# Supplementary material for: Nature vs nurture of glucose homeostasis trajectories in children from the ALSPAC study
Source: Diabetologia. 2026 Apr 15;69(7):1962–74. doi: 10.1007/s00125-026-06722-5 (PMC13236800; doi:10.1007/s00125-026-06722-5)
Supplement: Supplementary file 2 — ESM Tables (XLSX 688 KB) [file 125_2026_6722_MOESM2_ESM.xlsx]

## Sheet: Table of Content
Supplementary table 1	Summary statistics of environmental/lifestyle/clinical factors measured in the children (a) or the mothers (b)
Supplementary table 2	Description of the 33 Polygenic Risk Scores (PRS)
Supplementary table 3	Correlation between all PRSs and diverse adiposity measures
Supplementary table 4	Summary of the ALSPAC cohort and dysglycaemia-related outcomes.
Supplementary table 5	Results from linear (a) or logistic (b) regressions in Model 1, for environmental factors and PRS, adjusted for sex, age, and the top five principal components (PCs).
Supplementary table 6	Results from linear (a) or logistic (b) regressions in Model 2, including significant, non-collinear environmental factors, adjusted for sex, age, and the top five PCs. The formula includes all considered environmental factors.
Supplementary table 7	Results from linear (a) or logistic (b) regressions in Model 3, including significant, non-collinear environmental factors for each PRS, adjusted for sex, and, and the top five PCs. The model formula includes all considered environmental factors.
Supplementary table 8	Results from linear mixed models (a) and Generalized estimating equation (b) for each environmental factor suggestive (p<0.05) at least at one visit and each PRS from Model 1, adjusted for sex, mean age of the visit, and the top five PCs. Results with and without time interaction are shown, including the model formula and estimated random effects (for LMM) of the best-fitting models.
Supplementary table 9	Results from LMM (a) and GEE (b) for each PRS in Model 3, adjusted for sex, age, and top five PCs, including all significant, non-collinear environmental factors identified from Model 1-LMM or GEE. Only results from best-fitting models are shown.
Supplementary table 10	Results from transient vs persistent dysglycaemia analyses, adjusted for sex, age group at last visit, and the top five PCs.
Supplementary table 11	Results from transient vs persistent dysglycaemia analyses, adjusted for sex, age group at last visit, the top five PCs, and significant, non-collinear environmental factors.
Supplementary table 12	Results from PRS x environment interaction analyses, logistic (a) and linear (b), for all pairs remaining suggestive (p<0.05) in Model 3 cross-sectional, adjusted for sex, age, and the top five PCs.
Supplementary table 13	Results from partitioned PRS analyses, including LMM (a), GEE (b), and transient vs persistent analyses (c), adjusted for sex, mean age at the visit (or age at last visit), and the top five PCs.
Supplementary table 14	Software/Package information

## Sheet: S1a-ALSPAC- Child env variable
Supplementary table 1a	Summary statistics of environmental factors measured in the child				Summary statistics of environmental factors measured in the children
Variable	Birth	F1	F3	F4	F7	F8	F9	F11	F13	F15	F18	F24	ALSPAC definition	Coding meaning	Category
MPVA - mvpa								56.8 ± 27.54 (4836)	52.13 ± 28.33 (3671)	46.26 ± 26.78 (1999)			DV: MPVA>=2296 Mean MVPA minutes per valid day		Activity
MPVA - sedentary								352.12 ± 74.25 (4844)	410.3 ± 82.89 (3682)	471.27 ± 86.86 (2002)			DV: MPVA>=2296 Mean sedentary minutes per valid day
TV watching by week (h)				12.95 ± 7.17 (6458)									DV: Time Spent Watching TV per week
Birth Weight (g)	3434.33 ± 537.03 (8236)												Preferred birthweight (grams)		Anthropometry
Stop Breast Feeding - Month	2.26 ± 2.01 (3442)												Whole months of age when breast feeding stopped		Diet
Frequency Drink Sweet Fruit Juice							1.62 ± 0.97 (6005)	0.96 ± 1.15 (5676)					Frequency per week child drinks sweetened fruit juice	1: Never/Rarely; 2: Once in 2 weeks; 3: 1-3; 4: 4-7; 5: >Once a day
Health Awareness Score					1.96 ± 0.72 (5751)				1.93 ± 0.8 (4990)				DV: Health Aware score (weight as input vars)
Processed Diet Score									1.75 ± 0.69 (4990)				DV: Processed diet score using consumed/not consumed	PCA score based on FFQ
Mother Income Quintile					3.34 ± 1.25 (5842)			3.63 ± 1.25 (5842)		3.68 ± 1.26 (5842)	3.73 ± 1.25 (5842)		IMD Income Score, quintiles	1:Most deprived; 5: Least deprived	Socio-demographic
Townsend		3.29 ± 1.39 (6717)			3.55 ± 1.34 (5168)			3.72 ± 1.31 (4144)		3.75 ± 1.29 (2399)	3.71 ± 1.31 (1168)	3.3 ± 1.46 (3100)	Townsend deprivation score, quintiles	1:Most deprived; 5: Least deprived
Child Treated with Diabetogenic Antipsychotics (%)												0.32 (2804)	Participant taking Diabetogenic Antipsychotics	0: No, 1: Yes	Informative
Child Treated with Insulin (%)												0.65 (3079)	Young Participant uses an insulin treatment	0: No, 1: Yes
Child treated with Insulin - Year											2002.63 ± 4.83 (16)		M8: Year Young Participant started insulin for diabetes
Diabetes Onset - Year											1999.33 ± 4.80 (6)		M7: Year Young Participant diagnosed with diabetes
Is Child Pregnant (%)												0.79 (1887)	Young Participant is pregnant	0: No, 1: Yes
* DV : Derived Variable
The informative category was not evaluated as an environmental factor, but used for filtering

## Sheet: S1b-ALSPAC - Mom env variable
Supplementary table 1b	Summary statistics of environmental factors measured in the mothers
Variable	InfoMom	Before pregnancy	1st time baby moved	1 to 3months of pregnancy	4 months and later of pregnancy	32 weeks during the pregnancy	Pregnancy	At the end of the pregnancy	ALSPAC definition	Coding meaning	Category
Age Delivery	28.54 ± 4.74 (8316)								Grouped age of mother at delivery		Pregnancy information
Length of Pregnancy	39.49 ± 1.77 (8307)								The best gestation we can get - Length of pregnancy (weeks)
BMI	25.78 ± 5.13 (2679)								DV: Maternal BMI - Pre-pregnancy
Physical Activity							68.68 (7502)		Physical activity once PWK at PRES	0: No, 1: Yes	Activity
Confectionary Diet Score						0.01 ± 0.95 (7628)			DV: Confectionary PCA factor score: maternal diet: 32 weeks gestation		Diet
Processed Diet Score						-0.06 ± 0.9 (7630)			DV: Processed PCA factor score: maternal diet: 32 weeks gestation
Vegetarian Diet Score						-0.05 ± 0.92 (7615)			DV: Vegetarian PCA factor score: maternal diet: 32 weeks gestation
Tobacco Smoked Regulary (%)		29.84 (8061)		21.72 (8061)				17.14 (8061)	Tobacco smoked REG [Moment]	0: No, 1: Yes (CIGS, cigars, pipe, other)	Smoke
*[Moment] - Refer to the column/visit

## Sheet: S2-PRS-information
Supplementary Table 2. Description of Polygenic Risk Scores (PRS).
PRS	PRS name inital	Phenotype measured	Age cohort	Ancestry	Methods	Number of SNP	PRS homemade	Authors	Year	GWAS/PRS
BMI_Ad	zgrs_BMI	BMI	Adult	European	P+T	310	No	Bell	2020	https://diabetesjournals.org/care/article/43/7/1537/35528/Early-Metabolic-Features-of-Genetic-Liability-to
BMI_Ped	zgrs_Vogelezang_BMI_Pedi	BMI	Pediatric	European	P+T	94	Yes	Vogelezang	2020	https://journals.plos.org/plosgenetics/article?id=10.1371/journal.pgen.1008718
FG_Ad	zgrs_Chen_FG_EUR	Fasting Glucose	Adult	European	PRS-CSauto	1020409	No	Chen	2021	https://pubmed.ncbi.nlm.nih.gov/34059833/
FG_Ped_1	zgrs_FastingGlucosePedi	Fasting Glucose	Pediatric	European (Include sub-ALSPAC)	Selection	9	No	Barker	2011	https://www.ncbi.nlm.nih.gov/pmc/articles/PMC3114379/
FG_Ped_2	zgrs_FastGlu_Pedi	Fasting Glucose	Pediatric	European	Selection + LD filtering	31	No	Xie	2020	https://www.ahajournals.org/doi/suppl/10.1161/CIRCGEN.119.002775
RG_Ad	zgrs_Lagou_RandomGlucose_Multi	Random Glucose	Adult	Trans-ethnic	P+T	530	Yes	Lagou	2023	https://www.nature.com/articles/s41588-023-01462-3
FI_Ad	zgrs_Chen_FI_EUR	Fasting Insulin	Adult	European	PRS-CSauto	1022078	No	Chen	2021	https://pubmed.ncbi.nlm.nih.gov/34059833/
FI_Ped	zgrs_FastIns_Pedi	Fasting Insulin	Pediatric	European	Selection + LD filtering	12	No	Xie	2020	https://www.ahajournals.org/doi/suppl/10.1161/CIRCGEN.119.002775
HbA1c_Ad	zgrs_Chen_HbA1c_EUR	HbA1c	Adult	European	PRS-CSauto	1015769	No	Chen	2021	https://pubmed.ncbi.nlm.nih.gov/34059833/
T2D_Ad_1	zgrs_t2d_Bell	Type 2 Diabetes	Adult	European	P+T	167	No	Bell	2020	https://diabetesjournals.org/care/article/43/7/1537/35528/Early-Metabolic-Features-of-Genetic-Liability-to
T2D_Ad_2	zgrs_t2d_Khera	Type 2 Diabetes	Adult	European (mostly)	LDpred	6476182	No	Khera	2018	https://www.nature.com/articles/s41588-018-0183-z
T2D_Ped	zgrs_t2d_Srinivasan	Type 2 Diabetes	Pediatric	Trans-ethnic	P+T	48	Yes	Srinivasan	2021	https://www.ncbi.nlm.nih.gov/pmc/articles/PMC7980197/
Not kept
Lagou et al.		Fasting Glucose/Fasting insulin	Adult	European + stratified sex	P+T		Yes	Lagou	2021	https://www.nature.com/articles/s41467-020-19366-9
Lagou et al.		Random glucose	Adult	European + stratified sex	P+T		Yes	Lagou	2023	https://www.nature.com/articles/s41588-023-01462-3
Williamson et al.		insulin-stimulated glucose uptake	Adult	Multi-ethnic + European + adjusted or not by BMI	P+T		Yes	Williamson	2023	https://www.nature.com/articles/s41588-023-01408-9
Broadway et al.		ProInsulin	Adult	European + adjusted or not by BMI	P+T		Yes	Broadway	2023	https://www.cell.com/ajhg/fulltext/S0002-9297(23)00002-2?_returnURL=https%3A%2F%2Flinkinghub.elsevier.com%2Fretrieve%2Fpii%2FS0002929723000022%3Fshowall%3Dtrue
For fasting glucose, two pediatric PRSs were retained. Since the best-performing PRS was developed from a meta-analysis GWAS that included ALSPAC participants (1754 children out of a total of 7073), the second-best PRS was used for validation to avoid overfitting.
For adult T2D-PRS, the two retained PRS performed best for predicting either the binary or continuous outcomes, therefore, both were retained.
In the Ancestry column, a '+' indicates that the study provided multiple available summary statistics, either through stratification, subgroup analysis, or different covariates.

## Sheet: S3-PRS Adiposity correlation
Supplementary table S3. Correlation between all PRSs and deverse adiposity measures.
Term	PRS	Correlation	P-value
bmi_F7	BMI_Ped	0.2241	4.11e-77
WaistHeight_F7	BMI_Ped	0.179	2.52e-49
bmi_F7	BMI_Ad	0.1702	1.05e-44
bmi_F15	BMI_Ad	0.2092	1.93e-43
bmi_F15	BMI_Ped	0.204	1.42e-41
bmi_F18	BMI_Ad	0.2062	1.45e-41
bmi_F18	BMI_Ped	0.1993	3.62e-37
bmi_F24	BMI_Ad	0.2194	5.31e-37
FatPercentage_F18	BMI_Ad	0.1222	4.9e-34
WaistHeight_F24	BMI_Ad	0.2069	6.39e-33
WaistHeight_F7	BMI_Ad	0.1386	4.94e-30
impedance_F7	BMI_Ped	-0.1305	9.38e-29
FatPercentage_F15	BMI_Ad	0.1147	1.59e-26
FatPercentage_F18	BMI_Ped	0.1099	1.63e-26
FatPercentage_F15	BMI_Ped	0.1112	3.43e-25
bmi_F24	BMI_Ped	0.1714	4.63e-22
WaistHeight_F15	BMI_Ad	0.15	2.55e-20
WaistHeight_F24	BMI_Ped	0.1535	5.84e-18
WaistHeight_F15	BMI_Ped	0.1304	6.38e-16
impedance_F7	BMI_Ad	-0.0864	2.18e-13
impedance_F15	BMI_Ped	-0.0933	6.31e-13
impedance_F15	BMI_Ad	-0.0911	2.7e-12
impedance_F18	BMI_Ad	-0.0984	3.97e-12
impedance_F7	FI_Ad	0.0789	1.83e-11
bmi_F7	FI_Ad	-0.081	2.58e-11
impedance_F18	BMI_Ped	-0.0919	2.77e-10
impedance_F15	FI_Ad	0.0736	2.82e-09
bmi_F24	T2D_Ad_2	0.0913	2.77e-07
bmi_F15	FI_Ad	-0.0743	3.32e-07
FatPercentage_F18	T2D_Ad_2	0.053	3.65e-07
WaistHeight_F24	T2D_Ad_2	0.0905	3.68e-07
bmi_F18	T2D_Ped	0.0764	7.41e-07
FatPercentage_F18	T2D_Ped	0.0498	9.53e-07
FatPercentage_F15	T2D_Ad_2	0.0528	1.24e-06
WaistHeight_F15	T2D_Ad_2	0.0791	1.51e-06
bmi_F18	T2D_Ad_2	0.0749	2.41e-06
bmi_F15	T2D_Ad_2	0.0659	1.93e-05
FatPercentage_F18	FI_Ped	0.0419	4.06e-05
bmi_F15	T2D_Ped	0.0625	4.36e-05
bmi_F18	FI_Ad	-0.0595	9.22e-05
bmi_F15	FI_Ped	0.0588	0.000106
WaistHeight_F24	T2D_Ped	0.0693	0.000108
bmi_F7	T2D_Ped	0.0471	0.000123
WaistHeight_F7	FI_Ad	-0.0453	0.000195
bmi_F24	T2D_Ped	0.0665	0.000199
bmi_F24	FI_Ped	0.0642	0.000321
WaistHeight_F15	FI_Ped	0.0582	0.00039
FatPercentage_F15	T2D_Ped	0.0383	0.000407
WaistHeight_F15	T2D_Ped	0.0575	0.00041
FatPercentage_F15	T2D_Ad_1	0.0373	0.000508
impedance_F18	T2D_Ped	-0.0492	0.000547
WaistHeight_F24	FI_Ped	0.0608	0.000653
WaistHeight_F24	T2D_Ad_1	0.0607	0.000668
bmi_F7	T2D_Ad_2	0.0417	0.000687
FatPercentage_F18	T2D_Ad_1	0.0348	0.000783
FatPercentage_F15	FI_Ped	0.0359	0.000821
WaistHeight_F7	T2D_Ad_2	0.0404	0.00102
bmi_F15	T2D_Ad_1	0.0473	0.00183
bmi_F18	FI_Ped	0.0466	0.00257
bmi_F18	T2D_Ad_1	0.0473	0.00264
WaistHeight_F7	T2D_Ad_1	0.0355	0.00352
WaistHeight_F15	T2D_Ad_1	0.0459	0.00487
bmi_F7	T2D_Ad_1	0.0342	0.00503
impedance_F18	FI_Ad	0.039	0.00554
impedance_F7	T2D_Ped	-0.0322	0.00673
WaistHeight_F7	FG_Ad	-0.0328	0.00693
FatPercentage_F15	FI_Ad	-0.0277	0.00719
impedance_F15	T2D_Ped	-0.0348	0.00761
bmi_F7	FG_Ad	-0.0311	0.0105
FatPercentage_F18	FI_Ad	-0.0256	0.0105
WaistHeight_F7	FI_Ped	0.0309	0.0117
bmi_F24	FI_Ad	-0.0416	0.0154
WaistHeight_F15	FG_Ad	-0.037	0.0192
WaistHeight_F7	T2D_Ped	0.0287	0.0195
FatPercentage_F15	FG_Ad	-0.024	0.0216
bmi_F24	T2D_Ad_1	0.0391	0.0284
impedance_F15	FI_Ped	-0.0257	0.0471
impedance_F7	FG_Ped_1	-0.0226	0.0583
bmi_F7	FI_Ped	0.0229	0.0621
bmi_F15	FG_Ad	-0.0246	0.0955
WaistHeight_F15	FI_Ad	-0.026	0.0955
impedance_F15	FG_Ped_1	-0.0209	0.116
impedance_F7	FG_Ped_2	-0.0185	0.117
impedance_F15	FG_Ped_2	-0.0199	0.13
WaistHeight_F24	FI_Ad	-0.0237	0.168
impedance_F7	HbA1c_Ad	-0.0155	0.186
FatPercentage_F15	FG_Ped_1	-0.0145	0.188
WaistHeight_F15	FG_Ped_1	-0.0215	0.202
impedance_F15	RG_Ad	-0.0161	0.215
impedance_F15	HbA1c_Ad	-0.0159	0.222
impedance_F18	T2D_Ad_2	-0.0174	0.233
impedance_F7	FI_Ped	-0.0134	0.259
FatPercentage_F18	FG_Ad	-0.0108	0.286
bmi_F7	FG_Ped_1	0.0125	0.311
impedance_F18	RG_Ad	-0.0138	0.332
FatPercentage_F18	HbA1c_Ad	0.0096	0.347
WaistHeight_F24	FG_Ped_2	0.0166	0.348
impedance_F15	T2D_Ad_1	-0.0107	0.407
bmi_F15	HbA1c_Ad	0.0126	0.408
bmi_F24	FG_Ped_1	0.0147	0.409
impedance_F7	RG_Ad	-0.0095	0.42
WaistHeight_F15	HbA1c_Ad	0.0128	0.431
bmi_F18	HbA1c_Ad	0.0122	0.433
bmi_F18	FG_Ped_1	0.0123	0.434
WaistHeight_F7	FG_Ped_1	0.0095	0.439
FatPercentage_F15	FG_Ped_2	-0.0082	0.452
bmi_F15	RG_Ad	0.0112	0.461
impedance_F18	FG_Ped_1	-0.0105	0.466
impedance_F15	FG_Ad	-0.009	0.473
bmi_F24	FG_Ad	-0.0122	0.481
impedance_F15	T2D_Ad_2	0.0087	0.506
WaistHeight_F7	RG_Ad	0.0079	0.516
bmi_F7	RG_Ad	0.0076	0.534
WaistHeight_F24	FG_Ped_1	0.0108	0.543
WaistHeight_F24	RG_Ad	0.0099	0.565
bmi_F7	HbA1c_Ad	0.0068	0.579
WaistHeight_F15	FG_Ped_2	-0.009	0.584
bmi_F18	RG_Ad	0.0083	0.59
FatPercentage_F15	HbA1c_Ad	0.0058	0.593
impedance_F18	FG_Ad	-0.0075	0.597
bmi_F7	FG_Ped_2	0.0063	0.605
bmi_F24	FG_Ped_2	0.0085	0.632
FatPercentage_F15	RG_Ad	0.0051	0.633
impedance_F7	T2D_Ad_1	0.0048	0.681
WaistHeight_F15	RG_Ad	0.0066	0.685
impedance_F7	FG_Ad	0.0047	0.687
bmi_F24	RG_Ad	0.0069	0.69
FatPercentage_F18	RG_Ad	-0.0038	0.71
WaistHeight_F7	HbA1c_Ad	-0.0042	0.728
bmi_F15	FG_Ped_1	0.0048	0.757
impedance_F7	T2D_Ad_2	-0.0035	0.766
WaistHeight_F7	FG_Ped_2	0.0035	0.776
impedance_F18	FI_Ped	0.0039	0.788
FatPercentage_F18	FG_Ped_1	0.0022	0.832
impedance_F18	FG_Ped_2	-0.0029	0.84
bmi_F15	FG_Ped_2	0.0031	0.843
bmi_F18	FG_Ad	-0.003	0.846
WaistHeight_F24	FG_Ad	-0.0024	0.892
WaistHeight_F24	HbA1c_Ad	0.0022	0.899
impedance_F18	T2D_Ad_1	0.0016	0.91
bmi_F18	FG_Ped_2	0.0016	0.917
FatPercentage_F18	FG_Ped_2	-0.0003	0.973
bmi_F24	HbA1c_Ad	-0.0002	0.989
impedance_F18	HbA1c_Ad	0	1
Correlation adjusted for age at the visit and sex.

## Sheet: S4-ALSPAC-information 
Supplementary Table 4. Summary of the ALSPAC cohort and dysglycaemia-related outcomes
	Variable	F7	F9	F15	F18	F24	Transient	Persistent
Genral information	Age (years)	7.53 ± 0.31 (6453)	9.87 ± 0.32 (6201)	15.49 ± 0.3 (4169)	17.79 ± 0.42 (4069)	24.49 ± 0.79 (3080)
	sex (% male)	50.63 (6453)	49.46 (6201)	46.7 (4169)	44.04 (4069)	38.44 (3080)
	Girl puberty (% menarche)	0 (2649)	0.93 (2696)	99.11 (2130)	100 (2085)	100 (1727)
	Boy puberty (% APHV)	0 (2106)	0.05 (2098)	96.94 (1860)	100 (1682)	100 (1039)
	BMI	16.21 ± 1.99 (6391)	17.67 ± 2.81 (6137)	21.4 ± 3.49 (4413)	22.75 ± 3.98 (3954)	24.81 ± 4.86 (3043)
	Fat Percentage			22.64 ± 10.29 (4400)	25.57 ± 11.59 (3879)
	Waist/Height ratio (cm/cm)	0.45 ± 0.03 (6390)		0.45 ± 0.05 (3637)		0.47 ± 0.07 (3038)
	Impedance	720.6 ± 67.35 (6200)		547.19 ± 74.99 (4389)	560.56 ± 82.48 (3857)
Binary outcome (%)	Type 2 Diabetes	0.26 (1921)		0.27 (3016)	0.33 (2695)	0.63 (2528)	5/2909 (2914)	6/2909 (2915)
	Dysglycaemia	2.76 (1921)		11.11 (3016)	7.31 (2695)	25.24 (2528)	197/2132 (2329)	142/2132 (2274)
	Dysglycaemia (85th Percentile)*	6.77 (1921)		17.01 (3016)	15.47 (2695)	16.02 (2528)	389/2069 (2458)	206/2069 (2275)
	Prediabetes	2.51 (1916)		10.87 (3008)	7 (2686)	24.76 (2512)	195/2136 (2331)	132/2136 (2268)
	Insulin Resistance	13.39 (799)		34.98 (3013)	16.44 (2634)	25.95 (2528)	618/1477 (2095)	340/1477 (1817)
	Insulin Resistance (85th Percentile)**	15.14 (799)		13.97 (3013)	14.43 (2634)	14.44 (2528)	354/1992 (2346)	142/1992 (2134)
Continuous outcome	Fasting glucose (mmol/L)	4.94 ± 0.35 (878)		5.21 ± 0.37 (3426)	5.02 ± 0.4 (3225)	5.27 ± 0.48 (3162)
	Fasting insulin (µ/L)	6.32 ± 4.98 (873)		10.02 ± 4.9 (3395)	7.75 ± 4.38 (3141)	8.96 ± 5.85 (3135)
	HbA1c (%)		4.91 ± 0.29 (1758)
	HOMA-IR	1.43 ± 1.19 (877)		2.37 ± 1.3 (3408)	1.81 ± 1.29 (3151)	2.21 ± 1.77 (3155)
	30 min-Postprandial glucose (mmol/L)	8.05 ± 2.12 (823)
	30 min-Postprandial insulin (umol/L)	47.21 ± 26.93 (812)
*Dysglycaemia (85th Percentile), refered in result as Dysglycaemia85 - Instead of using the definition of Canadian Diabetes for fasting glucose, used the 85th percentile.
**Insulin Resistance (85th Percentile), refered in result as InsulinResistance85 - Instead of using the definition of Canadian Diabetes, used the 85th percentile of HOMA-IR as a threshold
For transient and persistent groups, values are shown as case/control (total).
Unless otherwise specified, values are presented as mean ± standard deviation, (sample size)

## Sheet: S5a-Model1-Continuous
	Supplementary table 5a. Results from linear regressions in Model 1, for environmental factors and PRS, adjusted for sex, age, and the top five principal components (PCs),
	Visit	Factor	Phenotype	N	Beta	SE	P.value	R2%	Sex
Group	F24	WaistHeight_F24	Fasting Insulin_F24	2472	0.568	0.016	2.5e-224	34.01	Mixte
Anthropometric	F24	bmi_F24	Fasting Insulin_F24	2475	0.554	0.016	1e-213	32.659	Mixte
PRS+PCA+Sex+Age	F9	HbA1c_Ad	HbA1c_F9	1561	0.653	0.019	1.6e-195	43.996	Mixte
Anthropometric	F24	WaistHeight_F24	HOMA-IR_F24	2485	0.49	0.017	3.9e-163	25.917	Mixte
Anthropometric	F24	bmi_F24	HOMA-IR_F24	2488	0.481	0.017	8.1e-158	25.152	Mixte
PRS+PCA+Sex+Age	F24	bmi_F24	Fasting Insulin_F24	1457	0.569	0.02	1.9e-143	36.073	Female
Anthropometric	F24	WaistHeight_F24	Fasting Insulin_F24	1455	0.564	0.02	9.3e-139	35.159	Female
PRS+PCA+Age	F15	FG_Ad	Fasting Glucose_F15	2824	0.389	0.016	2.1e-116	21.396	Mixte
PRS+PCA+Age	F24	bmi_F24	HOMA-IR_F24	1462	0.494	0.02	2.1e-114	30.054	Female
Anthropometric	F24	WaistHeight_F24	HOMA-IR_F24	1460	0.49	0.02	4.7e-111	29.362	Female
Anthropometric	F9	HbA1c_Ad	HbA1c_F9	784	0.674	0.026	2e-104	45.629	Male
Anthropometric	F9	HbA1c_Ad	HbA1c_F9	777	0.632	0.027	4.36e-93	42.106	Female
Anthropometric	F24	WaistHeight_F24	Fasting Insulin_F24	1017	0.576	0.026	5.81e-90	33.044	Male
Anthropometric	F15	bmi_F15	Fasting Insulin_F15	2791	0.34	0.017	2.43e-85	14.675	Mixte
Anthropometric	F15	FatPercentage_F15	Fasting Insulin_F15	2786	0.473	0.024	9.05e-81	14.028	Mixte
Anthropometric	F15	bmi_F15	HOMA-IR_F15	2793	0.309	0.016	4.7e-76	12.371	Mixte
PRS+PCA+Sex+Age	F15	FatPercentage_F15	HOMA-IR_F15	2788	0.438	0.023	1.23e-75	12.319	Mixte
Demographic	F24	bmi_F24	Fasting Insulin_F24	1018	0.534	0.027	1.48e-75	28.503	Male
PRS+PCA+Sex+Age	F18	FatPercentage_F18	Fasting Insulin_F18	2549	0.538	0.029	8.81e-74	12.962	Mixte
Anthropometric	F18	bmi_F18	Fasting Insulin_F18	2555	0.322	0.018	2.96e-69	12.226	Mixte
PRS+PCA+Age	F15	WaistHeight_F13	Fasting Insulin_F15	2551	0.307	0.018	5.9e-64	12.567	Mixte
PRS+PCA+Age	F15	FI_Ad	Fasting Insulin_F15	2816	0.293	0.017	1.57e-63	11.483	Mixte
Anthropometric	F18	sex	Fasting Glucose_F18	2687	-0.619	0.036	4.95e-62	9.967	Mixte
Anthropometric	F15	FI_Ad	HOMA-IR_F15	2819	0.279	0.016	1.36e-61	10.219	Mixte
Anthropometric	F15	WaistHeight_F13	HOMA-IR_F15	2553	0.286	0.017	4.63e-60	10.901	Mixte
Anthropometric	F15	bmi_F13	Fasting Insulin_F15	2556	0.3	0.018	5.43e-60	11.848	Mixte
Anthropometric	F15	FG_Ad	Fasting Glucose_F15	1467	0.371	0.022	4.2e-59	16.595	Female
Anthropometric	F24	WaistHeight_F24	HOMA-IR_F24	1025	0.492	0.029	1.07e-58	22.543	Male
Anthropometric	F15	FG_Ad	Fasting Glucose_F15	1357	0.408	0.024	1.21e-58	17.521	Male
Anthropometric	F15	WaistHeight_F11	Fasting Insulin_F15	2609	0.293	0.018	1.24e-58	11.326	Mixte
Anthropometric	F15	WaistHeight_F15	Fasting Insulin_F15	2349	0.3	0.018	1.58e-57	12.19	Mixte
Anthropometric	F15	FatPercentage_F13	Fasting Insulin_F15	2553	0.41	0.025	1.77e-55	11.143	Mixte
Anthropometric	F15	bmi_F13	HOMA-IR_F15	2558	0.275	0.017	2.49e-54	9.912	Mixte
Anthropometric	F24	FatPercentage_F18	Fasting Insulin_F24	1980	0.547	0.034	4.32e-54	11.57	Mixte
Anthropometric	F15	WaistHeight_F11	HOMA-IR_F15	2611	0.27	0.017	1.45e-53	9.55	Mixte
Anthropometric	F24	bmi_F18	Fasting Insulin_F24	2012	0.33	0.021	2.65e-53	11.248	Mixte
Anthropometric	F18	FatPercentage_F18	HOMA-IR_F18	2554	0.456	0.029	4.19e-53	8.984	Mixte
Anthropometric	F15	bmi_F11	Fasting Insulin_F15	2611	0.278	0.018	1.14e-52	10.394	Mixte
Anthropometric	F15	WaistHeight_F15	HOMA-IR_F15	2352	0.28	0.018	1.91e-52	10.355	Mixte
Anthropometric	F18	bmi_F18	HOMA-IR_F18	2560	0.277	0.018	5e-52	8.789	Mixte
Demographic	F24	bmi_F24	HOMA-IR_F24	1026	0.464	0.029	1.14e-51	20.043	Male
Anthropometric	F15	bmi_F15	Fasting Insulin_F15	1345	0.384	0.025	6.06e-51	15.525	Male
Anthropometric	F15	FatPercentage_F13	HOMA-IR_F15	2555	0.377	0.025	8.03e-51	9.348	Mixte
Anthropometric	F15	bmi_F15	HOMA-IR_F15	1346	0.37	0.024	1.27e-49	15.118	Male
PRS+PCA+Sex+Age	F15	FatPercentage_F15	HOMA-IR_F15	1343	0.369	0.024	5.45e-49	14.971	Male
Anthropometric	F15	WaistHeight_F13	Fasting Insulin_F15	1235	0.388	0.025	8.89e-49	16.132	Male
Anthropometric	F15	WaistHeight_F13	HOMA-IR_F15	1236	0.379	0.025	1.96e-48	16.036	Male
Anthropometric	F15	FatPercentage_F15	Fasting Insulin_F15	1342	0.372	0.025	3.74e-47	14.459	Male
PRS+PCA+Age	F15	bmi_F11	HOMA-IR_F15	2613	0.252	0.017	4.81e-47	8.509	Mixte
PRS+PCA+Sex+Age	F15	bmi_F13	Fasting Insulin_F15	1238	0.365	0.026	6.16e-43	14.272	Male
Anthropometric	F15	WaistHeight_F15	HOMA-IR_F15	1112	0.365	0.025	7.84e-43	15.763	Male
Anthropometric	F15	WaistHeight_F15	Fasting Insulin_F15	1111	0.372	0.026	9.86e-43	15.782	Male
Anthropometric	F24	bmi_F11	Fasting Insulin_F24	2213	0.279	0.02	1.13e-41	8.05	Mixte
Anthropometric	F15	WaistHeight_F9	Fasting Insulin_F15	2585	0.249	0.018	1.97e-41	8.798	Mixte
Anthropometric	F15	bmi_F13	HOMA-IR_F15	1239	0.351	0.025	2.48e-41	13.776	Male
Anthropometric	F18	FatPercentage_F18	Fasting Insulin_F18	1244	0.367	0.026	3.12e-41	13.57	Male
PRS+PCA+Age	F15	WaistHeight_F11	Fasting Insulin_F15	1255	0.359	0.026	4.56e-41	13.489	Male
Anthropometric	F15	WaistHeight_F11	HOMA-IR_F15	1256	0.349	0.025	1.15e-40	13.353	Male
Anthropometric	F24	sex	Fasting Glucose_F24	2518	-0.517	0.038	4.47e-40	11.148	Mixte
Demographic	F24	WaistHeight_F13	Fasting Insulin_F24	2119	0.277	0.021	1.48e-39	7.95	Mixte
Anthropometric	F24	bmi_F18	HOMA-IR_F24	2024	0.283	0.021	6.14e-39	8.293	Mixte
PRS+PCA+Sex+Age	F15	WaistHeight_F9	HOMA-IR_F15	2587	0.23	0.017	2.07e-38	7.28	Mixte
Anthropometric	F24	WaistHeight_F11	Fasting Insulin_F24	2211	0.267	0.02	4.28e-38	7.373	Mixte
PRS+PCA+Sex+Age	F24	bmi_F18	Fasting Insulin_F24	1192	0.353	0.027	1.32e-37	12.921	Female
Anthropometric	F18	bmi_F18	Fasting Insulin_F18	1311	0.312	0.024	1.52e-37	11.79	Female
Anthropometric	F15	FG_Ped_2	Fasting Glucose_F15	2824	0.224	0.017	1.66e-37	10.622	Mixte
Anthropometric	F24	FatPercentage_F18	HOMA-IR_F24	1992	0.456	0.035	4.01e-37	8.062	Mixte
Anthropometric	F24	WaistHeight_F9	Fasting Insulin_F24	2232	0.259	0.02	6.69e-37	7.079	Mixte
Anthropometric	F15	bmi_F15	Fasting Insulin_F15	1446	0.299	0.023	7.33e-37	10.568	Female
Anthropometric	F15	bmi_F11	Fasting Insulin_F15	1255	0.34	0.026	1.09e-36	12.092	Male
Anthropometric	F15	FI_Ad	Fasting Insulin_F15	1462	0.295	0.023	1.49e-36	10.371	Female
Anthropometric	F18	FG_Ad	Fasting Glucose_F18	2687	0.224	0.018	3.55e-36	15.109	Mixte
Anthropometric	F15	FatPercentage_F13	HOMA-IR_F15	1235	0.33	0.025	3.86e-36	12.133	Male
Anthropometric	F15	FatPercentage_F15	Fasting Insulin_F15	1444	0.295	0.023	5.99e-36	10.325	Female
Anthropometric	F24	bmi_F13	Fasting Insulin_F24	2119	0.263	0.021	8.62e-36	7.178	Mixte
Anthropometric	F15	FatPercentage_F13	Fasting Insulin_F15	1234	0.335	0.026	9.22e-36	11.991	Male
Anthropometric	F24	bmi_F15	Fasting Insulin_F24	2030	0.267	0.021	1.99e-35	7.466	Mixte
PRS+PCA+Sex+Age	F15	bmi_F11	HOMA-IR_F15	1256	0.326	0.025	2.31e-35	11.658	Male
PRS+PCA+Age	F15	FI_Ad	HOMA-IR_F15	1464	0.278	0.022	2.6e-35	9.998	Female
Anthropometric	F18	WaistHeight_F13	Fasting Insulin_F18	2295	0.243	0.019	2.9e-35	7.318	Mixte
Anthropometric	F18	bmi_F15	Fasting Insulin_F18	2247	0.242	0.019	3.5e-35	7.571	Mixte
Anthropometric	F24	FatPercentage_F18	Fasting Insulin_F24	1168	0.346	0.027	4.22e-35	12.319	Female
Anthropometric	F15	sex	Fasting Glucose_F15	2824	-0.446	0.036	4.69e-35	5.276	Mixte
PRS+PCA+Age	F24	FatPercentage_F15	Fasting Insulin_F24	2025	0.385	0.031	5.63e-35	7.385	Mixte
Anthropometric	F24	FG_Ad	Fasting Glucose_F24	2518	0.229	0.018	6.32e-35	16.362	Mixte
Anthropometric	F24	FatPercentage_F13	Fasting Insulin_F24	2118	0.369	0.03	2.15e-34	6.92	Mixte
Anthropometric	F15	FG_Ped_1	Fasting Glucose_F15	2824	0.214	0.017	3.07e-34	10.147	Mixte
Anthropometric	F24	bmi_F11	HOMA-IR_F24	2226	0.25	0.02	3.18e-34	6.667	Mixte
Anthropometric	F24	WaistHeight_F13	Fasting Insulin_F24	1226	0.326	0.026	5.31e-34	11.397	Female
Anthropometric	F18	FatPercentage_F18	Fasting Insulin_F18	1305	0.298	0.024	8.88e-34	10.663	Female
Anthropometric	F18	bmi_F18	Fasting Insulin_F18	1244	0.332	0.027	1.18e-33	11.122	Male
Anthropometric	F24	WaistHeight_F13	HOMA-IR_F24	2131	0.253	0.021	3.14e-33	6.774	Mixte
PRS+PCA+Sex+Age	F15	bmi_F9	Fasting Insulin_F15	2586	0.221	0.018	8.67e-33	7.321	Mixte
Anthropometric	F24	bmi_F11	Fasting Insulin_F24	1293	0.308	0.025	4.05e-32	10.237	Female
Anthropometric	F18	FatPercentage_F15	Fasting Insulin_F18	2245	0.339	0.028	6.23e-32	6.955	Mixte
PRS+PCA+Sex+Age	F24	WaistHeight_F11	Fasting Insulin_F24	1291	0.306	0.025	1.13e-31	10.109	Female
Anthropometric	F24	bmi_F18	HOMA-IR_F24	1196	0.307	0.026	2.24e-31	11.046	Female
PRS+PCA+Age	F24	WaistHeight_F11	HOMA-IR_F24	2224	0.239	0.02	2.7e-31	6.104	Mixte
Anthropometric	F18	WaistHeight_F11	Fasting Insulin_F18	2383	0.225	0.019	1.11e-30	6.367	Mixte
PRS+PCA+Sex+Age	F24	WaistHeight_F13	HOMA-IR_F24	1230	0.294	0.025	1.31e-30	10.49	Female
Anthropometric	F24	bmi_F13	HOMA-IR_F24	2131	0.241	0.021	2.49e-30	6.193	Mixte
PRS+PCA+Sex+Age	F18	FatPercentage_F18	HOMA-IR_F18	1242	0.306	0.026	5.47e-30	9.923	Male
Anthropometric	F18	bmi_F13	Fasting Insulin_F18	2296	0.224	0.02	8.76e-30	6.271	Mixte
Anthropometric	F15	bmi_F9	HOMA-IR_F15	2588	0.202	0.018	8.95e-30	5.807	Mixte
PRS+PCA+Sex+Age	F15	FatPercentage_F15	HOMA-IR_F15	1445	0.254	0.022	1.06e-29	8.504	Female
Anthropometric	F15	bmi_F15	HOMA-IR_F15	1447	0.252	0.022	1.81e-29	8.427	Female
Anthropometric	F15	RG_Ad	Fasting Glucose_F15	2824	0.198	0.017	1.85e-29	9.448	Mixte
Anthropometric	F15	FI_Ad	Fasting Insulin_F15	1354	0.29	0.025	5.29e-29	8.905	Male
Anthropometric	F18	FatPercentage_F13	Fasting Insulin_F18	2293	0.32	0.028	7.45e-29	6.123	Mixte
Anthropometric	F24	FatPercentage_F13	Fasting Insulin_F24	1228	0.299	0.026	9.32e-29	9.63	Female
Anthropometric	F24	bmi_F11	HOMA-IR_F24	1298	0.277	0.024	1.02e-28	9.379	Female
Anthropometric	F24	WaistHeight_F11	HOMA-IR_F24	1296	0.276	0.024	1.47e-28	9.334	Female
Anthropometric	F18	WaistHeight_F15	Fasting Insulin_F18	1885	0.241	0.021	1.74e-28	6.944	Mixte
Anthropometric	F24	bmi_F9	Fasting Insulin_F24	2231	0.227	0.02	1.93e-28	5.454	Mixte
Anthropometric	F15	FI_Ad	HOMA-IR_F15	1355	0.279	0.025	2.3e-28	8.684	Male
Anthropometric	F24	bmi_F15	HOMA-IR_F24	2042	0.237	0.021	3.73e-28	5.967	Mixte
Anthropometric	F24	FatPercentage_F13	HOMA-IR_F24	2130	0.331	0.03	4.14e-28	5.751	Mixte
PRS+PCA+Age	F18	bmi_F11	Fasting Insulin_F18	2386	0.214	0.019	5.83e-28	5.868	Mixte
Anthropometric	F24	WaistHeight_F15	Fasting Insulin_F24	1686	0.259	0.023	7.17e-28	7.016	Mixte
Anthropometric	F18	bmi_F18	HOMA-IR_F18	1318	0.271	0.024	7.2e-28	8.735	Female
PRS+PCA+Age	F24	FatPercentage_F18	HOMA-IR_F24	1172	0.294	0.026	1.01e-27	10.009	Female
Anthropometric	F15	WaistHeight_F9	HOMA-IR_F15	1242	0.291	0.026	1.07e-27	9.201	Male
PRS+PCA+Age	F15	WaistHeight_F9	Fasting Insulin_F15	1241	0.297	0.027	1.8e-27	9.144	Male
Anthropometric	F24	WaistHeight_F9	HOMA-IR_F24	2244	0.218	0.02	2.7e-27	5.318	Mixte
Anthropometric	F24	FatPercentage_F15	HOMA-IR_F24	2037	0.334	0.031	1.41e-26	5.677	Mixte
Anthropometric	F24	WaistHeight_F9	Fasting Insulin_F24	1298	0.277	0.026	2.25e-26	8.369	Female
Anthropometric	F18	WaistHeight_F13	HOMA-IR_F18	2295	0.198	0.019	6.33e-26	4.936	Mixte
Anthropometric	F18	WaistHeight_F9	Fasting Insulin_F18	2382	0.205	0.019	8.01e-26	5.766	Mixte
Anthropometric	F18	bmi_F18	HOMA-IR_F18	1242	0.284	0.026	8.38e-26	8.523	Male
PRS+PCA+Sex+Age	F18	bmi_F15	HOMA-IR_F18	2250	0.201	0.019	1.3e-25	5.126	Mixte
PRS+PCA+Age	F18	FG_Ped_2	Fasting Glucose_F18	2687	0.187	0.018	2.32e-25	13.529	Mixte
Anthropometric	F24	bmi_F13	Fasting Insulin_F24	1226	0.274	0.026	6.93e-25	8.32	Female
Anthropometric	F24	FatPercentage_F15	Fasting Insulin_F24	1173	0.281	0.027	8.16e-25	8.651	Female
Anthropometric	F18	RG_Ad	Fasting Glucose_F18	2687	0.184	0.018	1.15e-24	13.427	Mixte
PRS+PCA+Age	F18	FatPercentage_F18	HOMA-IR_F18	1312	0.256	0.025	1.54e-24	7.698	Female
Anthropometric	F15	FG_Ped_2	Fasting Glucose_F15	1357	0.265	0.025	2.25e-24	7.383	Male
Anthropometric	F24	bmi_F15	Fasting Insulin_F24	1177	0.277	0.027	4.18e-24	8.369	Female
Anthropometric	F18	FG_Ped_1	Fasting Glucose_F18	2687	0.182	0.018	4.84e-24	13.335	Mixte
PRS+PCA+Age	F15	bmi_F7	Fasting Insulin_F15	2558	0.185	0.018	8.1e-24	6.064	Mixte
Anthropometric	F15	WaistHeight_F7	Fasting Insulin_F15	2553	0.184	0.018	9.68e-24	6.053	Mixte
PRS+PCA+Age	F24	RG_Ad	Fasting Glucose_F24	2518	0.187	0.018	1.36e-23	14.621	Mixte
PRS+PCA+Sex+Age	F24	FatPercentage_F13	HOMA-IR_F24	1232	0.257	0.025	1.49e-23	8.108	Female
PRS+PCA+Age	F15	WaistHeight_F7	HOMA-IR_F15	2555	0.175	0.017	2.51e-23	4.851	Mixte
Anthropometric	F18	bmi_F13	HOMA-IR_F18	2296	0.189	0.019	2.65e-23	4.426	Mixte
Anthropometric	F24	FG_Ped_2	Fasting Glucose_F24	2518	0.184	0.018	4.92e-23	14.534	Mixte
Anthropometric	F15	FatPercentage_F13	Fasting Insulin_F15	1319	0.245	0.024	7.5e-23	7.115	Female
Anthropometric	F18	WaistHeight_F13	Fasting Insulin_F18	1130	0.289	0.029	7.67e-23	8.24	Male
PRS+PCA+Age	F24	bmi_F9	HOMA-IR_F24	2243	0.197	0.02	1.69e-22	4.387	Mixte
PRS+PCA+Age	F15	bmi_F7	HOMA-IR_F15	2560	0.172	0.018	2.13e-22	4.69	Mixte
Anthropometric	F18	bmi_F13	Fasting Insulin_F18	1130	0.286	0.029	2.37e-22	8.058	Male
Anthropometric	F18	FatPercentage_F15	HOMA-IR_F18	2248	0.276	0.028	2.8e-22	4.481	Mixte
Demographic	F24	bmi_F13	HOMA-IR_F24	1230	0.247	0.025	3.2e-22	7.629	Female
PRS+PCA+Age	F18	WaistHeight_F11	HOMA-IR_F18	2385	0.184	0.019	5.47e-22	4.162	Mixte
PRS+PCA+Age	F15	bmi_F9	Fasting Insulin_F15	1243	0.263	0.027	1.15e-21	7.163	Male
Anthropometric	F18	FatPercentage_F13	HOMA-IR_F18	2293	0.262	0.027	1.63e-21	4.099	Mixte
mother_GeneralInformation	F15	bmi_F13	Fasting Insulin_F15	1318	0.237	0.024	1.72e-21	6.682	Female
Anthropometric	F15	bmi_F9	HOMA-IR_F15	1244	0.255	0.026	2.16e-21	7.053	Male
Anthropometric	F18	bmi_F15	Fasting Insulin_F18	1103	0.277	0.029	3.79e-21	7.79	Male
Anthropometric	F24	FatPercentage_F18	Fasting Insulin_F24	812	0.322	0.033	5.62e-21	10.36	Male
Anthropometric	F18	FG_Ad	Fasting Glucose_F18	1391	0.222	0.023	8.41e-21	6.627	Female
Anthropometric	F24	bmi_F9	Fasting Insulin_F24	1297	0.245	0.026	9.1e-21	6.544	Female
Anthropometric	F15	WaistHeight_F11	Fasting Insulin_F15	1354	0.228	0.024	1.18e-20	6.233	Female
Anthropometric	F15	WaistHeight_F13	Fasting Insulin_F15	1316	0.232	0.025	1.24e-20	6.399	Female
Anthropometric	F24	bmi_F15	HOMA-IR_F24	1181	0.244	0.026	1.46e-20	7.267	Female
Anthropometric	F24	WaistHeight_F9	HOMA-IR_F24	1303	0.231	0.025	1.86e-20	6.716	Female
PRS+PCA+Age	F15	WaistHeight_F15	Fasting Insulin_F15	1238	0.227	0.024	3.31e-20	6.64	Female
Anthropometric	F18	WaistHeight_F15	Fasting Insulin_F18	900	0.302	0.032	4.25e-20	8.975	Male
PRS+PCA+Age	F24	FG_Ad	Fasting Glucose_F24	1481	0.221	0.024	4.65e-20	10.711	Female
Anthropometric	F15	bmi_F11	Fasting Insulin_F15	1356	0.224	0.024	5.15e-20	6.022	Female
Anthropometric	F15	FG_Ped_1	Fasting Glucose_F15	1357	0.238	0.026	8.19e-20	5.95	Male
PRS+PCA+Age	F18	bmi_F11	HOMA-IR_F18	2388	0.172	0.019	1.31e-19	3.717	Mixte
Anthropometric	F18	bmi_F9	Fasting Insulin_F18	2383	0.175	0.019	4.2e-19	4.542	Mixte
Anthropometric	F18	WaistHeight_F15	HOMA-IR_F18	1890	0.195	0.022	6.85e-19	4.355	Mixte
Anthropometric	F24	WaistHeight_F7	Fasting Insulin_F24	2244	0.183	0.02	7.25e-19	3.59	Mixte
PRS+PCA+Age	F24	FatPercentage_F15	HOMA-IR_F24	1177	0.232	0.026	1.05e-18	6.67	Female
Anthropometric	F18	WaistHeight_F7	Fasting Insulin_F18	2350	0.172	0.019	1.28e-18	4.225	Mixte
Anthropometric	F15	FatPercentage_F13	HOMA-IR_F15	1320	0.208	0.023	1.52e-18	5.701	Female
PRS+PCA+Age	F18	WaistHeight_F9	HOMA-IR_F18	2384	0.165	0.019	3.76e-18	3.599	Mixte
Anthropometric	F18	WaistHeight_F11	Fasting Insulin_F18	1170	0.25	0.028	4.75e-18	6.232	Male
PRS+PCA+Sex+Age	F24	bmi_F18	Fasting Insulin_F24	820	0.295	0.033	5.17e-18	8.78	Male
Demographic	F15	bmi_F13	HOMA-IR_F15	1319	0.203	0.023	8.18e-18	5.465	Female
Anthropometric	F24	WaistHeight_F15	HOMA-IR_F24	1694	0.201	0.023	8.84e-18	4.422	Mixte
Anthropometric	F15	WaistHeight_F13	HOMA-IR_F15	1317	0.201	0.023	1.54e-17	5.394	Female
PRS+PCA+Age	F24	WaistHeight_F15	Fasting Insulin_F24	1006	0.247	0.029	2.98e-17	6.874	Female
Anthropometric	F15	HbA1c_Ad	Fasting Glucose_F15	2824	0.149	0.018	3.23e-17	7.637	Mixte
Anthropometric	F18	FG_Ad	Fasting Glucose_F18	1296	0.227	0.027	4.09e-17	5.456	Male
Anthropometric	F18	FatPercentage_F15	Fasting Insulin_F18	1101	0.247	0.029	4.32e-17	6.239	Male
Anthropometric	F18	FatPercentage_F13	Fasting Insulin_F18	1127	0.25	0.029	5.13e-17	6.07	Male
Anthropometric	F18	bmi_F11	Fasting Insulin_F18	1170	0.242	0.029	5.97e-17	5.83	Male
PRS+PCA+Age	F15	RG_Ad	Fasting Glucose_F15	1357	0.218	0.026	7.33e-17	5.013	Male
Anthropometric	F18	WaistHeight_F13	HOMA-IR_F18	1125	0.231	0.027	8.81e-17	5.986	Male
Anthropometric	F15	WaistHeight_F7	HOMA-IR_F15	1238	0.218	0.026	8.82e-17	5.528	Male
Anthropometric	F24	bmi_F7	Fasting Insulin_F24	2244	0.17	0.02	1.5e-16	3.136	Mixte
Anthropometric	F15	WaistHeight_F11	HOMA-IR_F15	1355	0.192	0.023	1.59e-16	4.922	Female
PRS+PCA+Sex+Age	F15	WaistHeight_F9	Fasting Insulin_F15	1344	0.205	0.025	1.83e-16	4.965	Female
Anthropometric	F18	FatPercentage_F15	Fasting Insulin_F18	1144	0.214	0.026	2.05e-16	5.76	Female
Anthropometric	F18	bmi_F13	HOMA-IR_F18	1125	0.228	0.027	2.08e-16	5.843	Male
Anthropometric	F24	FG_Ad	Fasting Glucose_F24	1037	0.239	0.029	2.23e-16	8.991	Male
Anthropometric	F15	WaistHeight_F15	HOMA-IR_F15	1240	0.197	0.024	2.49e-16	5.32	Female
Demographic	F15	bmi_F11	HOMA-IR_F15	1357	0.189	0.023	3.84e-16	4.794	Female
Anthropometric	F18	FG_Ped_2	Fasting Glucose_F18	1391	0.193	0.023	4.13e-16	5.18	Female
PRS+PCA+Sex+Age	F24	FG_Ped_1	Fasting Glucose_F24	2518	0.152	0.019	4.25e-16	13.454	Mixte
Anthropometric	F15	FG_Ped_1	Fasting Glucose_F15	1467	0.191	0.023	7.23e-16	4.53	Female
Anthropometric	F18	bmi_F15	HOMA-IR_F18	1099	0.221	0.027	7.73e-16	5.758	Male
PRS+PCA+Age	F24	bmi_F9	HOMA-IR_F24	1302	0.201	0.025	1.17e-15	5.135	Female
Anthropometric	F18	bmi_F15	Fasting Insulin_F18	1144	0.208	0.026	1.57e-15	5.437	Female
PRS+PCA+Age	F15	bmi_F7	HOMA-IR_F15	1241	0.209	0.026	1.76e-15	5.07	Male
mother_GeneralInformation	F18	FG_Ped_1	Fasting Glucose_F18	1391	0.188	0.023	2.2e-15	4.955	Female
Anthropometric	F24	WaistHeight_F7	HOMA-IR_F24	2256	0.159	0.02	2.46e-15	2.842	Mixte
Anthropometric	F15	WaistHeight_F7	Fasting Insulin_F15	1237	0.212	0.027	4.32e-15	4.936	Male
mother_GeneralInformation	F18	WaistHeight_F15	HOMA-IR_F18	897	0.244	0.031	4.35e-15	6.66	Male
PRS+PCA+Sex+Age	F15	FG_Ped_2	Fasting Glucose_F15	1467	0.185	0.023	4.56e-15	4.293	Female
Anthropometric	F15	bmi_F7	Fasting Insulin_F15	1240	0.211	0.027	5.48e-15	4.894	Male
Anthropometric	F18	WaistHeight_F9	Fasting Insulin_F18	1214	0.208	0.026	8.83e-15	4.865	Female
Anthropometric	F24	bmi_F7	HOMA-IR_F24	2256	0.155	0.02	1.15e-14	2.711	Mixte
Anthropometric	F24	WaistHeight_F7	Fasting Insulin_F24	1306	0.203	0.026	1.23e-14	4.467	Female
Anthropometric	F15	sex	Fasting Insulin_F15	2816	0.277	0.036	1.3e-14	2.105	Mixte
Anthropometric	F24	WaistHeight_F15	HOMA-IR_F24	1008	0.211	0.027	1.37e-14	5.886	Female
Anthropometric	F18	WaistHeight_F13	Fasting Insulin_F18	1165	0.199	0.026	2.04e-14	4.912	Female
PRS+PCA+Sex+Age	F18	WaistHeight_F11	Fasting Insulin_F18	1213	0.198	0.026	4.39e-14	4.622	Female
PRS+PCA+Age	F15	RG_Ad	Fasting Glucose_F15	1467	0.178	0.023	5.42e-14	3.974	Female
Anthropometric	F18	RG_Ad	Fasting Glucose_F18	1296	0.203	0.027	6.18e-14	4.395	Male
Anthropometric	F24	bmi_F7	Fasting Insulin_F24	1307	0.197	0.026	6.61e-14	4.222	Female
PRS+PCA+Sex+Age	F24	bmi_Mom	Fasting Insulin_F24	1263	0.191	0.025	1.01e-13	4.508	Mixte
PRS+PCA+Sex+Age	F18	FatPercentage_F13	Fasting Insulin_F18	1166	0.193	0.026	1.12e-13	4.634	Female
PRS+PCA+Sex+Age	F18	bmi_F7	Fasting Insulin_F18	2354	0.145	0.019	1.32e-13	3.32	Mixte
PRS+PCA+Sex+Age	F15	WaistHeight_F9	HOMA-IR_F15	1345	0.175	0.023	1.34e-13	4.002	Female
PRS+PCA+Age	F18	FatPercentage_F18	Fasting Glucose_F18	2614	0.219	0.029	1.4e-13	11.843	Mixte
mother_GeneralInformation	F15	bmi_F9	Fasting Insulin_F15	1343	0.183	0.025	2.28e-13	3.964	Female
Anthropometric	F24	bmi_F15	Fasting Insulin_F24	853	0.254	0.034	2.33e-13	6.127	Male
child_Activity	F18	FatPercentage_F15	HOMA-IR_F18	1097	0.202	0.027	2.44e-13	4.787	Male
Anthropometric	F24	WaistHeight_F7	HOMA-IR_F24	1311	0.182	0.025	2.64e-13	4.155	Female
child_Activity	F18	bmi_F9	HOMA-IR_F18	2385	0.139	0.019	2.68e-13	2.702	Mixte
PRS+PCA+Age	F18	WaistHeight_F7	HOMA-IR_F18	2349	0.136	0.019	2.72e-13	2.449	Mixte
Anthropometric	F24	bmi_F13	Fasting Insulin_F24	893	0.244	0.033	5.02e-13	5.717	Male
Anthropometric	F18	WaistHeight_F11	HOMA-IR_F18	1164	0.192	0.027	8.32e-13	4.316	Male
PRS+PCA+Sex+Age	F18	bmi_F11	Fasting Insulin_F18	1216	0.188	0.026	8.76e-13	4.147	Female
Anthropometric	F24	WaistHeight_F9	Fasting Insulin_F24	934	0.233	0.032	1e-12	5.359	Male
mother_GeneralInformation	F24	RG_Ad	Fasting Glucose_F24	1481	0.172	0.024	1.02e-12	8.675	Female
child_Activity	F18	WaistHeight_F9	Fasting Insulin_F18	1168	0.203	0.028	1.21e-12	4.269	Male
child_Activity	F18	FatPercentage_F13	HOMA-IR_F18	1122	0.199	0.028	1.21e-12	4.412	Male
Demographic	F24	FG_Ped_2	Fasting Glucose_F24	1037	0.207	0.029	1.33e-12	7.472	Male
Anthropometric	F24	bmi_F7	HOMA-IR_F24	1312	0.176	0.025	1.45e-12	3.903	Female
Demographic	F24	FatPercentage_F18	HOMA-IR_F24	820	0.262	0.037	1.7e-12	6.027	Male
Anthropometric	F24	RG_Ad	Fasting Glucose_F24	1037	0.206	0.029	1.71e-12	7.428	Male
Anthropometric	F24	bmi_F11	Fasting Insulin_F24	920	0.234	0.033	1.92e-12	5.286	Male
PRS+PCA+Age	F24	WaistHeight_F15	Fasting Insulin_F24	680	0.26	0.036	2.13e-12	7.053	Male
Demographic	F18	bmi_F11	HOMA-IR_F18	1164	0.188	0.027	2.35e-12	4.148	Male
Anthropometric	F24	FatPercentage_F15	Fasting Insulin_F24	852	0.243	0.034	2.36e-12	5.63	Male
PRS+PCA+Sex+Age	F18	RG_Ad	Fasting Glucose_F18	1391	0.166	0.024	3.69e-12	3.95	Female
mother_GeneralInformation	F18	bmi_F18	Fasting Glucose_F18	2620	0.127	0.018	3.81e-12	11.677	Mixte
PRS+PCA+Age	F24	bmi_F24	Fasting Glucose_F24	2492	0.13	0.019	3.91e-12	12.997	Mixte
Anthropometric	F24	FG_Ped_2	Fasting Glucose_F24	1481	0.168	0.024	4.09e-12	8.506	Female
Demographic	F15	impedance_F15	Fasting Insulin_F15	2782	-0.146	0.021	6.32e-12	3.685	Mixte
Anthropometric	F15	FG_Ad	HOMA-IR_F15	2819	0.118	0.017	6.66e-12	2.674	Mixte
Anthropometric	F24	zPuberty	Fasting Insulin_F24	2245	-0.141	0.021	1.13e-11	2.153	Mixte
Demographic	F24	bmi_F18	HOMA-IR_F24	828	0.248	0.036	1.73e-11	5.432	Male
Anthropometric	F18	bmi_F15	HOMA-IR_F18	1151	0.181	0.027	2.11e-11	4.033	Female
Anthropometric	F18	WaistHeight_F7	Fasting Insulin_F18	1185	0.175	0.026	3.3e-11	3.667	Female
Anthropometric	F18	FG_Ped_2	Fasting Glucose_F18	1296	0.18	0.027	3.59e-11	3.467	Male
PRS+PCA+Age	F18	WaistHeight_F15	Fasting Insulin_F18	985	0.178	0.027	4.58e-11	4.322	Female
Anthropometric	F18	WaistHeight_F13	HOMA-IR_F18	1170	0.167	0.025	5.23e-11	3.697	Female
Anthropometric	F15	bmi_F9	HOMA-IR_F15	1344	0.154	0.024	7.44e-11	3.114	Female
PRS+PCA+Sex+Age	F24	bmi_F13	HOMA-IR_F24	901	0.23	0.035	7.9e-11	4.696	Male
PRS+PCA+Sex+Age	F18	WaistHeight_F11	HOMA-IR_F18	1221	0.174	0.027	9.17e-11	3.421	Female
Anthropometric	F7	bmi_F7	Fasting Insulin_F7	757	0.227	0.035	9.9e-11	6.276	Mixte
child_Activity	F15	WaistHeight_F7	Fasting Insulin_F15	1316	0.161	0.025	1e-10	3.162	Female
Anthropometric	F18	bmi_F9	Fasting Insulin_F18	1214	0.173	0.027	1.26e-10	3.376	Female
child_DietIntake	F15	impedance_F15	HOMA-IR_F15	2784	-0.131	0.02	1.38e-10	2.407	Mixte
Anthropometric	F18	FG_Ped_1	Fasting Glucose_F18	1296	0.174	0.027	1.39e-10	3.269	Male
PRS+PCA+Sex+Age	F18	FatPercentage_F15	HOMA-IR_F18	1151	0.173	0.027	1.56e-10	3.687	Female
Anthropometric	F24	bmi_F24	Fasting Glucose_F24	1463	0.156	0.024	1.58e-10	8.275	Female
Anthropometric	F15	bmi_F7	Fasting Insulin_F15	1318	0.16	0.025	1.72e-10	3.082	Female
mother_GeneralInformation	F18	FatPercentage_F13	HOMA-IR_F18	1171	0.162	0.025	1.78e-10	3.494	Female
Anthropometric	F24	BMI_Ad	Fasting Insulin_F24	2500	0.124	0.019	2.05e-10	1.745	Mixte
Anthropometric	F24	WaistHeight_F11	Fasting Insulin_F24	920	0.211	0.033	2.53e-10	4.293	Male
Anthropometric	F18	bmi_F13	Fasting Insulin_F18	1166	0.165	0.026	2.56e-10	3.381	Female
Anthropometric	F15	impedance_F13	Fasting Insulin_F15	2548	-0.131	0.021	3.46e-10	3.669	Mixte
PRS+PCA+Sex+Age	F24	FatPercentage_F15	HOMA-IR_F24	860	0.228	0.036	3.54e-10	4.671	Male
child_DietIntake	F24	bmi_F15	HOMA-IR_F24	861	0.228	0.036	3.55e-10	4.656	Male
child_DietIntake	F24	WaistHeight_F24	Fasting Glucose_F24	2489	0.118	0.019	4.02e-10	12.718	Mixte
Demographic	F24	zPuberty	HOMA-IR_F24	2257	-0.128	0.02	4.13e-10	1.981	Mixte
PRS+PCA+Sex+Age	F7	bmi_F7	HOMA-IR_F7	761	0.221	0.035	5.08e-10	5.497	Mixte
Demographic	F7	FG_Ad	Fasting Glucose_F7	770	0.216	0.034	5.08e-10	8.345	Mixte
mother_GeneralInformation	F7	bmi_F7	PG Insulin_F7	708	0.225	0.036	5.37e-10	8.816	Mixte
Anthropometric	F18	WaistHeight_F9	HOMA-IR_F18	1162	0.163	0.026	5.65e-10	3.275	Male
Demographic	F18	bmi_F9	Fasting Insulin_F18	1169	0.177	0.028	5.83e-10	3.267	Male
PRS+PCA+Age	F15	HbA1c_Ad	Fasting Glucose_F15	1467	0.147	0.024	6.52e-10	2.758	Female
mother_GeneralInformation	F24	bmi_F9	Fasting Insulin_F24	934	0.202	0.032	7.22e-10	4.04	Male
Anthropometric	F7	WaistHeight_F7	PG Insulin_F7	708	0.223	0.036	7.24e-10	8.74	Mixte
Anthropometric	F24	WaistHeight_F13	Fasting Insulin_F24	893	0.208	0.034	8.37e-10	4.165	Male
Anthropometric	F24	FG_Ped_1	Fasting Glucose_F24	1037	0.18	0.029	8.69e-10	6.33	Male
child_Activity	F24	bmi_Mom	Fasting Insulin_F24	719	0.21	0.034	1.16e-09	5.124	Female
child_Activity	F18	WaistHeight_F9	HOMA-IR_F18	1222	0.166	0.027	1.16e-09	3.023	Female
child_Activity	F18	impedance_F18	Fasting Insulin_F18	2538	-0.126	0.021	1.32e-09	2.321	Mixte
Anthropometric	F24	bmi_F11	HOMA-IR_F24	928	0.21	0.034	1.48e-09	3.949	Male
Anthropometric	F24	bmi_Mom	HOMA-IR_F24	1274	0.166	0.028	2.05e-09	2.942	Mixte
PRS+PCA+Sex+Age	F24	WaistHeight_F9	HOMA-IR_F24	941	0.198	0.033	2.67e-09	3.813	Male
PRS+PCA+Sex+Age	F7	FG_Ped_1	Fasting Glucose_F7	770	0.207	0.034	2.94e-09	7.934	Mixte
mother_GeneralInformation	F18	bmi_F13	HOMA-IR_F18	1171	0.15	0.025	3.73e-09	3.001	Female
Anthropometric	F15	WaistHeight_F7	HOMA-IR_F15	1317	0.139	0.024	4e-09	2.602	Female
child_Activity	F18	impedance_F18	HOMA-IR_F18	2543	-0.121	0.02	4.23e-09	1.53	Mixte
mother_GeneralInformation	F18	bmi_F11	HOMA-IR_F18	1224	0.157	0.027	4.64e-09	2.806	Female
child_Activity	F18	WaistHeight_F7	Fasting Insulin_F18	1165	0.17	0.029	4.71e-09	2.933	Male
Anthropometric	F24	FatPercentage_F13	Fasting Insulin_F24	890	0.202	0.034	5.97e-09	3.765	Male
child_DietIntake	F24	WaistHeight_F24	Fasting Glucose_F24	1461	0.141	0.024	6.54e-09	7.891	Female
Anthropometric	F15	impedance_F13	HOMA-IR_F15	2550	-0.116	0.02	7.92e-09	2.301	Mixte
PRS+PCA+Age	F24	bmi_F9	HOMA-IR_F24	941	0.191	0.033	8.78e-09	3.575	Male
PRS+PCA+Sex+Age	F15	bmi_F7	HOMA-IR_F15	1319	0.137	0.024	8.82e-09	2.484	Female
Anthropometric	F7	FG_Ped_2	Fasting Glucose_F7	770	0.2	0.034	9.82e-09	7.651	Mixte
Anthropometric	F7	WaistHeight_F7	Fasting Insulin_F7	756	0.202	0.035	9.83e-09	5.096	Mixte
Anthropometric	F15	HbA1c_Ad	Fasting Glucose_F15	1357	0.151	0.026	1.08e-08	2.388	Male
Anthropometric	F18	FatPercentage_F18	Fasting Glucose_F18	1269	0.156	0.027	1.32e-08	2.615	Male
Demographic	F18	bmi_F7	Fasting Insulin_F18	1187	0.15	0.026	1.38e-08	2.697	Female
child_DietIntake	F7	RG_Ad	Fasting Glucose_F7	770	0.198	0.034	1.43e-08	7.564	Mixte
child_Activity	F9	FG_Ad	HbA1c_F9	1561	0.141	0.025	1.48e-08	2.831	Mixte
child_DietScore	F24	BMI_Ad	HOMA-IR_F24	2513	0.109	0.019	1.57e-08	1.401	Mixte
mother_GeneralInformation	F15	FI_Ad	Fasting Glucose_F15	2824	0.099	0.018	2.12e-08	6.324	Mixte
PRS+PCA+Sex+Age	F15	FG_Ad	HOMA-IR_F15	1355	0.143	0.026	2.64e-08	2.32	Male
child_Activity	F15	bmi_Mom	Fasting Insulin_F15	1421	0.135	0.024	2.94e-08	3.825	Mixte
PRS+PCA+Age	F18	WaistHeight_F7	HOMA-IR_F18	1189	0.138	0.025	4.05e-08	2.517	Female
PRS+PCA+Sex+Age	F15	MPVAmvpa_F11	Fasting Insulin_F15	2296	-0.115	0.021	4.07e-08	3.129	Mixte
Anthropometric	F24	FatPercentage_F13	HOMA-IR_F24	898	0.199	0.036	4.07e-08	3.408	Male
child_DietIntake	F15	impedance_F11	Fasting Insulin_F15	2607	-0.103	0.019	4.5e-08	3.128	Mixte
child_Activity	F24	WaistHeight_F13	HOMA-IR_F24	901	0.193	0.035	4.8e-08	3.361	Male
Anthropometric	F24	FG_Ped_1	Fasting Glucose_F24	1481	0.132	0.024	5.59e-08	7.348	Female
PRS+PCA+Age	F18	bmi_F7	HOMA-IR_F18	2353	0.101	0.019	5.84e-08	1.456	Mixte
Anthropometric	F18	bmi_F9	HOMA-IR_F18	1163	0.142	0.026	6.96e-08	2.489	Male
mother_DietScore	F24	WaistHeight_F11	HOMA-IR_F24	928	0.187	0.034	7.53e-08	3.152	Male
child_Activity	F18	HbA1c_Ad	Fasting Glucose_F18	2687	0.097	0.018	7.65e-08	10.932	Mixte
PRS+PCA+Sex+Age	F15	impedance_F15	Fasting Insulin_F15	1444	-0.129	0.024	7.84e-08	2.003	Female
PRS+PCA+Age	F15	bmi_Mom	HOMA-IR_F15	1421	0.124	0.023	7.97e-08	2.791	Mixte
PRS+PCA+Sex+Age	F15	MPVAmvpa_F11	HOMA-IR_F15	2297	-0.107	0.02	8.46e-08	1.994	Mixte
Anthropometric	F15	sex	HOMA-IR_F15	2819	0.184	0.035	1.15e-07	1.031	Mixte
child_DietIntake	F18	bmi_F18	Fasting Glucose_F18	1269	0.145	0.027	1.45e-07	2.256	Male
Anthropometric	F7	sex	PG Insulin_F7	716	0.389	0.074	1.65e-07	3.868	Mixte
Anthropometric	F7	WaistHeight_F7	HOMA-IR_F7	760	0.186	0.035	1.76e-07	4.008	Mixte
mother_DietScore	F24	impedance_F11	HOMA-IR_F24	1293	-0.132	0.025	2.05e-07	2.353	Female
child_DietIntake	F15	impedance_F13	Fasting Insulin_F15	1315	-0.131	0.025	2.27e-07	2.043	Female
Anthropometric	F24	BMI_Ad	HOMA-IR_F24	1479	0.122	0.024	2.37e-07	2.111	Female
Anthropometric	F18	sex	Fasting Insulin_F18	2621	0.196	0.038	2.65e-07	1.007	Mixte
child_Activity	F24	impedance_F11	Fasting Insulin_F24	2209	-0.109	0.021	2.73e-07	1.303	Mixte
child_DietScore	F18	FI_Ad	Fasting Insulin_F18	2621	0.097	0.019	2.78e-07	2.001	Mixte
Demographic	F24	bmi_Mom	HOMA-IR_F24	723	0.176	0.034	3.13e-07	3.628	Female
mother_GeneralInformation	F24	BMI_Ad	Fasting Insulin_F24	1474	0.128	0.025	3.13e-07	1.768	Female
PRS+PCA+Sex+Age	F24	impedance_F11	HOMA-IR_F24	2222	-0.108	0.021	3.15e-07	1.365	Mixte
mother_DietScore	F7	sex	Fasting Glucose_F7	770	-0.362	0.07	3.53e-07	3.599	Mixte
mother_GeneralInformation	F18	impedance_F15	Fasting Insulin_F18	2240	-0.12	0.024	3.86e-07	2.159	Mixte
child_DietIntake	F18	impedance_F15	HOMA-IR_F18	2243	-0.117	0.023	4.53e-07	1.506	Mixte
child_DietScore	F24	zPuberty	Fasting Insulin_F24	1344	-0.131	0.026	4.96e-07	1.871	Female
child_DietIntake	F15	impedance_F15	HOMA-IR_F15	1445	-0.114	0.023	5.14e-07	1.734	Female
child_Activity	F15	impedance_F11	HOMA-IR_F15	2609	-0.09	0.018	5.48e-07	1.882	Mixte
Anthropometric	F24	impedance_F11	Fasting Insulin_F24	1288	-0.134	0.027	5.68e-07	1.935	Female
PRS+PCA+Age	F9	RG_Ad	HbA1c_F9	784	0.177	0.035	6.5e-07	3.7	Male
PRS+PCA+Age	F18	WaistHeight_F15	HOMA-IR_F18	993	0.146	0.029	6.72e-07	2.641	Female
Anthropometric	F15	FatPercentage_F13	Fasting Glucose_F15	1235	0.138	0.028	6.8e-07	2.036	Male
Anthropometric	F18	bmi_F9	HOMA-IR_F18	1222	0.136	0.027	7.23e-07	2.026	Female
Anthropometric	F9	RG_Ad	HbA1c_F9	1561	0.123	0.025	8.1e-07	2.346	Mixte
child_Activity	F24	HbA1c_Ad	Fasting Glucose_F24	2518	0.092	0.019	9.21e-07	11.995	Mixte
mother_DietScore	F15	impedance_F13	HOMA-IR_F15	1316	-0.116	0.024	1.08e-06	1.798	Female
PRS+PCA+Age	F24	TVwatching_4yrs	Fasting Insulin_F24	2125	0.101	0.021	1.09e-06	1.213	Mixte
Anthropometric	F18	WaistHeight_F7	HOMA-IR_F18	1160	0.134	0.027	1.12e-06	2.039	Male
PRS+PCA+Sex+Age	F18	bmi_F7	Fasting Insulin_F18	1167	0.14	0.029	1.29e-06	2.02	Male
PRS+PCA+Sex+Age	F24	impedance_F13	HOMA-IR_F24	2128	-0.114	0.024	1.68e-06	1.308	Mixte
mother_DietScore	F18	BMI_Ad	Fasting Insulin_F18	2621	0.09	0.019	1.81e-06	1.866	Mixte
Anthropometric	F24	impedance_F18	HOMA-IR_F24	1166	-0.131	0.027	2.1e-06	2.277	Female
PRS+PCA+Age	F24	impedance_F18	HOMA-IR_F24	1983	-0.115	0.024	2.22e-06	1.391	Mixte
Anthropometric	F18	bmi_Mom	Fasting Insulin_F18	1361	0.117	0.025	2.49e-06	2.503	Mixte
PRS+PCA+Age	F24	impedance_F13	Fasting Glucose_F24	1231	-0.126	0.027	2.75e-06	7.476	Female
child_DietIntake	F15	impedance_F11	Fasting Insulin_F15	1352	-0.116	0.025	3.11e-06	1.607	Female
Anthropometric	F18	FatPercentage_F18	Fasting Glucose_F18	1345	0.114	0.024	3.15e-06	2.123	Female
child_Activity	F24	impedance_F18	Fasting Insulin_F24	1972	-0.114	0.024	3.19e-06	1.246	Mixte
Anthropometric	F15	BMI_Ad	Fasting Insulin_F15	2816	0.083	0.018	3.22e-06	2.857	Mixte
child_Activity	F15	zPuberty	Fasting Glucose_F15	2702	0.084	0.018	3.76e-06	6.31	Mixte
PRS+PCA+Sex+Age	F24	T2D_Ad_2	Fasting Insulin_F24	2500	0.09	0.02	4.34e-06	0.982	Mixte
child_Activity	F24	zPuberty	HOMA-IR_F24	1349	-0.115	0.025	4.37e-06	1.868	Female
mother_DietScore	F24	WaistHeight_F7	Fasting Insulin_F24	938	0.151	0.033	4.6e-06	2.35	Male
child_Activity	F18	bmi_Mom	Fasting Insulin_F18	694	0.17	0.037	4.67e-06	2.997	Male
Anthropometric	F24	impedance_F18	Fasting Glucose_F24	1167	-0.125	0.027	4.99e-06	7.574	Female
child_Activity	F24	zPuberty	Fasting Insulin_F24	901	-0.154	0.034	5.07e-06	2.302	Male
Anthropometric	F9	FG_Ad	HbA1c_F9	784	0.161	0.035	5.95e-06	3.174	Male
Anthropometric	F18	bmi_Mom	HOMA-IR_F18	690	0.146	0.032	6.52e-06	2.976	Male
Anthropometric	F18	impedance_F18	Fasting Insulin_F18	1240	-0.127	0.028	6.53e-06	1.632	Male
PRS+PCA+Sex+Age	F18	bmi_F18	Fasting Glucose_F18	1351	0.109	0.024	7.3e-06	1.984	Female
Anthropometric	F24	impedance_F18	Fasting Glucose_F24	1987	-0.103	0.023	7.82e-06	11.704	Mixte
child_Activity	F15	MPVAmvpa_F11	Fasting Insulin_F15	1089	-0.133	0.03	8.04e-06	2.016	Male
Anthropometric	F24	TVwatching_4yrs	HOMA-IR_F24	2137	0.092	0.021	8.56e-06	1.231	Mixte
PRS+PCA+Age	F15	MPVAmvpa_F11	HOMA-IR_F15	1090	-0.13	0.029	8.66e-06	2.025	Male
Anthropometric	F24	impedance_F13	Fasting Insulin_F24	2116	-0.106	0.024	8.96e-06	1.022	Mixte
child_DietScore	F15	impedance_F15	Fasting Insulin_F15	1338	-0.118	0.027	9.77e-06	1.539	Male
child_DietScore	F24	T2D_Ad_2	HOMA-IR_F24	2513	0.085	0.019	1.04e-05	0.907	Mixte
child_DietScore	F24	T2D_Ad_2	Fasting Glucose_F24	2518	0.083	0.019	1.1e-05	11.828	Mixte
PRS+PCA+Age	F24	AgeDelivery_Mom	Fasting Insulin_F24	2389	-0.088	0.02	1.21e-05	0.975	Mixte
PRS+PCA+Sex+Age	F24	impedance_F13	HOMA-IR_F24	1230	-0.114	0.026	1.27e-05	1.844	Female
mother_GeneralInformation	F24	WaistHeight_F15	HOMA-IR_F24	686	0.169	0.039	1.48e-05	2.817	Male
child_Activity	F24	bmi_Mom	Fasting Insulin_F24	544	0.166	0.038	1.5e-05	3.515	Male
child_Activity	F15	MPVAmvpa_F13	Fasting Insulin_F15	2008	-0.093	0.022	1.55e-05	3.541	Mixte
PRS+PCA+Sex+Age	F18	impedance_F18	HOMA-IR_F18	1238	-0.119	0.027	1.66e-05	1.491	Male
PRS+PCA+Age	F15	impedance_F11	HOMA-IR_F15	1353	-0.101	0.023	1.75e-05	1.368	Female
PRS+PCA+Sex+Age	F18	HbA1c_Ad	Fasting Glucose_F18	1296	0.117	0.027	1.84e-05	1.545	Male
child_Activity	F24	BMI_Ped	Fasting Insulin_F24	2500	0.084	0.02	1.92e-05	0.869	Mixte
mother_DietScore	F15	impedance_F9	Fasting Insulin_F15	2583	-0.083	0.019	2.01e-05	2.769	Mixte
child_Activity	F24	impedance_F18	Fasting Insulin_F24	1162	-0.123	0.029	2.18e-05	1.572	Female
Demographic	F24	impedance_F15	Fasting Insulin_F24	2021	-0.109	0.026	2.22e-05	1.021	Mixte
child_Activity	F24	bmi_F18	Fasting Glucose_F24	2029	0.088	0.021	2.33e-05	11.547	Mixte
child_Activity	F24	zPuberty	HOMA-IR_F24	908	-0.145	0.034	2.37e-05	2.138	Male
PRS+PCA+Sex+Age	F15	bmi_Mom	Fasting Insulin_F15	688	0.15	0.036	2.82e-05	2.847	Male
PRS+PCA+Sex+Age	F24	FI_Ad	Fasting Insulin_F24	2500	0.082	0.02	2.92e-05	0.837	Mixte
PRS+PCA+Age	F18	FI_Ad	Fasting Insulin_F18	1349	0.106	0.026	3.36e-05	1.271	Female
child_DietIntake	F15	FG_Ad	Fasting Insulin_F15	2816	0.074	0.018	3.41e-05	2.701	Mixte
Anthropometric	F15	impedance_F15	HOMA-IR_F15	1339	-0.108	0.026	3.44e-05	1.343	Male
mother_DietScore	F15	MPVAmvpa_F13	HOMA-IR_F15	2009	-0.085	0.02	3.57e-05	2.187	Mixte
Anthropometric	F24	impedance_F13	Fasting Glucose_F24	2132	-0.094	0.023	3.59e-05	12.042	Mixte
Anthropometric	F15	FI_Ad	Fasting Glucose_F15	1357	0.109	0.026	3.73e-05	1.25	Male
Anthropometric	F15	FatPercentage_F15	Fasting Glucose_F15	1345	0.11	0.027	3.74e-05	1.26	Male
Anthropometric	F15	T2D_Ad_1	Fasting Glucose_F15	2824	0.073	0.018	4.03e-05	5.84	Mixte
PRS+PCA+Age	F15	FG_Ad	HOMA-IR_F15	1464	0.094	0.023	4.06e-05	1.152	Female
PRS+PCA+Sex+Age	F9	FG_Ped_1	HbA1c_F9	1561	0.102	0.025	4.32e-05	1.868	Mixte
child_DietScore	F24	impedance_F15	HOMA-IR_F24	1175	-0.109	0.027	4.51e-05	1.665	Female
child_Activity	F15	impedance_F9	HOMA-IR_F15	2585	-0.076	0.019	4.59e-05	1.648	Mixte
mother_DietScore	F18	impedance_F18	Fasting Insulin_F18	1298	-0.102	0.025	4.62e-05	1.274	Female
PRS+PCA+Age	F24	impedance_F15	HOMA-IR_F24	2033	-0.104	0.026	4.79e-05	1.054	Mixte
mother_GeneralInformation	F24	bmi_F7	Fasting Insulin_F24	937	0.134	0.033	4.85e-05	1.876	Male
Anthropometric	F7	HealthAwareScore_F7	Fasting Glucose_F7	683	-0.147	0.036	4.98e-05	6.074	Mixte
child_DietScore	F18	zPuberty	Fasting Insulin_F18	1254	-0.104	0.026	5.09e-05	1.318	Female
child_DietScore	F15	bmi_Mom	HOMA-IR_F15	688	0.139	0.034	5.2e-05	2.841	Male
PRS+PCA+Sex+Age	F15	BMI_Ad	HOMA-IR_F15	2819	0.07	0.017	5.26e-05	1.604	Mixte
child_DietIntake	F24	ConfectionaryDietScore_32weeksPREG_Mom	Fasting Glucose_F24	1358	-0.102	0.025	5.39e-05	7.274	Female
Demographic	F18	bmi_Mom	HOMA-IR_F18	1359	0.093	0.023	5.45e-05	1.673	Mixte
child_Activity	F18	impedance_F18	HOMA-IR_F18	1305	-0.102	0.025	6.38e-05	1.239	Female
child_Activity	F18	BMI_Ad	Fasting Insulin_F18	1349	0.102	0.026	6.43e-05	1.18	Female
PRS+PCA+Sex+Age	F24	HbA1c_Ad	Fasting Glucose_F24	1037	0.117	0.029	7.43e-05	4.324	Male
child_Activity	F18	impedance_F15	Fasting Insulin_F18	1096	-0.118	0.03	7.59e-05	1.429	Male
child_Activity	F18	bmi_F7	HOMA-IR_F18	1162	0.108	0.027	8.48e-05	1.335	Male
child_Economical	F24	bmi_F11	Fasting Glucose_F24	1300	0.102	0.026	9.1e-05	7.012	Female
Anthropometric	F15	FG_Ad	Fasting Insulin_F15	1354	0.102	0.026	0.000114	1.173	Male
PRS+PCA+Age	F24	bmi_F18	Fasting Glucose_F24	1198	0.105	0.027	0.000116	6.932	Female
mother_DietScore	F24	T2D_Ad_1	Fasting Glucose_F24	2518	0.072	0.019	0.00012	11.669	Mixte
child_DietIntake	F15	HbA1c_Ad	HOMA-IR_F15	2819	0.066	0.017	0.000125	1.547	Mixte
Demographic	F24	bmi_F7	HOMA-IR_F24	944	0.127	0.033	0.000135	1.57	Male
mother_GeneralInformation	F15	FI_Ad	Fasting Glucose_F15	1467	0.091	0.024	0.000135	1.178	Female
child_DietScore	F18	impedance_F15	HOMA-IR_F18	1092	-0.106	0.028	0.000139	1.326	Male
mother_DietIntake	F24	BMI_Ad	Fasting Insulin_F24	1026	0.119	0.031	0.000141	1.558	Male
child_Activity	F15	WaistHeight_F13	Fasting Glucose_F15	1236	0.105	0.028	0.000147	1.212	Male
child_DietScore	F24	bmi_F13	Fasting Glucose_F24	1231	0.102	0.027	0.00017	6.889	Female
PRS+PCA+Age	F18	bmi_F7	HOMA-IR_F18	1191	0.094	0.025	0.00019	1.174	Female
PRS+PCA+Age	F18	TVwatching_4yrs	Fasting Insulin_F18	2224	0.076	0.02	0.000191	1.683	Mixte
Anthropometric	F24	WaistHeight_F7	HOMA-IR_F24	945	0.123	0.033	0.000213	1.476	Male
mother_GeneralInformation	F18	BMI_Ad	HOMA-IR_F18	2626	0.069	0.019	0.000221	0.774	Mixte
child_DietScore	F18	impedance_F11	Fasting Insulin_F18	2384	-0.073	0.02	0.000244	1.553	Mixte
mother_GeneralInformation	F15	MPVAmvpa_F13	Fasting Insulin_F15	952	-0.112	0.03	0.000261	1.396	Male
Anthropometric	F24	impedance_F15	Fasting Insulin_F24	1171	-0.102	0.028	0.000265	1.135	Female
child_DietScore	F15	impedance_F13	Fasting Insulin_F15	1233	-0.101	0.028	0.000272	1.18	Male
PRS+PCA+Age	F7	bmi_F7	Fasting Glucose_F7	762	0.128	0.035	0.000273	5.067	Mixte
mother_BreastFeeding	F7	HbA1c_Ad	Fasting Glucose_F7	770	0.127	0.035	0.000275	5.251	Mixte
Anthropometric	F24	impedance_F11	Fasting Glucose_F24	1295	-0.095	0.026	0.000291	6.873	Female
child_DietScore	F24	bmi_F11	Fasting Glucose_F24	2232	0.072	0.02	0.000303	11.856	Mixte
child_DietScore	F24	T2D_Ad_2	Fasting Insulin_F24	1026	0.113	0.031	0.000303	1.42	Male
Anthropometric	F15	bmi_F15	Fasting Glucose_F15	1348	0.096	0.026	0.000306	0.966	Male
PRS+PCA+Sex+Age	F7	HealthAwareScore_F7	HOMA-IR_F7	682	-0.135	0.037	0.000314	2.461	Mixte
child_Activity	F24	BMI_Ped	Fasting Insulin_F24	1474	0.09	0.025	0.000323	0.88	Female
Anthropometric	F18	FI_Ad	HOMA-IR_F18	2626	0.067	0.019	0.000332	0.746	Mixte
Anthropometric	F15	bmi_Mom	Fasting Insulin_F15	733	0.119	0.033	0.00034	1.905	Female
child_DietScore	F24	TVwatching_4yrs	Fasting Insulin_F24	891	0.118	0.033	0.000343	1.527	Male
child_Economical	F24	MPVAmvpa_F11	Fasting Insulin_F24	1923	-0.086	0.024	0.000349	0.728	Mixte
child_Economical	F9	FG_Ped_2	HbA1c_F9	1561	0.089	0.025	0.00035	1.619	Mixte
PRS+PCA+Age	F24	T2D_Ad_1	Fasting Glucose_F24	1037	0.105	0.029	0.000361	4.048	Male
Demographic	F24	WaistHeight_F11	Fasting Glucose_F24	1298	0.093	0.026	0.000368	6.765	Female
mother_SmokeDrugs	F15	FI_Ped	Fasting Insulin_F15	2816	0.063	0.018	0.000373	2.545	Mixte
PRS+PCA+Age	F15	MPVAmvpa_F13	HOMA-IR_F15	952	-0.103	0.029	0.000404	1.312	Male
PRS+PCA+Age	F7	sex	PG Glucose_F7	726	0.264	0.074	0.000416	1.731	Mixte
child_DietIntake	F18	TVwatching_4yrs	HOMA-IR_F18	2224	0.068	0.019	0.000417	0.936	Mixte
mother_DietScore	F24	BMI_Ped	HOMA-IR_F24	2513	0.068	0.019	0.000419	0.631	Mixte
child_Activity	F7	BMI_Ped	Fasting Insulin_F7	765	0.124	0.035	0.00042	2.503	Mixte
child_Economical	F24	T2D_Ad_2	Fasting Glucose_F24	1037	0.104	0.029	0.000424	4.02	Male
Anthropometric	F9	impedance_F9	HbA1c_F9	1557	0.091	0.026	0.000442	1.614	Mixte
child_DietScore	F18	bmi_F13	Fasting Glucose_F18	2350	0.067	0.019	0.000446	10.808	Mixte
child_Economical	F9	bmi_F9	HbA1c_F9	1558	-0.088	0.025	0.000448	1.608	Mixte
PRS+PCA+Age	F18	bmi_F15	Fasting Glucose_F18	2295	0.067	0.019	0.000471	10.578	Mixte
child_DietScore	F15	T2D_Ad_1	Fasting Glucose_F15	1357	0.092	0.026	0.000484	0.897	Male
PRS+PCA+Age	F24	impedance_F13	Fasting Insulin_F24	1226	-0.096	0.027	0.000484	1.006	Female
child_Activity	F24	FI_Ad	HOMA-IR_F24	2513	0.067	0.019	0.000487	0.62	Mixte
mother_BreastFeeding	F15	WaistHeight_F11	Fasting Glucose_F15	1258	0.096	0.028	0.000505	0.963	Male
mother_DietIntake	F9	FG_Ad	HbA1c_F9	777	0.122	0.035	0.000521	2.043	Female
Anthropometric	F18	WaistHeight_F13	Fasting Glucose_F18	2348	0.066	0.019	0.000525	10.843	Mixte
child_DietIntake	F15	bmi_Mom	HOMA-IR_F15	733	0.107	0.031	0.000542	1.797	Female
child_DietScore	F24	impedance_F15	Fasting Glucose_F24	1178	-0.095	0.027	0.000548	6.798	Female
Anthropometric	F7	BMI_Ped	PG Insulin_F7	716	0.126	0.036	0.000571	5.458	Mixte
child_DietScore	F24	WaistHeight_F13	Fasting Glucose_F24	1231	0.093	0.027	0.000594	6.712	Female
PRS+PCA+Sex+Age	F15	zPuberty	Fasting Glucose_F15	1291	0.093	0.027	0.0006	0.927	Male
mother_DietScore	F24	TVwatching_4yrs	HOMA-IR_F24	1240	0.089	0.026	0.000606	1.665	Female
child_Activity	F24	T2D_Ped	HOMA-IR_F24	2513	0.066	0.019	0.000606	0.604	Mixte
PRS+PCA+Sex+Age	F15	IncomeQuintile_F7	HOMA-IR_F15	2410	-0.053	0.015	0.000639	1.459	Mixte
mother_GeneralInformation	F18	impedance_F15	HOMA-IR_F18	1151	-0.093	0.027	0.000668	1.189	Female
Anthropometric	F9	FG_Ped_1	HbA1c_F9	784	0.121	0.036	0.000705	2.047	Male
child_DietScore	F7	zPuberty	Fasting Insulin_F7	642	-0.132	0.039	0.000738	3.179	Mixte
mother_SmokeDrugs	F24	bmi_Mom	HOMA-IR_F24	551	0.154	0.045	0.000744	2.187	Male
Anthropometric	F7	HealthAwareScore_F7	Fasting Insulin_F7	679	-0.127	0.038	0.000745	2.835	Mixte
child_DietIntake	F18	WaistHeight_F15	Fasting Glucose_F18	1927	0.073	0.022	0.000759	10.923	Mixte
mother_BreastFeeding	F24	TVwatching_4yrs	Fasting Insulin_F24	1234	0.088	0.026	0.000785	1.008	Female
Anthropometric	F24	FI_Ad	Fasting Insulin_F24	1474	0.084	0.025	0.000803	0.766	Female
child_DietIntake	F24	T2D_Ped	HOMA-IR_F24	1479	0.08	0.024	0.000811	1.078	Female
mother_BreastFeeding	F18	impedance_F15	Fasting Insulin_F18	1144	-0.088	0.026	0.000814	0.988	Female
PRS+PCA+Sex+Age	F24	AgeDelivery_Mom	HOMA-IR_F24	2402	-0.066	0.02	0.000824	0.598	Mixte
PRS+PCA+Sex+Age	F18	AgeDelivery_Mom	HOMA-IR_F18	2505	-0.063	0.019	0.000867	0.809	Mixte
PRS+PCA+Age	F18	bmi_F13	Fasting Glucose_F18	1150	0.096	0.029	0.000876	1.244	Male
child_Activity	F15	BMI_Ad	Fasting Insulin_F15	1462	0.08	0.024	0.000901	0.769	Female
mother_GeneralInformation	F18	bmi_F15	Fasting Glucose_F18	1115	0.096	0.029	0.000952	1.269	Male
Anthropometric	F15	HealthAwareScore_F13	Fasting Insulin_F15	1315	-0.084	0.025	0.000952	0.842	Female
mother_DietIntake	F15	HealthAwareScore_F13	HOMA-IR_F15	1316	-0.079	0.024	0.000986	0.829	Female
PRS+PCA+Age	F15	impedance_F9	Fasting Insulin_F15	1343	-0.083	0.025	0.001	0.837	Female
mother_SmokeDrugs	F15	FI_Ped	HOMA-IR_F15	2819	0.057	0.017	0.00102	1.41	Mixte
Anthropometric	F18	WaistHeight_F11	Fasting Glucose_F18	1191	0.093	0.028	0.00106	1.236	Male
child_DietScore	F24	bmi_F13	Fasting Glucose_F24	2135	0.067	0.021	0.00107	11.774	Mixte
child_DietIntake	F15	impedance_F13	HOMA-IR_F15	1234	-0.089	0.027	0.00108	1.003	Male
PRS+PCA+Age	F15	IncomeQuintile_F7	Fasting Insulin_F15	2408	-0.052	0.016	0.0011	2.527	Mixte
Anthropometric	F15	IncomeQuintile_F7	HOMA-IR_F15	1249	-0.065	0.02	0.00111	0.871	Female
child_Activity	F15	BMI_Ad	Fasting Insulin_F15	1354	0.086	0.026	0.00111	0.861	Male
mother_DietIntake	F18	zPuberty	Fasting Insulin_F18	2462	-0.063	0.019	0.00112	1.346	Mixte
PRS+PCA+Age	F18	WaistHeight_F11	Fasting Glucose_F18	2444	0.061	0.019	0.00115	10.451	Mixte
Demographic	F18	HbA1c_Ad	Fasting Glucose_F18	1391	0.078	0.024	0.00119	1.298	Female
child_Activity	F18	BMI_Ad	HOMA-IR_F18	1357	0.083	0.025	0.00119	0.845	Female
child_Activity	F24	ConfectionaryDietScore_32weeksPREG_Mom	Fasting Glucose_F24	2321	-0.063	0.019	0.0012	12.103	Mixte
child_DietIntake	F24	WaistHeight_F9	Fasting Glucose_F24	1305	0.085	0.026	0.00121	6.54	Female
child_Activity	F24	IncomeQuintile_F24	Fasting Insulin_F24	879	-0.094	0.029	0.00123	1.32	Male
mother_DietScore	F15	T_Townsend_F7	HOMA-IR_F15	1143	-0.062	0.019	0.00132	0.902	Female
PRS+PCA+Sex+Age	F24	BMI_Ped	HOMA-IR_F24	1479	0.076	0.024	0.00132	1.018	Female
child_DietIntake	F18	impedance_F11	HOMA-IR_F18	2386	-0.062	0.019	0.00132	0.777	Mixte
child_DietIntake	F18	T2D_Ped	Fasting Glucose_F18	1391	0.077	0.024	0.00134	1.283	Female
mother_DietScore	F18	WaistHeight_F15	Fasting Glucose_F18	910	0.105	0.033	0.00136	1.517	Male
Anthropometric	F18	TVwatching_4yrs	Fasting Insulin_F18	1104	0.095	0.03	0.00138	0.926	Male
child_DietScore	F18	impedance_F11	Fasting Insulin_F18	1212	-0.085	0.026	0.0014	0.857	Female
mother_DietIntake	F24	WaistHeight_F11	Fasting Glucose_F24	2230	0.063	0.02	0.00144	11.709	Mixte
child_Activity	F18	HealthAwareScore_F13	Fasting Insulin_F18	1165	-0.084	0.026	0.00152	0.862	Female
Anthropometric	F18	FatPercentage_F15	Fasting Glucose_F18	2293	0.09	0.028	0.00152	10.488	Mixte
child_Activity	F24	T2D_Ped	Fasting Glucose_F24	2518	0.06	0.019	0.00153	11.502	Mixte
child_Activity	F24	ProcessedDietScore_32weeksPREG_Mom	Fasting Insulin_F24	1354	0.082	0.026	0.00155	0.789	Female
mother_DietIntake	F7	BMI_Ped	HOMA-IR_F7	769	0.113	0.036	0.00156	1.82	Mixte
Anthropometric	F24	AgeDelivery_Mom	Fasting Insulin_F24	984	-0.099	0.031	0.00159	1.337	Male
child_DietIntake	F9	bmi_F7	HbA1c_F9	1327	-0.085	0.027	0.00164	1.495	Mixte
child_Activity	F24	HealthAwareScore_F7	Fasting Insulin_F24	2076	-0.069	0.022	0.00164	0.667	Mixte
child_Activity	F24	impedance_F9	Fasting Glucose_F24	2244	-0.065	0.021	0.00168	11.901	Mixte
mother_GeneralInformation	F15	impedance_F9	HOMA-IR_F15	1344	-0.075	0.024	0.00172	0.73	Female
child_DietIntake	F24	Month_StopBreastFeeding	HOMA-IR_F24	1030	-0.051	0.016	0.00175	1.206	Mixte
PRS+PCA+Sex+Age	F15	BMI_Ped	Fasting Insulin_F15	2816	0.056	0.018	0.00175	2.446	Mixte
Anthropometric	F24	T2D_Ped	Fasting Insulin_F24	2500	0.061	0.02	0.00176	0.531	Mixte
child_Activity	F24	T2D_Ad_2	HOMA-IR_F24	1034	0.101	0.032	0.00176	0.95	Male
mother_DietScore	F18	AgeDelivery_Mom	Fasting Insulin_F18	2500	-0.061	0.019	0.00177	1.513	Mixte
child_DietScore	F15	FatPercentage_F15	Fasting Glucose_F15	2793	0.079	0.025	0.00178	5.589	Mixte
mother_DietScore	F18	FI_Ad	Fasting Insulin_F18	1272	0.088	0.028	0.0018	0.775	Male
child_DietScore	F18	bmi_F11	Fasting Glucose_F18	1191	0.089	0.028	0.00182	1.154	Male
mother_DietIntake	F15	BMI_Ped	Fasting Insulin_F15	1354	0.082	0.026	0.00189	0.788	Male
child_Economical	F15	impedance_F7	Fasting Insulin_F15	1275	-0.08	0.026	0.0019	0.767	Female
child_DietScore	F24	T2D_Ad_2	HOMA-IR_F24	1479	0.073	0.024	0.002	0.966	Female
Anthropometric	F15	zPuberty	Fasting Glucose_F15	1411	0.075	0.024	0.00201	0.769	Female
Anthropometric	F24	MPVAmvpa_F11	HOMA-IR_F24	1934	-0.074	0.024	0.00203	0.619	Mixte
child_Activity	F15	WaistHeight_F15	Fasting Glucose_F15	1113	0.089	0.029	0.00207	0.854	Male
child_Economical	F18	TVwatching_4yrs	HOMA-IR_F18	1100	0.085	0.028	0.00211	0.858	Male
mother_GeneralInformation	F24	BMI_Ad	Fasting Glucose_F24	2518	0.058	0.019	0.00214	11.48	Mixte
child_DietIntake	F15	impedance_F11	Fasting Insulin_F15	1255	-0.085	0.028	0.00222	0.844	Male
mother_DietScore	F15	HealthAwareScore_F7	HOMA-IR_F15	2376	-0.055	0.018	0.00224	1.669	Mixte
mother_DietScore	F24	impedance_F11	Fasting Glucose_F24	2228	-0.061	0.02	0.00235	11.702	Mixte
Anthropometric	F18	MPVAmvpa_F11	Fasting Insulin_F18	2083	-0.068	0.022	0.00236	1.658	Mixte
child_DietIntake	F15	MPVAmvpa_F11	Fasting Insulin_F15	1207	-0.079	0.026	0.00237	0.799	Female
Anthropometric	F15	impedance_F7	Fasting Insulin_F15	2486	-0.06	0.02	0.00242	2.588	Mixte
PRS+PCA+Age	F15	MPVAmvpa_F15	Fasting Insulin_F15	1356	-0.078	0.026	0.00244	3.309	Mixte
Anthropometric	F18	AgeDelivery_Mom	HOMA-IR_F18	1295	-0.08	0.027	0.00246	0.85	Female
child_DietIntake	F18	WaistHeight_F13	Fasting Glucose_F18	1149	0.087	0.029	0.00247	1.082	Male
mother_GeneralInformation	F15	HbA1c_Ad	Fasting Insulin_F15	2816	0.054	0.018	0.00252	2.422	Mixte
child_DietIntake	F15	MPVAmvpa_F15	HOMA-IR_F15	1357	-0.075	0.025	0.00256	1.876	Mixte
PRS+PCA+Age	F15	FatPercentage_F13	Fasting Glucose_F15	2556	0.08	0.026	0.00256	6.116	Mixte
PRS+PCA+Age	F24	ProcessedDietScore_32weeksPREG_Mom	Fasting Insulin_F24	2305	0.061	0.02	0.00261	0.516	Mixte
PRS+PCA+Sex+Age	F15	HealthAwareScore_F7	Fasting Insulin_F15	2375	-0.057	0.019	0.00268	2.787	Mixte
mother_DietScore	F15	IncomeQuintile_F7	Fasting Insulin_F15	1248	-0.063	0.021	0.00272	0.721	Female
child_DietIntake	F15	bmi_F11	Fasting Glucose_F15	1258	0.083	0.028	0.00274	0.715	Male
child_Activity	F18	WaistHeight_F9	Fasting Glucose_F18	2443	0.056	0.019	0.00275	10.094	Mixte
Anthropometric	F24	MPVAmvpa_F13	HOMA-IR_F24	985	-0.087	0.029	0.00279	1.029	Female
mother_BreastFeeding	F18	impedance_F11	HOMA-IR_F18	1220	-0.081	0.027	0.00279	0.765	Female
PRS+PCA+Age	F24	IncomeQuintile_F18	Fasting Insulin_F24	879	-0.086	0.029	0.00281	1.149	Male
mother_DietIntake	F24	AgeDelivery_Mom	Fasting Insulin_F24	1405	-0.077	0.026	0.00282	0.661	Female
child_Activity	F24	bmi_F24	Fasting Glucose_F24	1029	0.088	0.03	0.00285	3.722	Male
PRS+PCA+Age	F18	FreqDrinkSweetFruitJuice_F11	Fasting Insulin_F18	2180	0.057	0.019	0.00287	1.488	Mixte
PRS+PCA+Age	F18	impedance_F13	HOMA-IR_F18	2290	-0.063	0.021	0.0029	0.602	Mixte
mother_DietIntake	F15	FI_Ped	Fasting Insulin_F15	1462	0.071	0.024	0.00291	0.622	Female
child_DietIntake	F18	impedance_F13	Fasting Insulin_F18	2290	-0.066	0.022	0.00298	1.254	Mixte
mother_DietIntake	F7	LengthPREG_Mom	PG Glucose_F7	725	-0.11	0.037	0.003	2.883	Mixte
child_DietIntake	F24	BMI_Ad	Fasting Glucose_F24	1037	0.088	0.029	0.00301	3.683	Male
mother_GeneralInformation	F24	HbA1c_Ad	Fasting Glucose_F24	1481	0.072	0.024	0.00301	6.041	Female
PRS+PCA+Age	F15	T2D_Ad_1	HOMA-IR_F15	2819	0.051	0.017	0.00303	1.34	Mixte
PRS+PCA+Age	F24	ProcessedDietScore_32weeksPREG_Mom	HOMA-IR_F24	1358	0.072	0.024	0.00304	1.177	Female
child_DietIntake	F15	bmi_F13	Fasting Glucose_F15	1239	0.082	0.028	0.00311	0.763	Male
Anthropometric	F24	FI_Ad	HOMA-IR_F24	1479	0.07	0.024	0.00314	0.911	Female
PRS+PCA+Sex+Age	F18	T2D_Ad_2	Fasting Glucose_F18	1296	0.081	0.027	0.00321	0.806	Male
child_DietScore	F15	BMI_Ped	HOMA-IR_F15	1355	0.076	0.026	0.00323	0.696	Male
child_Activity	F24	AgeDelivery_Mom	HOMA-IR_F24	1410	-0.072	0.025	0.00335	1.045	Female
child_DietIntake	F24	T2D_Ad_2	Fasting Insulin_F24	1474	0.073	0.025	0.0034	0.587	Female
Anthropometric	F15	BMI_Ad	HOMA-IR_F15	1464	0.067	0.023	0.0034	0.591	Female
child_Activity	F18	impedance_F9	Fasting Insulin_F18	2379	-0.06	0.02	0.00353	1.634	Mixte
child_Activity	F18	T2D_Ped	Fasting Glucose_F18	2687	0.053	0.018	0.00357	10.252	Mixte
child_DietIntake	F24	HealthAwareScore_F7	HOMA-IR_F24	2088	-0.062	0.021	0.00362	0.511	Mixte
Anthropometric	F24	bmi_F15	Fasting Glucose_F24	1184	0.079	0.027	0.00368	6.367	Female
mother_DietScore	F18	FatPercentage_F13	Fasting Glucose_F18	1147	0.084	0.029	0.00384	1.018	Male
mother_DietIntake	F15	TVwatching_4yrs	Fasting Insulin_F15	1227	0.076	0.026	0.00394	0.696	Female
child_Activity	F15	T_Townsend_F7	Fasting Insulin_F15	1142	-0.059	0.02	0.00398	0.766	Female
child_Economical	F24	TVwatching_4yrs	HOMA-IR_F24	897	0.097	0.034	0.004	0.951	Male
child_Activity	F24	Month_StopBreastFeeding	Fasting Insulin_F24	1019	-0.043	0.015	0.00404	0.917	Mixte
mother_BreastFeeding	F15	impedance_F7	HOMA-IR_F15	2488	-0.055	0.019	0.0041	1.403	Mixte
Anthropometric	F18	HealthAwareScore_F7	HOMA-IR_F18	2169	-0.055	0.019	0.00414	0.735	Mixte
child_DietScore	F9	Month_StopBreastFeeding	HbA1c_F9	661	-0.056	0.019	0.00422	2.92	Mixte
mother_BreastFeeding	F15	impedance_F7	HOMA-IR_F15	1276	-0.07	0.024	0.00427	0.643	Female
mother_BreastFeeding	F18	T2D_Ad_2	Fasting Insulin_F18	2621	0.054	0.019	0.00429	1.316	Mixte
Anthropometric	F24	MPVAmvpa_F13	Fasting Insulin_F24	981	-0.088	0.031	0.00435	0.834	Female
PRS+PCA+Sex+Age	F24	impedance_F15	Fasting Glucose_F24	2041	-0.069	0.024	0.00437	11.636	Mixte
child_Activity	F24	T2D_Ped	Fasting Insulin_F24	1474	0.071	0.025	0.0048	0.544	Female
Anthropometric	F24	bmi_F15	Fasting Glucose_F24	2050	0.058	0.021	0.00483	11.55	Mixte
mother_DietIntake	F24	FatPercentage_F13	Fasting Glucose_F24	2134	0.082	0.029	0.00484	11.647	Mixte
child_DietIntake	F18	FI_Ad	HOMA-IR_F18	1357	0.072	0.026	0.00502	0.652	Female
mother_SmokeDrugs	F15	impedance_F11	HOMA-IR_F15	1256	-0.076	0.027	0.00503	0.727	Male
child_Activity	F24	impedance_F13	Fasting Insulin_F24	890	-0.096	0.034	0.00517	0.897	Male
mother_DietScore	F15	BMI_Ad	HOMA-IR_F15	1355	0.072	0.026	0.00526	0.631	Male
child_DietIntake	F15	impedance_F9	Fasting Insulin_F15	1240	-0.078	0.028	0.00526	0.691	Male
PRS+PCA+Age	F18	BMI_Ad	Fasting Insulin_F18	1272	0.078	0.028	0.0054	0.618	Male
child_Activity	F24	BMI_Ad	HOMA-IR_F24	1034	0.089	0.032	0.00545	0.751	Male
Anthropometric	F15	bmi_F15	Fasting Glucose_F15	2798	0.05	0.018	0.00547	5.56	Mixte
Anthropometric	F15	BMI_Ped	HOMA-IR_F15	2819	0.048	0.017	0.00562	1.3	Mixte
PRS+PCA+Age	F18	HealthAwareScore_F7	Fasting Insulin_F18	2169	-0.055	0.02	0.00575	1.524	Mixte
Anthropometric	F15	MPVAmvpa_F11	HOMA-IR_F15	1207	-0.066	0.024	0.00579	0.653	Female
child_DietIntake	F15	HbA1c_Ad	HOMA-IR_F15	1355	0.071	0.026	0.00579	0.618	Male
mother_SmokeDrugs	F18	T2D_Ad_2	Fasting Glucose_F18	2687	0.05	0.018	0.00583	10.222	Mixte
Anthropometric	F24	T2D_Ad_2	Fasting Glucose_F24	1481	0.067	0.024	0.00591	5.963	Female
Anthropometric	F24	IncomeQuintile_F24	Fasting Insulin_F24	2094	-0.05	0.018	0.00608	0.462	Mixte
PRS+PCA+Age	F24	MPVAmvpa_F11	Fasting Insulin_F24	1137	-0.078	0.028	0.0061	0.665	Female
mother_DietIntake	F24	impedance_F9	Fasting Insulin_F24	2226	-0.059	0.021	0.00615	0.456	Mixte
PRS+PCA+Age	F18	FatPercentage_F13	Fasting Glucose_F18	2347	0.076	0.028	0.00616	10.585	Mixte
child_DietIntake	F24	BirthWeight_F0	Fasting Glucose_F24	1390	-0.069	0.025	0.00626	6.431	Female
PRS+PCA+Age	F24	WaistHeight_F13	Fasting Glucose_F24	2135	0.056	0.02	0.00626	11.662	Mixte
Anthropometric	F18	HealthAwareScore_F13	Fasting Insulin_F18	2290	-0.054	0.02	0.00644	1.242	Mixte
mother_DietIntake	F18	ProcessedDietScore_32weeksPREG_Mom	HOMA-IR_F18	2401	0.052	0.019	0.00647	0.68	Mixte
child_DietIntake	F24	impedance_F9	Fasting Glucose_F24	1303	-0.071	0.026	0.00682	6.282	Female
PRS+PCA+Sex+Age	F24	WaistHeight_F24	Fasting Glucose_F24	1028	0.08	0.03	0.00693	3.563	Male
mother_SmokeDrugs	F24	IncomeQuintile_F15	Fasting Insulin_F24	879	-0.078	0.029	0.00714	0.958	Male
child_DietScore	F24	HealthAwareScore_F7	Fasting Insulin_F24	875	-0.092	0.034	0.00729	0.93	Male
child_Activity	F15	WaistHeight_F13	Fasting Glucose_F15	2554	0.05	0.019	0.00731	6.044	Mixte
PRS+PCA+Age	F15	impedance_F9	HOMA-IR_F15	1241	-0.073	0.027	0.00733	0.629	Male
PRS+PCA+Sex+Age	F15	HbA1c_Ad	HOMA-IR_F15	1464	0.062	0.023	0.00739	0.495	Female
PRS+PCA+Age	F18	ProcessedDietScore_F13	HOMA-IR_F18	2624	-0.05	0.019	0.0077	0.525	Mixte
child_Economical	F18	bmi_F11	Fasting Glucose_F18	2447	0.05	0.019	0.00788	10.389	Mixte
child_DietIntake	F18	WaistHeight_F9	Fasting Glucose_F18	1190	0.075	0.028	0.00788	0.659	Male
mother_BreastFeeding	F9	FG_Ped_2	HbA1c_F9	784	0.095	0.036	0.00795	1.489	Male
mother_SmokeDrugs	F15	T_Townsend_F7	HOMA-IR_F15	2129	-0.04	0.015	0.0084	1.479	Mixte
child_Activity	F15	MPVAmvpa_F15	HOMA-IR_F15	607	-0.1	0.038	0.00851	1.247	Male
Anthropometric	F18	FatPercentage_F15	Fasting Glucose_F18	1113	0.077	0.029	0.00857	0.92	Male
Anthropometric	F24	FatPercentage_F18	Fasting Glucose_F24	1996	0.089	0.034	0.00866	11.165	Mixte
child_DietIntake	F7	sex	Fasting Insulin_F7	765	0.186	0.071	0.00896	0.895	Mixte
child_DietIntake	F18	T2D_Ad_2	Fasting Insulin_F18	1272	0.073	0.028	0.00905	0.546	Male
Anthropometric	F15	bmi_F7	Fasting Glucose_F15	1243	0.071	0.027	0.00914	0.566	Male
mother_DietIntake	F24	MPVAmvpa_F13	HOMA-IR_F24	1675	-0.065	0.025	0.00916	0.607	Mixte
child_Activity	F18	HealthAwareScore_F7	HOMA-IR_F18	1083	-0.07	0.027	0.0093	0.638	Male
child_DietScore	F24	bmi_F9	Fasting Glucose_F24	1304	0.068	0.026	0.00951	6.239	Female
mother_DietScore	F18	impedance_F9	Fasting Insulin_F18	1214	-0.07	0.027	0.00954	0.571	Female
child_DietScore	F15	MPVAmvpa_F15	Fasting Insulin_F15	606	-0.098	0.038	0.00972	1.207	Male
child_DietIntake	F9	zPuberty	HbA1c_F9	1141	0.074	0.029	0.00994	1.021	Mixte
mother_SmokeDrugs	F9	impedance_F9	HbA1c_F9	775	0.091	0.035	0.01	1.358	Female
Anthropometric	F18	HealthAwareScore_F7	Fasting Insulin_F18	1088	-0.074	0.029	0.0106	0.626	Male
child_Activity	F7	zPuberty	PG Insulin_F7	599	-0.104	0.041	0.011	5.335	Mixte
child_DietIntake	F15	T_Townsend_F7	Fasting Insulin_F15	2127	-0.04	0.016	0.011	2.658	Mixte
child_Economical	F18	MPVAmvpa_F11	Fasting Insulin_F18	1079	-0.07	0.028	0.0111	0.603	Female
child_DietScore	F15	TVwatching_4yrs	HOMA-IR_F15	1228	0.063	0.025	0.0112	0.524	Female
Anthropometric	F15	FI_Ped	HOMA-IR_F15	1464	0.058	0.023	0.0112	0.445	Female
mother_SmokeDrugs	F7	TVwatching_4yrs	HOMA-IR_F7	714	0.095	0.037	0.0113	1.309	Mixte
child_DietIntake	F24	IncomeQuintile_F18	Fasting Insulin_F24	2094	-0.046	0.018	0.0113	0.409	Mixte
PRS+PCA+Age	F24	FI_Ped	Fasting Insulin_F24	2500	0.05	0.02	0.0113	0.397	Mixte
mother_SmokeDrugs	F9	WaistHeight_F7	HbA1c_F9	1324	-0.068	0.027	0.0116	1.215	Mixte
mother_DietIntake	F18	FreqDrinkSweetFruitJuice_F11	Fasting Insulin_F18	1025	0.073	0.029	0.0117	0.634	Male
mother_DietIntake	F18	HealthAwareScore_F13	HOMA-IR_F18	2290	-0.048	0.019	0.0119	0.512	Mixte
child_DietScore	F24	impedance_F9	HOMA-IR_F24	2238	-0.053	0.021	0.012	0.512	Mixte
child_DietIntake	F18	sex	HOMA-IR_F18	2626	0.094	0.037	0.0121	0.257	Mixte
child_DietIntake	F9	bmi_F9	HbA1c_F9	776	-0.088	0.035	0.0121	1.307	Female
child_DietIntake	F15	MPVAsedentary_F15	Fasting Glucose_F15	751	0.082	0.033	0.0121	0.868	Female
child_DietScore	F24	impedance_F7	Fasting Glucose_F24	1283	-0.066	0.026	0.0128	5.627	Female
Anthropometric	F18	FreqDrinkSweetFruitJuice_F11	HOMA-IR_F18	1024	0.065	0.026	0.013	0.62	Male
child_DietIntake	F7	T2D_Ad_1	Fasting Glucose_F7	770	0.087	0.035	0.0131	4.37	Mixte
PRS+PCA+Age	F15	HbA1c_Ad	Fasting Insulin_F15	1462	0.059	0.024	0.0133	0.435	Female
mother_BreastFeeding	F15	bmi_F9	Fasting Glucose_F15	1246	0.068	0.027	0.0136	0.5	Male
child_Activity	F24	T2D_Ped	Fasting Glucose_F24	1037	0.073	0.03	0.0136	3.431	Male
mother_Atmosphere	F9	impedance_F7	HbA1c_F9	1319	0.07	0.028	0.0136	1.248	Mixte
child_Economical	F24	IncomeQuintile_F24	HOMA-IR_F24	886	-0.074	0.03	0.0139	0.733	Male
child_Activity	F24	T2D_Ad_1	HOMA-IR_F24	2513	0.047	0.019	0.0139	0.377	Mixte
Anthropometric	F9	bmi_F9	HbA1c_F9	782	-0.088	0.036	0.0142	1.398	Male
Anthropometric	F24	FI_Ad	Fasting Insulin_F24	1026	0.077	0.031	0.0142	0.739	Male
Demographic	F7	zPuberty	HOMA-IR_F7	646	-0.097	0.04	0.0147	1.779	Mixte
mother_DietIntake	F15	T2D_Ad_1	Fasting Insulin_F15	2816	0.043	0.018	0.0148	2.312	Mixte
PRS+PCA+Age	F24	MPVAmvpa_F11	HOMA-IR_F24	792	-0.091	0.037	0.0149	0.779	Male
child_DietIntake	F24	T2D_Ad_1	Fasting Insulin_F24	2500	0.047	0.02	0.0156	0.374	Mixte
child_Activity	F9	WaistHeight_F9	HbA1c_F9	1557	-0.061	0.025	0.0157	1.202	Mixte
Anthropometric	F24	FG_Ped_2	HOMA-IR_F24	1034	0.078	0.032	0.0158	0.568	Male
child_Activity	F18	IncomeQuintile_F7	Fasting Insulin_F18	1127	-0.055	0.023	0.016	0.516	Female
child_DietScore	F9	FG_Ped_2	HbA1c_F9	777	0.084	0.035	0.0162	1.247	Female
mother_SmokeDrugs	F24	impedance_F13	HOMA-IR_F24	898	-0.086	0.036	0.0162	0.744	Male
Anthropometric	F24	T2D_Ad_1	Fasting Insulin_F24	1026	0.075	0.031	0.0163	0.715	Male
Anthropometric	F15	IncomeQuintile_F15	HOMA-IR_F15	1249	-0.049	0.02	0.0164	0.483	Female
mother_DietIntake	F24	impedance_F9	Fasting Insulin_F24	1296	-0.064	0.027	0.0164	0.46	Female
child_Activity	F9	WaistHeight_F7	HbA1c_F9	673	-0.091	0.038	0.0164	1.595	Male
Demographic	F15	HealthAwareScore_F13	Fasting Insulin_F15	2548	-0.045	0.019	0.0166	2.387	Mixte
Anthropometric	F18	MPVAmvpa_F13	Fasting Insulin_F18	934	-0.07	0.029	0.0166	0.622	Female
mother_DietIntake	F9	impedance_F9	HbA1c_F9	782	0.086	0.036	0.0167	1.362	Male
child_DietIntake	F18	MPVAmvpa_F13	Fasting Insulin_F18	1796	-0.055	0.023	0.017	1.299	Mixte
mother_DietIntake	F18	zPuberty	HOMA-IR_F18	1262	-0.063	0.026	0.0171	0.588	Female
child_DietScore	F9	FG_Ped_1	HbA1c_F9	777	0.084	0.035	0.0171	1.236	Female
child_DietIntake	F24	IncomeQuintile_F15	Fasting Insulin_F24	2094	-0.043	0.018	0.0173	0.373	Mixte
Demographic	F24	BMI_Ped	Fasting Insulin_F24	1026	0.075	0.031	0.0174	0.704	Male
child_Economical	F15	FG_Ped_2	HOMA-IR_F15	1355	0.061	0.026	0.0177	0.472	Male
mother_SmokeDrugs	F24	IncomeQuintile_F24	HOMA-IR_F24	2105	-0.042	0.018	0.0178	0.555	Mixte
child_Activity	F15	MPVAmvpa_F13	Fasting Insulin_F15	1056	-0.067	0.028	0.0183	0.589	Female
child_Activity	F15	WaistHeight_F9	Fasting Glucose_F15	1244	0.065	0.027	0.0187	0.458	Male
PRS+PCA+Age	F18	HealthAwareScore_F13	HOMA-IR_F18	1170	-0.06	0.026	0.0188	0.549	Female
child_Activity	F24	FG_Ped_2	HOMA-IR_F24	2513	0.045	0.019	0.019	0.356	Mixte
child_Economical	F18	T2D_Ad_2	HOMA-IR_F18	2626	0.044	0.019	0.0193	0.465	Mixte
PRS+PCA+Sex+Age	F15	WaistHeight_F7	Fasting Glucose_F15	1240	0.064	0.027	0.0194	0.459	Male
child_DietIntake	F24	FatPercentage_F18	Fasting Glucose_F24	1173	0.064	0.027	0.0194	6.379	Female
child_Activity	F18	impedance_F9	HOMA-IR_F18	2382	-0.046	0.02	0.0194	0.719	Mixte
child_Activity	F24	T2D_Ad_1	HOMA-IR_F24	1034	0.075	0.032	0.0196	0.532	Male
child_DietIntake	F24	FI_Ped	HOMA-IR_F24	2513	0.045	0.019	0.0197	0.353	Mixte
child_DietIntake	F24	bmi_F9	Fasting Glucose_F24	2249	0.046	0.02	0.0202	11.773	Mixte
child_DietScore	F24	FI_Ped	Fasting Insulin_F24	1026	0.073	0.031	0.0204	0.677	Male
Anthropometric	F15	ProcessedDietScore_32weeksPREG_Mom	Fasting Insulin_F15	1336	0.058	0.025	0.0207	0.468	Female
child_DietIntake	F24	MPVAmvpa_F13	Fasting Insulin_F24	1665	-0.058	0.025	0.0209	0.404	Mixte
mother_SmokeDrugs	F24	MPVAmvpa_F11	Fasting Insulin_F24	786	-0.086	0.037	0.021	0.704	Male
Demographic	F18	WaistHeight_F7	Fasting Glucose_F18	2402	0.044	0.019	0.021	10.322	Mixte
Anthropometric	F15	TVwatching_4yrs	Fasting Insulin_F15	2383	0.045	0.019	0.0211	2.631	Mixte
child_DietIntake	F15	HealthAwareScore_F13	HOMA-IR_F15	2550	-0.042	0.018	0.0212	1.238	Mixte
child_Activity	F18	impedance_F13	Fasting Insulin_F18	1126	-0.069	0.03	0.0214	0.477	Male
child_DietScore	F24	bmi_F7	Fasting Glucose_F24	1314	0.06	0.026	0.0216	5.309	Female
child_DietIntake	F15	FreqDrinkSweetFruitJuice_F11	Fasting Insulin_F15	2402	0.04	0.018	0.0219	2.158	Mixte
mother_DietIntake	F9	impedance_F7	HbA1c_F9	649	0.089	0.039	0.022	1.06	Female
child_DietIntake	F15	T2D_Ad_1	HOMA-IR_F15	1464	0.053	0.023	0.0222	0.363	Female
child_Activity	F24	impedance_F7	Fasting Glucose_F24	2205	-0.048	0.021	0.0224	10.843	Mixte
child_Economical	F15	FG_Ped_2	HOMA-IR_F15	2819	0.039	0.017	0.0229	1.213	Mixte
mother_DietScore	F15	FreqDrinkSweetFruitJuice_F11	HOMA-IR_F15	2404	0.039	0.017	0.023	1.066	Mixte
Anthropometric	F7	impedance_F7	PG Glucose_F7	715	0.089	0.039	0.0232	2.337	Mixte
child_DietIntake	F18	FI_Ad	HOMA-IR_F18	1269	0.062	0.027	0.0235	0.407	Male
mother_SmokeDrugs	F24	FatPercentage_F13	Fasting Glucose_F24	1233	0.061	0.027	0.0237	6.212	Female
child_DietIntake	F18	ProcessedDietScore_F13	HOMA-IR_F18	1356	-0.058	0.026	0.0238	0.449	Female
PRS+PCA+Sex+Age	F15	IncomeQuintile_F15	HOMA-IR_F15	2410	-0.036	0.016	0.0238	1.19	Mixte
child_DietIntake	F15	T2D_Ad_1	Fasting Glucose_F15	1467	0.054	0.024	0.024	0.536	Female
PRS+PCA+Age	F24	WaistHeight_F9	Fasting Glucose_F24	2250	0.045	0.02	0.0241	11.756	Mixte
child_DietIntake	F24	impedance_F15	Fasting Insulin_F24	850	-0.079	0.035	0.0244	0.597	Male
mother_SmokeDrugs	F9	bmi_F7	HbA1c_F9	652	-0.087	0.039	0.0249	0.971	Female
mother_DietIntake	F15	T2D_Ad_1	Fasting Insulin_F15	1462	0.054	0.024	0.025	0.36	Female
Anthropometric	F9	BirthWeight_F0	HbA1c_F9	753	-0.081	0.036	0.0257	1.441	Male
Anthropometric	F18	AgeDelivery_Mom	Fasting Insulin_F18	1287	-0.059	0.026	0.0258	0.407	Female
child_DietIntake	F7	impedance_F7	Fasting Glucose_F7	759	-0.083	0.037	0.0265	4.012	Mixte
PRS+PCA+Age	F15	ConfectionaryDietScore_32weeksPREG_Mom	Fasting Insulin_F15	1235	-0.061	0.027	0.0269	0.451	Male
child_Economical	F9	bmi_F7	HbA1c_F9	675	-0.083	0.038	0.0273	1.457	Male
PRS+PCA+Sex+Age	F18	ProcessedDietScore_32weeksPREG_Mom	HOMA-IR_F18	1238	0.058	0.027	0.0279	0.589	Female
Anthropometric	F18	FreqDrinkSweetFruitJuice_F11	HOMA-IR_F18	2185	0.04	0.018	0.028	0.657	Mixte
PRS+PCA+Age	F15	MPVAmvpa_F13	HOMA-IR_F15	1057	-0.059	0.027	0.0283	0.459	Female
child_DietIntake	F15	TVwatching_4yrs	HOMA-IR_F15	2385	0.041	0.019	0.0287	1.383	Mixte
child_DietScore	F15	HealthAwareScore_F7	Fasting Insulin_F15	1212	-0.057	0.026	0.0288	0.46	Female
child_DietIntake	F15	ProcessedDietScore_32weeksPREG_Mom	Fasting Glucose_F15	2577	-0.04	0.018	0.0288	5.541	Mixte
child_DietIntake	F18	MPVAsedentary_F13	Fasting Glucose_F18	962	0.06	0.027	0.029	0.916	Female
Demographic	F15	HealthAwareScore_F7	HOMA-IR_F15	1163	-0.058	0.026	0.0295	0.535	Male
child_DietIntake	F18	T2D_Ad_2	HOMA-IR_F18	1269	0.059	0.027	0.0295	0.376	Male
PRS+PCA+Sex+Age	F18	impedance_F13	HOMA-IR_F18	1121	-0.061	0.028	0.0295	0.423	Male
child_Activity	F9	T2D_Ad_1	HbA1c_F9	1561	0.054	0.025	0.0298	1.108	Mixte
child_DietIntake	F18	AgeDelivery_Mom	Fasting Insulin_F18	1213	-0.062	0.029	0.0302	0.393	Male
child_Activity	F15	T2D_Ad_2	Fasting Glucose_F15	1357	0.057	0.026	0.0304	0.348	Male
mother_SmokeDrugs	F24	RG_Ad	HOMA-IR_F24	2513	0.042	0.019	0.0309	0.322	Mixte
PRS+PCA+Sex+Age	F18	IncomeQuintile_F7	Fasting Insulin_F18	2224	-0.037	0.017	0.031	1.503	Mixte
child_Activity	F24	impedance_F18	Fasting Insulin_F24	810	-0.076	0.035	0.031	0.591	Male
child_Activity	F9	zPuberty	HbA1c_F9	638	0.081	0.038	0.0311	0.912	Female
PRS+PCA+Age	F18	FG_Ped_2	HOMA-IR_F18	1269	0.059	0.027	0.0313	0.368	Male
child_Economical	F24	HealthAwareScore_F13	HOMA-IR_F24	1236	-0.056	0.026	0.0314	0.763	Female
Anthropometric	F24	FreqDrinkSweetFruitJuice_F9	Fasting Insulin_F24	2131	0.053	0.025	0.0315	0.356	Mixte
PRS+PCA+Age	F7	FG_Ad	HOMA-IR_F7	769	0.077	0.036	0.0316	1.126	Mixte
PRS+PCA+Age	F24	HealthAwareScore_F13	Fasting Insulin_F24	1232	-0.059	0.028	0.033	0.409	Female
Anthropometric	F24	IncomeQuintile_F7	Fasting Insulin_F24	879	-0.061	0.029	0.0332	0.652	Male
child_Economical	F15	FI_Ped	HOMA-IR_F15	1355	0.055	0.026	0.0333	0.391	Male
child_Economical	F15	HealthAwareScore_F7	HOMA-IR_F15	1213	-0.052	0.025	0.0346	0.373	Female
child_DietScore	F7	bmi_F7	PG Glucose_F7	718	-0.079	0.037	0.0351	2.218	Mixte
child_Activity	F18	FreqDrinkSweetFruitJuice_F9	Fasting Insulin_F18	2239	0.048	0.023	0.0352	1.357	Mixte
Anthropometric	F9	T2D_Ped	HbA1c_F9	784	0.075	0.036	0.0355	1.158	Male
mother_DietIntake	F24	HealthAwareScore_F7	HOMA-IR_F24	1206	-0.056	0.027	0.0356	0.529	Female
child_Activity	F15	FI_Ped	Fasting Insulin_F15	1354	0.055	0.027	0.0365	0.4	Male
Demographic	F18	FreqDrinkSweetFruitJuice_F11	Fasting Glucose_F18	1188	-0.049	0.023	0.0368	0.771	Female
PRS+PCA+Age	F24	FG_Ad	HOMA-IR_F24	1034	0.067	0.032	0.037	0.426	Male
mother_Atmosphere	F9	BirthWeight_F0	HbA1c_F9	1472	-0.053	0.026	0.0376	1.277	Mixte
child_DietIntake	F24	BirthHeight_F0	Fasting Glucose_F24	928	-0.063	0.03	0.0381	5.676	Female
child_Economical	F9	T_Townsend_F7	HbA1c_F9	511	0.07	0.034	0.0381	2.194	Male
PRS+PCA+Age	F24	VegetarianDietScore_32weeksPREG_Mom	Fasting Insulin_F24	2302	-0.042	0.02	0.0387	0.307	Mixte
child_DietScore	F24	impedance_F11	Fasting Insulin_F24	921	-0.069	0.034	0.0392	0.487	Male
mother_DietIntake	F18	FreqDrinkSweetFruitJuice_F9	HOMA-IR_F18	2240	0.045	0.022	0.0394	0.574	Mixte
PRS+PCA+Age	F18	ProcessedDietScore_32weeksPREG_Mom	Fasting Insulin_F18	1231	0.055	0.027	0.0395	0.391	Female
child_DietIntake	F15	LengthPREG_Mom	Fasting Glucose_F15	2691	0.037	0.018	0.0404	5.548	Mixte
child_Economical	F15	ConfectionaryDietScore_32weeksPREG_Mom	HOMA-IR_F15	1236	-0.055	0.027	0.0408	0.406	Male
mother_SmokeDrugs	F24	T2D_Ped	Fasting Glucose_F24	1481	0.05	0.024	0.0419	5.745	Female
child_DietScore	F15	MPVAsedentary_F13	Fasting Glucose_F15	1062	0.055	0.027	0.0426	0.399	Female
mother_Atmosphere	F15	MPVAsedentary_F13	Fasting Insulin_F15	953	0.062	0.031	0.0426	0.432	Male
child_Activity	F15	FreqDrinkSweetFruitJuice_F11	HOMA-IR_F15	1276	0.045	0.022	0.0427	0.349	Female
child_DietScore	F18	ProcessedDietScore_32weeksPREG_Mom	Fasting Insulin_F18	2396	0.04	0.02	0.0428	1.346	Mixte
child_DietIntake	F18	IncomeQuintile_F18	Fasting Glucose_F18	1119	-0.051	0.025	0.043	0.595	Male
child_DietScore	F18	impedance_F13	HOMA-IR_F18	1169	-0.052	0.026	0.043	0.418	Female
mother_DietIntake	F15	WaistHeight_F11	Fasting Glucose_F15	2615	0.038	0.019	0.0431	5.487	Mixte
PRS+PCA+Sex+Age	F18	T_Townsend_F7	Fasting Insulin_F18	1024	-0.044	0.022	0.0435	0.399	Female
PRS+PCA+Sex+Age	F7	T_Townsend_F7	Fasting Glucose_F7	634	-0.058	0.029	0.0436	3.566	Mixte
Anthropometric	F15	HealthAwareScore_F7	Fasting Insulin_F15	1163	-0.056	0.028	0.0437	0.458	Male
Anthropometric	F18	HealthAwareScore_F13	Fasting Glucose_F18	1145	-0.059	0.029	0.0438	0.636	Male
child_DietIntake	F18	IncomeQuintile_F7	HOMA-IR_F18	2226	-0.032	0.016	0.0438	0.654	Mixte
child_DietScore	F24	T_Townsend_F18	HOMA-IR_F24	667	-0.068	0.034	0.0438	1.314	Mixte
PRS+PCA+Age	F7	impedance_F7	Fasting Insulin_F7	754	-0.076	0.038	0.0438	1.471	Mixte
child_Economical	F24	bmi_F18	Fasting Glucose_F24	831	0.065	0.032	0.0439	2.728	Male
PRS+PCA+Sex+Age	F9	WaistHeight_F9	HbA1c_F9	780	-0.072	0.036	0.044	1.139	Male
child_DietScore	F7	FI_Ad	PG Insulin_F7	716	0.074	0.037	0.0441	4.414	Mixte
child_DietIntake	F24	HealthAwareScore_F7	HOMA-IR_F24	882	-0.07	0.035	0.0447	0.507	Male
child_DietIntake	F18	T_Townsend_F7	HOMA-IR_F18	1970	-0.031	0.016	0.0447	0.498	Mixte
mother_DietIntake	F24	impedance_F9	HOMA-IR_F24	1301	-0.051	0.025	0.0447	0.642	Female
Anthropometric	F7	BMI_Ad	PG Insulin_F7	716	0.073	0.037	0.0449	4.411	Mixte
child_DietIntake	F18	TVwatching_4yrs	Fasting Insulin_F18	1120	0.056	0.028	0.0451	0.558	Female
child_Activity	F24	T2D_Ad_1	Fasting Glucose_F24	1481	0.049	0.024	0.0452	5.736	Female
mother_SmokeDrugs	F15	ProcessedDietScore_32weeksPREG_Mom	HOMA-IR_F15	1337	0.048	0.024	0.0454	0.305	Female
PRS+PCA+Age	F15	bmi_Mom	Fasting Glucose_F15	1424	0.049	0.024	0.046	6.066	Mixte
mother_DietScore	F18	impedance_F11	Fasting Insulin_F18	1172	-0.058	0.029	0.0461	0.346	Male
child_Activity	F15	FG_Ad	Fasting Insulin_F15	1462	0.048	0.024	0.0465	0.288	Female
child_Activity	F18	bmi_F9	Fasting Glucose_F18	1191	0.056	0.028	0.0471	0.396	Male
mother_SmokeDrugs	F15	BirthWeight_F0	Fasting Insulin_F15	1281	0.054	0.027	0.0473	0.376	Male
child_Activity	F18	BMI_Ad	HOMA-IR_F18	1269	0.054	0.027	0.0473	0.313	Male
child_DietScore	F15	MPVAsedentary_F13	Fasting Glucose_F15	2016	0.041	0.021	0.0475	6.757	Mixte
mother_DietIntake	F24	ProcessedDietScore_F13	Fasting Glucose_F24	2514	0.037	0.019	0.0476	11.33	Mixte
child_DietScore	F15	bmi_F13	Fasting Glucose_F15	2559	0.037	0.019	0.0481	5.809	Mixte
mother_DietIntake	F7	BirthWeight_F0	PG Glucose_F7	724	-0.074	0.037	0.0481	2.21	Mixte
Anthropometric	F24	LengthPREG_Mom	HOMA-IR_F24	2400	0.039	0.02	0.0482	0.292	Mixte
mother_DietScore	F7	impedance_F7	HOMA-IR_F7	758	-0.075	0.038	0.0483	1.068	Mixte
Anthropometric	F7	sex	HOMA-IR_F7	769	0.141	0.072	0.049	0.527	Mixte
mother_BreastFeeding	F15	MPVAsedentary_F13	HOMA-IR_F15	953	0.058	0.029	0.0495	0.407	Male
child_DietIntake	F18	IncomeQuintile_F15	Fasting Glucose_F18	1119	-0.05	0.025	0.0496	0.573	Male
child_Activity	F7	FI_Ped	PG Glucose_F7	726	-0.073	0.037	0.0498	2.253	Mixte
child_DietIntake	F15	IncomeQuintile_F15	Fasting Insulin_F15	1248	-0.042	0.022	0.0499	0.309	Female
child_Activity	F9	sex	HbA1c_F9	1561	-0.097	0.05	0.05	0.807	Mixte
Anthropometric	F15	HealthAwareScore_F7	Fasting Glucose_F15	1165	-0.055	0.028	0.05	0.335	Male
mother_DietScore	F15	MPVAmvpa_F13	Fasting Glucose_F15	2011	-0.041	0.021	0.05	6.785	Mixte
PRS+PCA+Age	F18	MPVAmvpa_F15	Fasting Glucose_F18	1137	0.054	0.028	0.05	10.364	Mixte
Anthropometric	F7	VegetarianDietScore_32weeksPREG_Mom	Fasting Glucose_F7	731	-0.069	0.036	0.05	3.748	Mixte
mother_SmokeDrugs	F15	T2D_Ad_1	HOMA-IR_F15	1355	0.05	0.026	0.05	0.331	Male
child_DietIntake	F18	impedance_F7	Fasting Insulin_F18	2290	-0.041	0.021	0.05	1.267	Mixte
PRS+PCA+Sex+Age	F24	impedance_F11	HOMA-IR_F24	929	-0.068	0.035	0.05	0.484	Male
child_DietIntake	F24	zPuberty	Fasting Glucose_F24	2263	-0.037	0.02	0.06	11.338	Mixte
mother_DietIntake	F18	zPuberty	HOMA-IR_F18	2466	-0.036	0.019	0.06	0.437	Mixte
Anthropometric	F15	FreqDrinkSweetFruitJuice_F11	Fasting Insulin_F15	1275	0.044	0.023	0.06	0.397	Female
child_Activity	F24	FreqDrinkSweetFruitJuice_F9	Fasting Insulin_F24	887	0.074	0.039	0.06	0.436	Male
PRS+PCA+Age	F18	MPVAmvpa_F15	Fasting Glucose_F18	621	0.063	0.033	0.06	1.096	Female
Anthropometric	F18	TVwatching_4yrs	Fasting Glucose_F18	1128	0.055	0.03	0.06	0.533	Male
child_DietScore	F18	MPVAmvpa_F11	Fasting Insulin_F18	1004	-0.059	0.032	0.06	0.357	Male
child_Economical	F24	MPVAmvpa_F15	Fasting Insulin_F24	1053	-0.062	0.032	0.06	0.533	Mixte
child_DietIntake	F18	TVwatching_4yrs	HOMA-IR_F18	1124	0.05	0.027	0.06	0.706	Female
child_DietScore	F7	IncomeQuintile_F7	Fasting Glucose_F7	693	-0.057	0.03	0.06	3.105	Mixte
PRS+PCA+Age	F18	T_Townsend_F7	Fasting Insulin_F18	1969	-0.031	0.016	0.06	1.054	Mixte
mother_DietIntake	F18	T_Townsend_F7	HOMA-IR_F18	1030	-0.04	0.022	0.06	0.423	Female
Anthropometric	F18	BMI_Ad	Fasting Glucose_F18	1296	0.051	0.027	0.06	0.409	Male
mother_DietIntake	F15	HbA1c_Ad	Fasting Insulin_F15	1354	0.049	0.027	0.06	0.334	Male
mother_Atmosphere	F9	RG_Ad	HbA1c_F9	777	0.067	0.035	0.06	0.978	Female
child_Activity	F15	T2D_Ad_2	HOMA-IR_F15	2819	0.032	0.017	0.06	1.153	Mixte
Anthropometric	F24	FI_Ad	HOMA-IR_F24	1034	0.061	0.032	0.06	0.352	Male
PRS+PCA+Age	F24	RG_Ad	HOMA-IR_F24	1034	0.06	0.032	0.06	0.337	Male
mother_DietIntake	F7	FI_Ad	HOMA-IR_F7	769	0.066	0.036	0.06	0.969	Mixte
child_DietIntake	F18	WaistHeight_F13	Fasting Glucose_F18	1199	0.046	0.025	0.06	0.868	Female
mother_Atmosphere	F18	WaistHeight_F7	Fasting Glucose_F18	1221	0.048	0.025	0.06	0.689	Female
Anthropometric	F18	impedance_F13	Fasting Insulin_F18	1164	-0.05	0.026	0.06	0.307	Female
child_Activity	F18	BirthHeight_F0	Fasting Glucose_F18	877	-0.055	0.03	0.07	0.564	Female
mother_GeneralInformation	F18	bmi_F9	Fasting Glucose_F18	2444	0.034	0.019	0.07	9.88	Mixte
mother_DietIntake	F18	BirthWeight_F0	HOMA-IR_F18	1274	-0.047	0.027	0.07	0.356	Female
mother_SmokeDrugs	F18	FreqDrinkSweetFruitJuice_F9	Fasting Insulin_F18	1133	0.058	0.031	0.07	0.324	Female
Anthropometric	F18	FreqDrinkSweetFruitJuice_F9	HOMA-IR_F18	1139	0.056	0.031	0.07	0.301	Female
mother_DietIntake	F18	HealthAwareScore_F13	Fasting Glucose_F18	1199	0.045	0.025	0.07	0.825	Female
mother_DietScore	F18	ProcessedDietScore_F13	Fasting Insulin_F18	1348	-0.048	0.026	0.07	0.251	Female
Anthropometric	F24	HealthAwareScore_F7	Fasting Insulin_F24	1201	-0.051	0.028	0.07	0.279	Female
child_Activity	F24	MPVAmvpa_F15	Fasting Glucose_F24	644	0.066	0.037	0.07	4.329	Female
child_DietIntake	F24	MPVAmvpa_F11	HOMA-IR_F24	1142	-0.049	0.027	0.07	0.458	Female
mother_DietScore	F15	IncomeQuintile_F15	Fasting Insulin_F15	2408	-0.029	0.016	0.07	2.224	Mixte
child_DietIntake	F24	IncomeQuintile_F15	HOMA-IR_F24	2105	-0.033	0.018	0.07	0.449	Mixte
child_DietIntake	F24	IncomeQuintile_F18	HOMA-IR_F24	886	-0.054	0.03	0.07	0.428	Male
child_DietIntake	F24	T_Townsend_F15	HOMA-IR_F24	1204	-0.038	0.021	0.07	1.42	Mixte
child_Activity	F18	PhysicalActivity_PREG_Mom	Fasting Glucose_F18	1160	0.11	0.062	0.07	0.38	Male
child_Activity	F18	bmi_Mom	Fasting Insulin_F18	667	0.061	0.033	0.07	0.521	Female
child_Activity	F18	ProcessedDietScore_32weeksPREG_Mom	Fasting Glucose_F18	1271	-0.045	0.025	0.07	0.84	Female
child_DietScore	F24	VegetarianDietScore_32weeksPREG_Mom	Fasting Insulin_F24	1351	-0.047	0.026	0.07	0.296	Female
mother_DietScore	F18	BMI_Ad	Fasting Glucose_F18	2687	0.033	0.018	0.07	10.08	Mixte
child_Activity	F18	BMI_Ped	Fasting Insulin_F18	2621	0.035	0.019	0.07	1.132	Mixte
mother_Atmosphere	F24	FI_Ped	HOMA-IR_F24	1034	0.059	0.032	0.07	0.328	Male
child_DietIntake	F18	FatPercentage_F15	Fasting Glucose_F18	1180	0.047	0.026	0.07	0.906	Female
child_Activity	F18	impedance_F18	Fasting Glucose_F18	2602	-0.037	0.02	0.07	10.052	Mixte
mother_Atmosphere	F18	impedance_F18	Fasting Glucose_F18	1264	-0.051	0.028	0.07	0.366	Male
Anthropometric	F24	impedance_F18	HOMA-IR_F24	817	-0.068	0.037	0.07	0.557	Male
child_DietScore	F18	HealthAwareScore_F7	Fasting Glucose_F18	1103	-0.05	0.029	0.08	0.478	Male
PRS+PCA+Age	F18	ProcessedDietScore_F13	Fasting Insulin_F18	2619	-0.034	0.019	0.08	1.119	Mixte
mother_BreastFeeding	F7	TVwatching_4yrs	Fasting Insulin_F7	710	0.064	0.037	0.08	1.162	Mixte
PRS+PCA+Sex+Age	F24	IncomeQuintile_F7	Fasting Insulin_F24	2094	-0.032	0.018	0.08	0.253	Mixte
child_DietIntake	F18	LengthPREG_Mom	Fasting Glucose_F18	1235	0.05	0.028	0.08	0.409	Male
mother_GeneralInformation	F15	T2D_Ped	Fasting Insulin_F15	2816	0.031	0.018	0.08	2.212	Mixte
PRS+PCA+Age	F24	BMI_Ped	HOMA-IR_F24	1034	0.056	0.032	0.08	0.3	Male
mother_Atmosphere	F18	impedance_F9	HOMA-IR_F18	1222	-0.049	0.027	0.08	0.29	Female
mother_DietIntake	F24	sex	Fasting Insulin_F24	2500	0.069	0.04	0.09	0.14	Mixte
PRS+PCA+Sex+Age	F7	BirthWeight_F0	Fasting Glucose_F7	767	0.061	0.036	0.09	3.956	Mixte
Anthropometric	F9	BirthHeight_F0	HbA1c_F9	1155	-0.05	0.029	0.09	1.472	Mixte
child_Economical	F15	BirthWeight_F0	HOMA-IR_F15	1282	0.045	0.027	0.09	0.285	Male
Demographic	F15	FreqDrinkSweetFruitJuice_F9	Fasting Insulin_F15	2430	0.037	0.022	0.09	2.224	Mixte
child_Activity	F15	FreqDrinkSweetFruitJuice_F9	Fasting Insulin_F15	1172	0.054	0.032	0.09	0.315	Male
PRS+PCA+Age	F18	FreqDrinkSweetFruitJuice_F11	Fasting Insulin_F18	1155	0.044	0.026	0.09	0.261	Female
child_DietScore	F15	HealthAwareScore_F13	Fasting Glucose_F15	1317	0.042	0.025	0.09	0.357	Female
mother_SmokeDrugs	F15	MPVAsedentary_F15	Fasting Glucose_F15	607	-0.066	0.038	0.09	0.688	Male
child_DietIntake	F18	IncomeQuintile_F7	HOMA-IR_F18	1133	-0.038	0.023	0.09	0.36	Female
PRS+PCA+Sex+Age	F24	IncomeQuintile_F7	HOMA-IR_F24	2105	-0.029	0.017	0.09	0.422	Mixte
mother_DietIntake	F24	IncomeQuintile_F18	HOMA-IR_F24	2105	-0.03	0.018	0.09	0.427	Mixte
child_Activity	F15	bmi_Mom	Fasting Glucose_F15	691	0.062	0.037	0.09	0.533	Male
child_DietIntake	F18	LengthPREG_Mom	Fasting Glucose_F18	2563	0.032	0.019	0.09	9.949	Mixte
child_Activity	F18	bmi_Mom	Fasting Glucose_F18	701	0.061	0.036	0.09	0.932	Male
mother_SmokeDrugs	F24	LengthPREG_Mom	Fasting Insulin_F24	2387	0.034	0.02	0.09	0.295	Mixte
mother_Atmosphere	F24	AgeDelivery_Mom	HOMA-IR_F24	992	-0.055	0.033	0.09	0.288	Male
child_DietScore	F24	LengthPREG_Mom	HOMA-IR_F24	991	0.056	0.033	0.09	0.299	Male
child_Economical	F24	Month_StopBreastFeeding	HOMA-IR_F24	582	-0.035	0.02	0.09	1.701	Female
mother_Atmosphere	F24	VegetarianDietScore_32weeksPREG_Mom	Fasting Glucose_F24	962	-0.052	0.03	0.09	3.126	Male
PRS+PCA+Age	F24	BMI_Ped	Fasting Glucose_F24	1037	0.05	0.03	0.09	3.126	Male
child_DietIntake	F15	T2D_Ad_2	Fasting Insulin_F15	2816	0.03	0.018	0.09	2.205	Mixte
child_DietIntake	F7	FI_Ad	Fasting Insulin_F7	765	0.06	0.035	0.09	1.262	Mixte
mother_DietIntake	F7	RG_Ad	Fasting Insulin_F7	765	0.061	0.035	0.09	1.28	Mixte
child_DietScore	F15	T2D_Ad_2	HOMA-IR_F15	1355	0.044	0.026	0.09	0.275	Male
mother_DietIntake	F18	impedance_F15	Fasting Glucose_F18	2288	-0.039	0.023	0.09	10.216	Mixte
mother_Atmosphere	F18	impedance_F7	HOMA-IR_F18	1128	-0.047	0.028	0.09	0.298	Male
mother_SmokeDrugs	F24	impedance_F7	HOMA-IR_F24	2198	-0.036	0.022	0.09	0.268	Mixte
Anthropometric	F7	impedance_F7	PG Insulin_F7	705	-0.066	0.039	0.09	4.088	Mixte
child_DietIntake	F15	bmi_F7	Fasting Glucose_F15	2563	0.031	0.018	0.1	5.811	Mixte
child_DietIntake	F18	BirthWeight_F0	Fasting Glucose_F18	1307	-0.041	0.025	0.1	0.804	Female
child_Activity	F15	BirthHeight_F0	Fasting Insulin_F15	863	0.055	0.033	0.1	0.319	Male
child_DietIntake	F7	BirthHeight_F0	PG Glucose_F7	616	-0.068	0.041	0.1	3.154	Mixte
child_DietIntake	F18	FreqDrinkSweetFruitJuice_F9	Fasting Glucose_F18	1125	0.053	0.033	0.1	0.47	Male
mother_DietScore	F15	FreqDrinkSweetFruitJuice_F9	HOMA-IR_F15	2432	0.034	0.021	0.1	1.153	Mixte
PRS+PCA+Age	F24	ProcessedDietScore_F13	Fasting Glucose_F24	1478	0.04	0.024	0.1	5.667	Female
child_DietScore	F15	MPVAsedentary_F13	Fasting Insulin_F15	2013	0.035	0.021	0.1	2.71	Mixte
PRS+PCA+Age	F15	IncomeQuintile_F7	Fasting Insulin_F15	1160	-0.04	0.024	0.1	0.245	Male
mother_DietIntake	F18	IncomeQuintile_F18	Fasting Insulin_F18	1127	-0.038	0.023	0.1	0.247	Female
child_DietIntake	F15	T_Townsend_F11	HOMA-IR_F15	1183	-0.031	0.018	0.1	0.265	Female
PRS+PCA+Age	F18	ProcessedDietScore_32weeksPREG_Mom	HOMA-IR_F18	1163	0.046	0.028	0.1	0.242	Male
Anthropometric	F24	ProcessedDietScore_32weeksPREG_Mom	HOMA-IR_F24	2317	0.032	0.02	0.1	0.293	Mixte
child_DietIntake	F18	BMI_Ped	Fasting Glucose_F18	2687	0.029	0.018	0.1	10.056	Mixte
child_Economical	F7	RG_Ad	HOMA-IR_F7	769	0.059	0.036	0.1	0.879	Mixte
Anthropometric	F15	WaistHeight_F15	Fasting Glucose_F15	1242	-0.042	0.026	0.1	0.388	Female
child_Economical	F24	WaistHeight_F15	Fasting Glucose_F24	1009	0.048	0.029	0.1	5.725	Female
child_DietIntake	F18	bmi_F13	Fasting Glucose_F18	1200	0.04	0.025	0.11	0.775	Female
mother_DietScore	F24	BirthHeight_F0	Fasting Insulin_F24	1580	0.04	0.025	0.11	0.28	Mixte
Anthropometric	F15	TVwatching_4yrs	Fasting Glucose_F15	1159	0.045	0.028	0.11	0.322	Male
child_DietIntake	F15	MPVAmvpa_F15	Fasting Insulin_F15	750	-0.053	0.033	0.11	0.398	Female
mother_SmokeDrugs	F15	MPVAsedentary_F13	HOMA-IR_F15	2014	0.032	0.02	0.11	1.436	Mixte
child_DietIntake	F18	IncomeQuintile_F7	Fasting Glucose_F18	1119	-0.04	0.025	0.11	0.463	Male
mother_DietScore	F24	T_Townsend_F24	Fasting Insulin_F24	1902	0.023	0.015	0.11	0.369	Mixte
child_DietIntake	F15	IncomeQuintile_F7	HOMA-IR_F15	1161	-0.038	0.024	0.11	0.228	Male
child_DietScore	F24	IncomeQuintile_F15	HOMA-IR_F24	886	-0.047	0.03	0.11	0.338	Male
mother_Atmosphere	F15	LengthPREG_Mom	Fasting Glucose_F15	1292	0.044	0.027	0.11	0.202	Male
child_Activity	F18	LengthPREG_Mom	Fasting Insulin_F18	2499	0.031	0.019	0.11	1.221	Mixte
child_DietScore	F18	AgeDelivery_Mom	HOMA-IR_F18	1210	-0.043	0.027	0.11	0.211	Male
mother_GeneralInformation	F15	ProcessedDietScore_32weeksPREG_Mom	Fasting Glucose_F15	1238	-0.044	0.027	0.11	0.224	Male
mother_DietIntake	F24	VegetarianDietScore_32weeksPREG_Mom	HOMA-IR_F24	2314	-0.032	0.02	0.11	0.289	Mixte
mother_DietScore	F15	T2D_Ped	Fasting Insulin_F15	1462	0.039	0.024	0.11	0.195	Female
child_Activity	F7	T2D_Ped	HOMA-IR_F7	769	0.057	0.036	0.11	0.858	Mixte
child_Economical	F18	WaistHeight_F15	Fasting Glucose_F18	1017	0.044	0.027	0.11	0.83	Female
child_Activity	F18	impedance_F15	Fasting Glucose_F18	1108	-0.047	0.029	0.11	0.52	Male
child_DietIntake	F24	impedance_F9	Fasting Glucose_F24	941	-0.049	0.031	0.11	3.897	Male
child_Activity	F7	WaistHeight_F7	Fasting Glucose_F7	761	0.057	0.035	0.11	3.975	Mixte
mother_DietScore	F18	bmi_F15	Fasting Glucose_F18	1180	0.04	0.026	0.12	0.783	Female
PRS+PCA+Age	F9	FreqDrinkSweetFruitJuice_F9	HbA1c_F9	1241	-0.047	0.031	0.12	0.727	Mixte
child_DietIntake	F15	FreqDrinkSweetFruitJuice_F9	HOMA-IR_F15	1173	0.049	0.031	0.12	0.288	Male
child_DietScore	F24	HealthAwareScore_F13	HOMA-IR_F24	2131	-0.034	0.021	0.12	0.37	Mixte
child_Activity	F18	MPVAsedentary_F13	Fasting Insulin_F18	1800	0.035	0.022	0.12	1.122	Mixte
child_Activity	F18	MPVAmvpa_F13	HOMA-IR_F18	1796	-0.033	0.021	0.12	0.37	Mixte
child_DietIntake	F18	MPVAmvpa_F13	HOMA-IR_F18	938	-0.043	0.027	0.12	0.269	Female
mother_SmokeDrugs	F15	T_Townsend_F11	Fasting Insulin_F15	1183	-0.031	0.02	0.12	0.255	Female
mother_DietScore	F24	T_Townsend_F24	Fasting Insulin_F24	1189	0.028	0.018	0.12	0.201	Female
Anthropometric	F15	T_Townsend_F15	HOMA-IR_F15	1297	-0.03	0.019	0.12	1.564	Mixte
child_Economical	F7	T_Townsend_F7	PG Glucose_F7	601	0.048	0.031	0.12	1.905	Mixte
child_Economical	F9	LengthPREG_Mom	HbA1c_F9	728	0.056	0.036	0.12	1.018	Female
child_Economical	F7	PhysicalActivity_PREG_Mom	PG Glucose_F7	676	-0.128	0.082	0.12	2.013	Mixte
child_DietScore	F18	Month_StopBreastFeeding	Fasting Insulin_F18	552	-0.066	0.043	0.12	0.438	Male
Anthropometric	F18	Month_StopBreastFeeding	HOMA-IR_F18	1057	-0.045	0.029	0.12	1.058	Mixte
child_DietScore	F18	Month_StopBreastFeeding	HOMA-IR_F18	549	-0.062	0.04	0.12	0.458	Male
child_Economical	F9	FI_Ped	HbA1c_F9	784	0.056	0.036	0.12	0.91	Male
child_Economical	F9	T2D_Ad_1	HbA1c_F9	777	0.055	0.035	0.12	0.818	Female
mother_Atmosphere	F24	FG_Ad	HOMA-IR_F24	2513	0.03	0.019	0.12	0.232	Mixte
Anthropometric	F18	WaistHeight_F9	Fasting Glucose_F18	1253	0.038	0.025	0.12	0.531	Female
mother_Atmosphere	F24	WaistHeight_F7	Fasting Glucose_F24	1313	0.041	0.026	0.12	5.099	Female
PRS+PCA+Sex+Age	F24	impedance_F15	HOMA-IR_F24	858	-0.057	0.037	0.12	0.467	Male
mother_Atmosphere	F24	impedance_F9	HOMA-IR_F24	937	-0.052	0.034	0.12	0.365	Male
Anthropometric	F7	BirthWeight_F0	HOMA-IR_F7	766	0.054	0.036	0.13	0.848	Mixte
child_DietScore	F24	HealthAwareScore_F13	Fasting Insulin_F24	2119	-0.033	0.022	0.13	0.231	Mixte
child_Activity	F18	ProcessedDietScore_F13	HOMA-IR_F18	1268	-0.041	0.028	0.13	0.18	Male
child_Economical	F15	MPVAmvpa_F13	Fasting Glucose_F15	953	-0.048	0.031	0.13	0.249	Male
mother_SmokeDrugs	F18	T_Townsend_F7	Fasting Glucose_F18	960	-0.036	0.024	0.13	0.597	Male
PRS+PCA+Sex+Age	F18	PhysicalActivity_PREG_Mom	Fasting Glucose_F18	1229	-0.083	0.054	0.13	0.565	Female
child_Activity	F15	ProcessedDietScore_32weeksPREG_Mom	Fasting Glucose_F15	1339	-0.037	0.025	0.13	0.364	Female
PRS+PCA+Age	F18	T2D_Ad_1	Fasting Glucose_F18	2687	0.028	0.018	0.13	10.045	Mixte
child_DietIntake	F7	FG_Ad	Fasting Insulin_F7	765	0.054	0.035	0.13	1.195	Mixte
child_DietIntake	F9	T2D_Ad_1	HbA1c_F9	784	0.055	0.036	0.13	0.894	Male
child_DietScore	F18	FG_Ped_1	HOMA-IR_F18	1269	0.041	0.027	0.13	0.184	Male
mother_DietScore	F24	zPuberty	Fasting Glucose_F24	1351	-0.038	0.026	0.14	5.35	Female
mother_DietScore	F15	zPuberty	Fasting Insulin_F15	2697	-0.027	0.018	0.14	2.238	Mixte
mother_SmokeDrugs	F15	bmi_F11	Fasting Glucose_F15	2617	0.028	0.019	0.14	5.407	Mixte
child_DietIntake	F24	BMI_Ad	Fasting Glucose_F24	1481	0.036	0.024	0.14	5.62	Female
child_Activity	F24	T2D_Ped	Fasting Insulin_F24	1026	0.047	0.031	0.14	0.369	Male
child_Activity	F7	T2D_Ped	Fasting Insulin_F7	765	0.053	0.035	0.14	1.181	Mixte
mother_GeneralInformation	F7	T2D_Ad_1	PG Glucose_F7	726	-0.055	0.037	0.14	2.032	Mixte
Anthropometric	F15	WaistHeight_F7	Fasting Glucose_F15	2558	0.027	0.018	0.14	5.732	Mixte
mother_Atmosphere	F18	impedance_F7	Fasting Insulin_F18	1156	-0.04	0.027	0.14	0.196	Female
mother_DietIntake	F18	impedance_F9	Fasting Insulin_F18	1165	-0.043	0.029	0.14	0.215	Male
child_Activity	F18	impedance_F9	HOMA-IR_F18	1160	-0.039	0.027	0.14	0.201	Male
child_Activity	F9	zPuberty	HbA1c_F9	503	0.064	0.044	0.15	0.996	Male
PRS+PCA+Age	F18	HealthAwareScore_F7	HOMA-IR_F18	1086	-0.039	0.027	0.15	0.194	Female
mother_DietIntake	F24	TVwatching_4yrs	Fasting Glucose_F24	2142	0.029	0.02	0.15	11.987	Mixte
child_DietIntake	F24	MPVAsedentary_F13	Fasting Insulin_F24	986	0.045	0.031	0.15	0.217	Female
Anthropometric	F15	MPVAmvpa_F15	HOMA-IR_F15	750	-0.044	0.03	0.15	0.329	Female
Anthropometric	F24	T_Townsend_F15	HOMA-IR_F24	798	-0.032	0.022	0.15	0.963	Female
child_DietIntake	F18	LengthPREG_Mom	Fasting Insulin_F18	1287	0.037	0.026	0.15	0.179	Female
PRS+PCA+Age	F7	LengthPREG_Mom	HOMA-IR_F7	768	0.052	0.036	0.15	0.81	Mixte
child_Activity	F15	T2D_Ad_2	Fasting Insulin_F15	1354	0.038	0.027	0.15	0.228	Male
child_DietScore	F18	T2D_Ad_2	Fasting Insulin_F18	1349	0.037	0.026	0.15	0.154	Female
child_DietIntake	F18	T2D_Ped	Fasting Insulin_F18	1349	0.037	0.026	0.15	0.155	Female
Anthropometric	F18	BMI_Ped	HOMA-IR_F18	2626	0.027	0.019	0.15	0.335	Mixte
Anthropometric	F24	FI_Ped	HOMA-IR_F24	1479	0.034	0.024	0.15	0.462	Female
mother_GeneralInformation	F15	WaistHeight_F9	Fasting Glucose_F15	2590	0.026	0.018	0.15	4.904	Mixte
Anthropometric	F15	impedance_F15	Fasting Glucose_F15	1448	-0.035	0.024	0.15	0.373	Female
child_Activity	F24	FatPercentage_F13	Fasting Glucose_F24	901	0.046	0.032	0.15	3.409	Male
Demographic	F24	WaistHeight_F15	Fasting Glucose_F24	1700	0.033	0.023	0.15	11.667	Mixte
child_DietScore	F18	impedance_F11	HOMA-IR_F18	1166	-0.039	0.027	0.15	0.18	Male
child_DietIntake	F15	FreqDrinkSweetFruitJuice_F11	Fasting Glucose_F15	1277	-0.033	0.023	0.16	0.202	Female
mother_Atmosphere	F15	FreqDrinkSweetFruitJuice_F9	Fasting Glucose_F15	1175	0.045	0.031	0.16	0.218	Male
mother_SmokeDrugs	F9	FreqDrinkSweetFruitJuice_F9	HbA1c_F9	629	-0.064	0.046	0.16	0.956	Male
mother_DietScore	F24	MPVAsedentary_F13	Fasting Insulin_F24	1673	0.035	0.025	0.16	0.198	Mixte
child_Activity	F15	T_Townsend_F11	Fasting Insulin_F15	2127	-0.022	0.016	0.16	2.144	Mixte
child_Economical	F24	bmi_Mom	Fasting Glucose_F24	553	0.054	0.039	0.16	5.365	Male
PRS+PCA+Sex+Age	F15	LengthPREG_Mom	Fasting Insulin_F15	1289	0.038	0.027	0.16	0.215	Male
child_Economical	F7	LengthPREG_Mom	Fasting Insulin_F7	764	0.049	0.035	0.16	1.162	Mixte
Demographic	F9	VegetarianDietScore_32weeksPREG_Mom	HbA1c_F9	677	-0.051	0.037	0.16	1.065	Female
Anthropometric	F7	ConfectionaryDietScore_32weeksPREG_Mom	PG Glucose_F7	689	-0.053	0.038	0.16	1.897	Mixte
Anthropometric	F18	BMI_Ped	Fasting Glucose_F18	1391	0.034	0.024	0.16	0.691	Female
child_DietIntake	F18	FG_Ped_2	HOMA-IR_F18	1357	-0.036	0.026	0.16	0.221	Female
child_DietIntake	F24	T2D_Ped	HOMA-IR_F24	1034	0.046	0.032	0.16	0.198	Male
child_DietIntake	F24	FatPercentage_F18	Fasting Glucose_F24	823	0.046	0.032	0.16	2.347	Male
child_DietIntake	F24	impedance_F18	Fasting Glucose_F24	820	-0.045	0.032	0.16	2.337	Male
child_DietScore	F9	WaistHeight_F9	HbA1c_F9	777	-0.05	0.035	0.16	0.763	Female
child_DietScore	F18	impedance_F7	HOMA-IR_F18	2288	-0.028	0.02	0.16	0.355	Mixte
child_Activity	F15	BirthWeight_F0	Fasting Glucose_F15	2660	0.025	0.018	0.17	5.386	Mixte
child_Activity	F15	BirthWeight_F0	Fasting Glucose_F15	1376	0.034	0.025	0.17	0.323	Female
child_Activity	F24	BirthHeight_F0	HOMA-IR_F24	664	0.056	0.041	0.17	0.409	Male
child_Economical	F15	FreqDrinkSweetFruitJuice_F11	Fasting Insulin_F15	1127	0.036	0.027	0.17	0.2	Male
mother_Atmosphere	F18	MPVAsedentary_F13	HOMA-IR_F18	1800	0.029	0.021	0.17	0.343	Mixte
mother_Atmosphere	F15	T_Townsend_F15	Fasting Insulin_F15	1297	-0.028	0.02	0.17	2.642	Mixte
mother_SmokeDrugs	F18	IncomeQuintile_F15	Fasting Insulin_F18	1127	-0.032	0.023	0.17	0.171	Female
mother_DietIntake	F15	T_Townsend_F11	HOMA-IR_F15	2128	-0.021	0.015	0.17	0.969	Mixte
mother_DietIntake	F24	IncomeQuintile_F7	HOMA-IR_F24	886	-0.041	0.029	0.17	0.264	Male
mother_DietIntake	F24	T_Townsend_F24	HOMA-IR_F24	1194	0.023	0.017	0.17	0.408	Female
mother_DietIntake	F15	T2D_Ped	Fasting Glucose_F15	2824	0.024	0.018	0.17	5.339	Mixte
mother_DietScore	F18	WaistHeight_F7	Fasting Glucose_F18	1181	0.039	0.028	0.17	0.265	Male
mother_DietScore	F24	impedance_F9	Fasting Insulin_F24	930	-0.045	0.033	0.17	0.247	Male
mother_DietScore	F24	impedance_F7	HOMA-IR_F24	1281	-0.035	0.025	0.17	0.334	Female
PRS+PCA+Age	F24	BirthHeight_F0	Fasting Glucose_F24	1594	-0.032	0.024	0.18	12.029	Mixte
Demographic	F15	BirthHeight_F0	HOMA-IR_F15	864	0.044	0.033	0.18	0.208	Male
Demographic	F18	FreqDrinkSweetFruitJuice_F11	Fasting Glucose_F18	1050	0.038	0.029	0.18	0.375	Male
Anthropometric	F24	ProcessedDietScore_F13	HOMA-IR_F24	2509	0.026	0.019	0.18	0.209	Mixte
child_DietIntake	F18	MPVAsedentary_F11	Fasting Glucose_F18	1027	-0.041	0.031	0.18	0.486	Male
child_DietIntake	F18	MPVAsedentary_F11	Fasting Insulin_F18	1006	0.043	0.032	0.18	0.19	Male
child_DietIntake	F9	IncomeQuintile_F7	HbA1c_F9	603	-0.041	0.03	0.18	0.641	Female
child_DietIntake	F7	IncomeQuintile_F7	PG Insulin_F7	645	-0.043	0.032	0.18	3.779	Mixte
child_DietIntake	F15	ProcessedDietScore_32weeksPREG_Mom	HOMA-IR_F15	1236	-0.036	0.027	0.18	0.185	Male
child_DietIntake	F18	BMI_Ped	Fasting Insulin_F18	1349	0.034	0.026	0.18	0.131	Female
child_DietIntake	F15	RG_Ad	HOMA-IR_F15	1464	0.031	0.023	0.18	0.126	Female
child_DietIntake	F15	T2D_Ped	HOMA-IR_F15	2819	0.023	0.017	0.18	1.095	Mixte
child_DietScore	F24	FG_Ped_1	HOMA-IR_F24	1034	0.043	0.032	0.18	0.179	Male
child_DietScore	F24	FreqDrinkSweetFruitJuice_F9	HOMA-IR_F24	2142	0.031	0.024	0.19	0.356	Mixte
child_Activity	F24	HealthAwareScore_F13	Fasting Glucose_F24	2135	0.027	0.02	0.19	11.619	Mixte
child_Activity	F18	HealthAwareScore_F7	Fasting Insulin_F18	1081	-0.036	0.027	0.19	0.175	Female
child_Activity	F18	MPVAmvpa_F11	HOMA-IR_F18	2090	-0.029	0.022	0.19	0.611	Mixte
child_Activity	F18	MPVAsedentary_F13	HOMA-IR_F18	940	0.036	0.027	0.19	0.19	Female
child_Activity	F18	T_Townsend_F15	Fasting Insulin_F18	740	-0.032	0.024	0.19	0.244	Female
child_Activity	F24	bmi_Mom	Fasting Glucose_F24	1278	0.034	0.026	0.19	12.561	Mixte
child_Activity	F18	ProcessedDietScore_32weeksPREG_Mom	Fasting Glucose_F18	2462	-0.025	0.019	0.19	9.901	Mixte
child_Economical	F7	ConfectionaryDietScore_32weeksPREG_Mom	Fasting Glucose_F7	733	-0.047	0.036	0.19	3.523	Mixte
child_Economical	F15	BMI_Ped	Fasting Insulin_F15	1462	0.031	0.024	0.19	0.132	Female
child_Economical	F15	impedance_F15	Fasting Glucose_F15	2789	-0.028	0.021	0.19	5.364	Mixte
mother_BreastFeeding	F9	BirthHeight_F0	HbA1c_F9	588	-0.052	0.041	0.2	0.929	Male
mother_BreastFeeding	F18	HealthAwareScore_F13	HOMA-IR_F18	1120	-0.036	0.028	0.2	0.145	Male
mother_Atmosphere	F24	T_Townsend_F7	Fasting Glucose_F24	793	0.033	0.026	0.2	3.242	Male
mother_SmokeDrugs	F18	T_Townsend_F18	Fasting Insulin_F18	627	-0.037	0.029	0.2	1.396	Mixte
mother_DietIntake	F15	LengthPREG_Mom	HOMA-IR_F15	1290	0.034	0.027	0.2	0.18	Male
mother_DietScore	F7	AgeDelivery_Mom	PG Glucose_F7	725	-0.047	0.037	0.2	1.909	Mixte
PRS+PCA+Age	F15	Month_StopBreastFeeding	Fasting Insulin_F15	592	-0.027	0.021	0.2	0.294	Male
PRS+PCA+Age	F18	Month_StopBreastFeeding	Fasting Insulin_F18	1058	-0.038	0.03	0.2	1.696	Mixte
PRS+PCA+Age	F24	ConfectionaryDietScore_32weeksPREG_Mom	HOMA-IR_F24	1356	-0.031	0.024	0.2	0.673	Female
PRS+PCA+Sex+Age	F24	FG_Ad	Fasting Insulin_F24	1474	-0.032	0.025	0.2	0.116	Female
PRS+PCA+Age	F24	FI_Ped	Fasting Insulin_F24	1474	0.032	0.025	0.2	0.118	Female
PRS+PCA+Age	F15	RG_Ad	HOMA-IR_F15	2819	0.022	0.017	0.2	1.089	Mixte
PRS+PCA+Sex+Age	F18	impedance_F7	Fasting Insulin_F18	1134	-0.038	0.03	0.2	0.222	Male
Anthropometric	F15	zPuberty	Fasting Insulin_F15	1409	-0.031	0.025	0.21	0.14	Female
Anthropometric	F18	bmi_F7	Fasting Glucose_F18	1184	0.036	0.028	0.21	0.243	Male
Anthropometric	F24	bmi_F7	Fasting Glucose_F24	2263	0.025	0.02	0.21	10.516	Mixte
Anthropometric	F24	BirthHeight_F0	Fasting Insulin_F24	922	0.039	0.031	0.21	0.255	Female
Anthropometric	F7	BirthWeight_F0	PG Insulin_F7	714	0.047	0.037	0.21	4.08	Mixte
Anthropometric	F24	FI_Ped	Fasting Glucose_F24	1037	0.037	0.03	0.21	3.006	Male
Anthropometric	F24	BMI_Ped	Fasting Glucose_F24	2518	0.024	0.019	0.21	11.204	Mixte
child_DietIntake	F15	T2D_Ad_1	Fasting Insulin_F15	1354	0.033	0.027	0.21	0.193	Male
child_DietIntake	F18	FI_Ped	Fasting Insulin_F18	1349	0.032	0.026	0.21	0.116	Female
child_DietIntake	F18	bmi_F7	Fasting Glucose_F18	2407	0.023	0.019	0.22	10.239	Mixte
child_DietIntake	F7	BirthWeight_F0	Fasting Insulin_F7	762	0.044	0.036	0.22	1.144	Mixte
child_DietIntake	F15	FreqDrinkSweetFruitJuice_F11	HOMA-IR_F15	1128	0.032	0.026	0.22	0.182	Male
child_DietIntake	F18	T_Townsend_F15	Fasting Glucose_F18	1238	-0.025	0.021	0.22	8.169	Mixte
child_DietIntake	F24	IncomeQuintile_F7	Fasting Glucose_F24	1221	0.027	0.022	0.22	6.648	Female
child_DietIntake	F15	T_Townsend_F15	HOMA-IR_F15	802	-0.027	0.022	0.22	0.206	Female
child_DietIntake	F24	T_Townsend_F24	HOMA-IR_F24	1913	0.018	0.015	0.22	0.154	Mixte
child_DietIntake	F24	VegetarianDietScore_32weeksPREG_Mom	Fasting Glucose_F24	2319	-0.024	0.02	0.22	11.673	Mixte
child_DietIntake	F15	BMI_Ad	Fasting Glucose_F15	1357	0.033	0.026	0.22	0.115	Male
child_DietScore	F15	FG_Ped_2	Fasting Insulin_F15	1354	0.032	0.027	0.22	0.187	Male
child_DietScore	F18	BMI_Ped	Fasting Insulin_F18	1272	0.035	0.028	0.22	0.131	Male
child_DietScore	F24	FG_Ped_1	Fasting Insulin_F24	1474	-0.031	0.025	0.22	0.108	Female
child_DietScore	F24	zPuberty	Fasting Glucose_F24	912	-0.036	0.03	0.23	3.539	Male
child_DietScore	F7	zPuberty	PG Glucose_F7	608	0.05	0.042	0.23	1.588	Mixte
child_Activity	F24	MPVAsedentary_F13	Fasting Glucose_F24	1686	0.027	0.023	0.23	10.899	Mixte
child_Activity	F24	MPVAsedentary_F13	HOMA-IR_F24	1683	0.029	0.024	0.23	0.277	Mixte
child_Activity	F18	T_Townsend_F15	Fasting Insulin_F18	1204	-0.025	0.021	0.23	1.416	Mixte
child_Activity	F15	LengthPREG_Mom	Fasting Glucose_F15	1399	0.029	0.024	0.23	0.267	Female
child_Activity	F24	LengthPREG_Mom	Fasting Insulin_F24	1404	0.031	0.026	0.23	0.128	Female
child_Activity	F15	Month_StopBreastFeeding	Fasting Insulin_F15	1178	-0.017	0.014	0.23	1.647	Mixte
child_Activity	F24	RG_Ad	HOMA-IR_F24	1479	0.029	0.024	0.23	0.421	Female
child_Economical	F9	WaistHeight_F7	HbA1c_F9	651	-0.047	0.039	0.23	0.415	Female
child_Economical	F15	BirthHeight_F0	Fasting Glucose_F15	867	0.039	0.033	0.24	0.414	Male
child_Economical	F24	BirthWeight_F0	Fasting Glucose_F24	2376	-0.023	0.019	0.24	11.382	Mixte
child_Economical	F15	BirthWeight_F0	Fasting Insulin_F15	2652	0.022	0.018	0.24	2.322	Mixte
child_Economical	F15	MPVAmvpa_F13	Fasting Glucose_F15	1058	-0.032	0.027	0.24	0.141	Female
mother_GeneralInformation	F18	MPVAsedentary_F13	Fasting Glucose_F18	1842	0.025	0.021	0.24	10.045	Mixte
mother_GeneralInformation	F24	MPVAmvpa_F15	Fasting Insulin_F24	640	-0.047	0.04	0.24	0.234	Female
mother_Atmosphere	F15	IncomeQuintile_F7	Fasting Glucose_F15	1163	-0.028	0.024	0.24	0.127	Male
mother_Atmosphere	F24	VegetarianDietScore_32weeksPREG_Mom	HOMA-IR_F24	1355	-0.028	0.024	0.24	0.63	Female
mother_SmokeDrugs	F15	T2D_Ad_2	Fasting Glucose_F15	2824	0.021	0.018	0.24	5.322	Mixte
mother_DietIntake	F18	BMI_Ped	HOMA-IR_F18	1357	0.03	0.026	0.24	0.177	Female
mother_DietIntake	F18	T2D_Ad_1	HOMA-IR_F18	1357	-0.03	0.026	0.24	0.174	Female
mother_DietScore	F24	T2D_Ad_1	HOMA-IR_F24	1479	0.028	0.024	0.24	0.415	Female
mother_DietScore	F18	WaistHeight_F11	Fasting Glucose_F18	1253	0.029	0.025	0.24	0.519	Female
PRS+PCA+Sex+Age	F18	impedance_F7	Fasting Glucose_F18	1192	0.03	0.025	0.24	0.509	Female
PRS+PCA+Sex+Age	F9	impedance_F7	HbA1c_F9	670	0.044	0.038	0.24	0.972	Male
PRS+PCA+Age	F9	BirthHeight_F0	HbA1c_F9	567	-0.047	0.04	0.25	1.472	Female
Anthropometric	F24	BirthHeight_F0	HOMA-IR_F24	1590	0.029	0.025	0.25	0.278	Mixte
child_DietIntake	F18	FreqDrinkSweetFruitJuice_F9	Fasting Insulin_F18	1106	0.039	0.034	0.25	0.136	Male
child_DietIntake	F24	FreqDrinkSweetFruitJuice_F9	Fasting Insulin_F24	1244	0.037	0.032	0.25	0.119	Female
child_DietIntake	F15	MPVAsedentary_F11	Fasting Insulin_F15	1092	0.034	0.03	0.25	0.319	Male
child_DietIntake	F24	MPVAsedentary_F13	HOMA-IR_F24	990	0.033	0.029	0.25	0.236	Female
child_DietScore	F24	LengthPREG_Mom	Fasting Insulin_F24	983	0.036	0.032	0.25	0.467	Male
child_DietScore	F18	bmi_Mom	HOMA-IR_F18	669	0.038	0.033	0.25	0.459	Female
child_DietScore	F15	Month_StopBreastFeeding	HOMA-IR_F15	592	-0.023	0.02	0.25	0.245	Male
child_DietScore	F24	FG_Ped_2	Fasting Insulin_F24	1026	0.036	0.031	0.25	0.28	Male
child_Activity	F18	RG_Ad	HOMA-IR_F18	1269	0.031	0.027	0.25	0.107	Male
child_Activity	F18	T2D_Ad_2	HOMA-IR_F18	1357	0.029	0.026	0.25	0.169	Female
child_Activity	F15	impedance_F7	HOMA-IR_F15	1212	-0.031	0.027	0.25	0.235	Male
child_Activity	F18	BirthHeight_F0	Fasting Insulin_F18	849	-0.036	0.032	0.26	0.173	Female
child_Activity	F24	ProcessedDietScore_F13	HOMA-IR_F24	1033	0.037	0.032	0.26	0.129	Male
child_Activity	F24	TVwatching_4yrs	Fasting Glucose_F24	1241	0.03	0.026	0.26	6.999	Female
child_Economical	F18	MPVAmvpa_F13	Fasting Insulin_F18	862	-0.037	0.033	0.26	0.245	Male
child_Economical	F9	T_Townsend_F7	HbA1c_F9	529	-0.033	0.03	0.26	0.937	Female
mother_GeneralInformation	F18	IncomeQuintile_F18	HOMA-IR_F18	2226	-0.018	0.016	0.26	0.528	Mixte
mother_Atmosphere	F7	T_Townsend_F7	PG Insulin_F7	595	0.032	0.028	0.26	3.897	Mixte
mother_Atmosphere	F15	ConfectionaryDietScore_32weeksPREG_Mom	Fasting Insulin_F15	2571	-0.021	0.019	0.26	2.368	Mixte
mother_Atmosphere	F18	T2D_Ad_1	Fasting Glucose_F18	1296	0.031	0.027	0.26	0.236	Male
mother_Atmosphere	F9	T2D_Ped	HbA1c_F9	1561	0.028	0.025	0.26	0.887	Mixte
mother_Atmosphere	F15	HealthAwareScore_F13	Fasting Glucose_F15	2551	0.021	0.019	0.27	5.728	Mixte
mother_SmokeDrugs	F15	ProcessedDietScore_F13	Fasting Glucose_F15	1467	-0.027	0.025	0.27	0.27	Female
mother_SmokeDrugs	F15	ProcessedDietScore_F13	HOMA-IR_F15	1464	-0.026	0.024	0.27	0.087	Female
mother_DietIntake	F24	MPVAmvpa_F15	Fasting Glucose_F24	1063	0.032	0.029	0.27	10.409	Mixte
mother_DietScore	F18	MPVAsedentary_F13	Fasting Insulin_F18	864	0.037	0.033	0.27	0.243	Male
PRS+PCA+Sex+Age	F15	T_Townsend_F15	Fasting Glucose_F15	1298	-0.022	0.02	0.27	5.351	Mixte
PRS+PCA+Age	F18	IncomeQuintile_F7	HOMA-IR_F18	1093	-0.025	0.023	0.27	0.112	Male
Demographic	F15	LengthPREG_Mom	Fasting Insulin_F15	2683	0.02	0.018	0.27	2.26	Mixte
Anthropometric	F15	Month_StopBreastFeeding	HOMA-IR_F15	1178	-0.014	0.013	0.27	0.772	Mixte
Anthropometric	F7	ProcessedDietScore_32weeksPREG_Mom	Fasting Insulin_F7	725	0.04	0.036	0.27	1.051	Mixte
Anthropometric	F24	VegetarianDietScore_32weeksPREG_Mom	HOMA-IR_F24	959	-0.037	0.034	0.27	0.13	Male
Anthropometric	F15	T2D_Ped	Fasting Glucose_F15	1357	0.029	0.026	0.27	0.093	Male
Anthropometric	F24	HbA1c_Ad	Fasting Insulin_F24	1474	-0.028	0.025	0.27	0.089	Female
Anthropometric	F24	T2D_Ad_1	Fasting Insulin_F24	1474	0.028	0.025	0.27	0.087	Female
Anthropometric	F15	impedance_F7	Fasting Insulin_F15	1211	-0.031	0.028	0.27	0.215	Male
child_DietIntake	F15	bmi_F9	Fasting Glucose_F15	2591	0.02	0.018	0.28	4.891	Mixte
child_DietIntake	F18	FreqDrinkSweetFruitJuice_F9	HOMA-IR_F18	1101	0.033	0.031	0.28	0.118	Male
child_DietIntake	F15	ProcessedDietScore_F13	HOMA-IR_F15	2818	-0.019	0.018	0.28	1.073	Mixte
child_DietIntake	F15	TVwatching_4yrs	Fasting Glucose_F15	2389	0.02	0.019	0.28	5.814	Mixte
child_DietIntake	F18	MPVAsedentary_F11	Fasting Glucose_F18	1116	0.03	0.027	0.28	0.45	Female
child_DietIntake	F24	MPVAsedentary_F13	Fasting Glucose_F24	695	0.037	0.034	0.28	2.618	Male
child_DietIntake	F24	MPVAsedentary_F15	Fasting Insulin_F24	1054	0.034	0.031	0.28	0.297	Mixte
child_DietIntake	F24	MPVAmvpa_F15	HOMA-IR_F24	1061	-0.036	0.033	0.28	0.505	Mixte
child_DietIntake	F24	T_Townsend_F24	Fasting Glucose_F24	720	0.026	0.024	0.28	3.149	Male
child_DietIntake	F15	T_Townsend_F15	Fasting Insulin_F15	802	-0.026	0.024	0.28	0.149	Female
child_DietScore	F18	IncomeQuintile_F18	Fasting Insulin_F18	2224	-0.018	0.017	0.28	1.348	Mixte
child_DietScore	F15	bmi_Mom	Fasting Glucose_F15	733	0.035	0.033	0.28	0.174	Female
child_Activity	F9	VegetarianDietScore_32weeksPREG_Mom	HbA1c_F9	1383	-0.029	0.026	0.28	1.147	Mixte
child_Activity	F7	ProcessedDietScore_32weeksPREG_Mom	HOMA-IR_F7	729	0.039	0.037	0.28	0.711	Mixte
child_Activity	F24	BirthWeight_F0	Fasting Glucose_F24	986	0.032	0.03	0.29	3.253	Male
child_Activity	F18	BirthHeight_F0	HOMA-IR_F18	854	-0.034	0.032	0.29	0.18	Female
child_Economical	F18	FreqDrinkSweetFruitJuice_F9	Fasting Glucose_F18	1167	-0.031	0.029	0.29	0.338	Female
child_Economical	F24	FreqDrinkSweetFruitJuice_F9	HOMA-IR_F24	893	0.041	0.038	0.29	0.348	Male
child_Economical	F24	ProcessedDietScore_F13	Fasting Glucose_F24	1036	0.031	0.03	0.29	2.965	Male
child_Economical	F9	HealthAwareScore_F7	HbA1c_F9	571	-0.043	0.041	0.29	0.516	Female
child_Economical	F18	MPVAsedentary_F13	Fasting Insulin_F18	936	0.031	0.029	0.29	0.127	Female
mother_GeneralInformation	F15	IncomeQuintile_F7	Fasting Glucose_F15	2413	-0.017	0.016	0.29	5.557	Mixte
mother_GeneralInformation	F18	IncomeQuintile_F15	Fasting Glucose_F18	1157	0.023	0.021	0.29	0.516	Female
mother_GeneralInformation	F18	IncomeQuintile_F18	Fasting Glucose_F18	1157	0.023	0.021	0.29	0.514	Female
mother_GeneralInformation	F7	T_Townsend_F7	HOMA-IR_F7	632	-0.031	0.029	0.29	1.622	Mixte
mother_GeneralInformation	F24	VegetarianDietScore_32weeksPREG_Mom	Fasting Insulin_F24	951	-0.034	0.032	0.29	0.433	Male
mother_GeneralInformation	F15	ConfectionaryDietScore_32weeksPREG_Mom	HOMA-IR_F15	2573	-0.019	0.018	0.29	1.15	Mixte
mother_BreastFeeding	F15	BMI_Ped	Fasting Glucose_F15	2824	0.019	0.018	0.29	5.313	Mixte
mother_BreastFeeding	F15	T2D_Ped	HOMA-IR_F15	1355	0.027	0.026	0.29	0.138	Male
mother_Atmosphere	F24	MPVAmvpa_F11	Fasting Glucose_F24	1144	0.029	0.028	0.3	5.32	Female
mother_SmokeDrugs	F24	T_Townsend_F18	Fasting Glucose_F24	667	-0.03	0.03	0.3	9.837	Mixte
mother_SmokeDrugs	F24	IncomeQuintile_F7	HOMA-IR_F24	1219	-0.022	0.021	0.3	0.659	Female
mother_DietIntake	F15	LengthPREG_Mom	HOMA-IR_F15	2686	0.018	0.018	0.3	1.119	Mixte
mother_DietIntake	F24	LengthPREG_Mom	HOMA-IR_F24	1409	0.026	0.025	0.3	0.503	Female
mother_DietIntake	F24	ProcessedDietScore_32weeksPREG_Mom	Fasting Insulin_F24	951	0.034	0.032	0.3	0.442	Male
mother_DietIntake	F15	impedance_F13	Fasting Glucose_F15	1317	-0.026	0.025	0.3	0.231	Female
mother_DietScore	F24	impedance_F7	HOMA-IR_F24	917	-0.035	0.034	0.3	0.186	Male
PRS+PCA+Age	F24	BirthHeight_F0	Fasting Insulin_F24	658	0.04	0.039	0.31	0.167	Male
PRS+PCA+Sex+Age	F18	TVwatching_4yrs	Fasting Glucose_F18	2283	0.02	0.02	0.31	10.082	Mixte
PRS+PCA+Sex+Age	F18	T_Townsend_F15	Fasting Glucose_F18	764	-0.025	0.024	0.31	0.78	Female
PRS+PCA+Sex+Age	F24	T_Townsend_F18	Fasting Insulin_F24	661	-0.032	0.032	0.31	0.275	Mixte
PRS+PCA+Age	F24	IncomeQuintile_F15	HOMA-IR_F24	1219	-0.022	0.022	0.31	0.656	Female
Anthropometric	F18	bmi_Mom	Fasting Glucose_F18	1391	0.025	0.024	0.31	9.145	Mixte
Anthropometric	F24	ConfectionaryDietScore_32weeksPREG_Mom	HOMA-IR_F24	2316	-0.02	0.02	0.31	0.23	Mixte
Anthropometric	F15	BMI_Ad	Fasting Glucose_F15	2824	0.018	0.018	0.31	5.31	Mixte
Anthropometric	F15	BMI_Ped	Fasting Glucose_F15	1357	0.027	0.026	0.31	0.079	Male
child_DietIntake	F18	HbA1c_Ad	Fasting Insulin_F18	2621	0.019	0.019	0.31	1.047	Mixte
child_DietIntake	F15	impedance_F7	Fasting Glucose_F15	2491	-0.02	0.02	0.31	5.816	Mixte
child_DietIntake	F24	WaistHeight_F7	Fasting Glucose_F24	950	-0.032	0.031	0.31	2.921	Male
child_DietIntake	F15	bmi_F9	Fasting Glucose_F15	1345	-0.025	0.025	0.32	0.315	Female
child_DietIntake	F15	BirthHeight_F0	Fasting Insulin_F15	926	-0.031	0.031	0.32	0.108	Female
child_DietIntake	F15	BirthWeight_F0	HOMA-IR_F15	2655	0.018	0.018	0.32	1.156	Mixte
child_DietIntake	F15	ProcessedDietScore_F13	Fasting Insulin_F15	2815	-0.019	0.019	0.32	2.141	Mixte
child_DietIntake	F18	MPVAmvpa_F15	Fasting Glucose_F18	516	0.043	0.044	0.32	0.531	Male
child_DietIntake	F24	MPVAmvpa_F11	Fasting Glucose_F24	1939	0.022	0.023	0.32	10.358	Mixte
child_DietIntake	F15	MPVAsedentary_F11	HOMA-IR_F15	1093	0.029	0.029	0.32	0.313	Male
child_DietScore	F18	IncomeQuintile_F15	HOMA-IR_F18	2226	-0.016	0.016	0.32	0.516	Mixte
child_DietScore	F15	ProcessedDietScore_32weeksPREG_Mom	Fasting Insulin_F15	2571	0.018	0.019	0.32	2.409	Mixte
child_DietScore	F15	ProcessedDietScore_32weeksPREG_Mom	Fasting Insulin_F15	1235	-0.027	0.027	0.32	0.109	Male
child_Activity	F18	T2D_Ad_1	Fasting Glucose_F18	1391	0.024	0.024	0.32	0.62	Female
child_Activity	F18	T2D_Ped	Fasting Glucose_F18	1296	0.027	0.027	0.32	0.214	Male
child_Activity	F18	FG_Ped_2	Fasting Insulin_F18	1272	0.028	0.028	0.32	0.087	Male
child_Economical	F24	FatPercentage_F15	Fasting Glucose_F24	2045	0.03	0.03	0.32	11.336	Mixte
child_Economical	F18	BirthHeight_F0	Fasting Glucose_F18	1676	-0.023	0.024	0.33	10.092	Mixte
child_Economical	F15	BirthHeight_F0	HOMA-IR_F15	926	-0.028	0.029	0.33	0.114	Female
child_Economical	F15	HealthAwareScore_F7	Fasting Glucose_F15	2379	-0.019	0.019	0.33	5.523	Mixte
child_Economical	F18	MPVAmvpa_F11	Fasting Glucose_F18	2141	0.021	0.022	0.33	8.888	Mixte
mother_Atmosphere	F7	AgeDelivery_Mom	Fasting Glucose_F7	769	-0.035	0.035	0.33	3.716	Mixte
mother_Atmosphere	F18	VegetarianDietScore_32weeksPREG_Mom	Fasting Glucose_F18	1190	-0.028	0.029	0.33	0.239	Male
mother_Atmosphere	F18	FI_Ped	Fasting Insulin_F18	2621	0.019	0.019	0.33	1.044	Mixte
mother_DietIntake	F15	FG_Ped_1	HOMA-IR_F15	1355	0.025	0.026	0.33	0.128	Male
mother_DietIntake	F7	T2D_Ad_2	PG Glucose_F7	726	0.036	0.037	0.33	1.858	Mixte
mother_DietScore	F24	FreqDrinkSweetFruitJuice_F11	Fasting Insulin_F24	2087	0.019	0.02	0.34	0.141	Mixte
mother_DietScore	F24	TVwatching_4yrs	Fasting Glucose_F24	901	0.03	0.031	0.34	3.092	Male
mother_DietScore	F18	MPVAmvpa_F11	HOMA-IR_F18	1002	-0.028	0.029	0.34	0.091	Male
mother_DietScore	F15	T_Townsend_F7	Fasting Glucose_F15	1143	-0.019	0.02	0.34	0.271	Female
PRS+PCA+Sex+Age	F18	IncomeQuintile_F18	HOMA-IR_F18	1133	-0.022	0.022	0.34	0.184	Female
PRS+PCA+Sex+Age	F18	T_Townsend_F7	HOMA-IR_F18	940	-0.022	0.023	0.34	0.109	Male
Anthropometric	F24	IncomeQuintile_F24	HOMA-IR_F24	1219	-0.021	0.022	0.34	0.645	Female
Anthropometric	F24	Month_StopBreastFeeding	Fasting Insulin_F24	577	-0.018	0.019	0.34	0.38	Female
Anthropometric	F24	FG_Ped_2	Fasting Insulin_F24	2500	0.019	0.02	0.34	0.176	Mixte
Anthropometric	F15	BMI_Ped	HOMA-IR_F15	1464	0.022	0.023	0.34	0.067	Female
child_DietIntake	F15	impedance_F7	Fasting Glucose_F15	1277	-0.024	0.025	0.34	0.209	Female
child_DietIntake	F24	bmi_F15	Fasting Glucose_F24	866	0.029	0.031	0.35	3.281	Male
child_DietIntake	F24	HealthAwareScore_F13	Fasting Glucose_F24	1237	0.025	0.027	0.35	6.234	Female
child_DietIntake	F24	PhysicalActivity_PREG_Mom	Fasting Glucose_F24	940	0.061	0.066	0.35	3.04	Male
child_DietIntake	F15	AgeDelivery_Mom	HOMA-IR_F15	1397	-0.022	0.024	0.35	0.062	Female
child_DietIntake	F15	ConfectionaryDietScore_32weeksPREG_Mom	Fasting Glucose_F15	1339	0.023	0.025	0.35	0.266	Female
child_DietIntake	F7	VegetarianDietScore_32weeksPREG_Mom	HOMA-IR_F7	729	-0.035	0.037	0.35	0.601	Mixte
child_DietIntake	F18	T2D_Ad_2	Fasting Glucose_F18	1391	0.022	0.024	0.35	0.611	Female
child_DietIntake	F15	T2D_Ad_2	Fasting Insulin_F15	1462	0.023	0.024	0.35	0.077	Female
child_Activity	F24	FG_Ped_2	HOMA-IR_F24	1479	0.022	0.024	0.35	0.382	Female
child_Activity	F18	FatPercentage_F13	Fasting Glucose_F18	1200	0.024	0.025	0.35	0.629	Female
child_Activity	F18	impedance_F7	Fasting Glucose_F18	1149	-0.027	0.029	0.35	0.134	Male
child_Economical	F18	MPVAmvpa_F15	Fasting Insulin_F18	607	-0.032	0.035	0.36	0.152	Female
child_Economical	F24	MPVAsedentary_F15	HOMA-IR_F24	1062	0.029	0.032	0.36	0.47	Mixte
child_Economical	F15	T_Townsend_F7	Fasting Glucose_F15	2131	-0.014	0.016	0.36	5.117	Mixte
child_Economical	F15	ConfectionaryDietScore_32weeksPREG_Mom	Fasting Glucose_F15	1238	-0.025	0.028	0.36	0.088	Male
child_Economical	F15	FG_Ped_1	HOMA-IR_F15	2819	0.016	0.017	0.36	1.06	Mixte
mother_GeneralInformation	F15	zPuberty	HOMA-IR_F15	1410	-0.021	0.023	0.37	0.056	Female
mother_GeneralInformation	F24	bmi_F11	Fasting Glucose_F24	932	0.027	0.031	0.37	3.171	Male
mother_GeneralInformation	F18	MPVAmvpa_F11	HOMA-IR_F18	1088	-0.026	0.029	0.37	0.139	Female
mother_Atmosphere	F18	T_Townsend_F11	Fasting Insulin_F18	1972	-0.015	0.017	0.37	0.746	Mixte
mother_SmokeDrugs	F24	PhysicalActivity_PREG_Mom	Fasting Insulin_F24	2235	-0.04	0.044	0.37	0.161	Mixte
mother_SmokeDrugs	F24	ProcessedDietScore_32weeksPREG_Mom	Fasting Glucose_F24	1360	0.023	0.025	0.37	6.099	Female
mother_DietIntake	F7	ProcessedDietScore_32weeksPREG_Mom	Fasting Glucose_F7	731	0.032	0.036	0.37	3.298	Mixte
mother_DietIntake	F15	T2D_Ad_2	HOMA-IR_F15	1464	0.02	0.023	0.37	0.059	Female
mother_DietIntake	F18	impedance_F15	Fasting Glucose_F18	1180	-0.023	0.026	0.37	0.692	Female
mother_DietScore	F18	MPVAsedentary_F11	Fasting Insulin_F18	2085	0.018	0.021	0.38	1.272	Mixte
mother_DietScore	F24	MPVAmvpa_F13	HOMA-IR_F24	690	-0.036	0.041	0.38	0.314	Male
PRS+PCA+Age	F18	LengthPREG_Mom	Fasting Insulin_F18	1212	0.025	0.029	0.38	0.07	Male
PRS+PCA+Sex+Age	F9	LengthPREG_Mom	HbA1c_F9	754	-0.032	0.036	0.38	0.857	Male
Anthropometric	F24	ConfectionaryDietScore_32weeksPREG_Mom	Fasting Insulin_F24	1352	-0.023	0.026	0.38	0.113	Female
Anthropometric	F9	ProcessedDietScore_32weeksPREG_Mom	HbA1c_F9	705	0.033	0.038	0.38	0.791	Male
Anthropometric	F18	BMI_Ped	Fasting Glucose_F18	1296	0.024	0.027	0.38	0.198	Male
child_DietIntake	F24	FI_Ped	Fasting Glucose_F24	1481	-0.021	0.024	0.38	5.528	Female
child_DietIntake	F18	FG_Ped_2	Fasting Insulin_F18	1349	-0.023	0.026	0.38	0.059	Female
child_DietIntake	F7	BMI_Ad	Fasting Insulin_F7	765	0.031	0.035	0.38	0.997	Mixte
child_DietScore	F24	FatPercentage_F15	Fasting Glucose_F24	1180	0.024	0.027	0.38	5.891	Female
child_DietScore	F7	WaistHeight_F7	PG Glucose_F7	717	-0.033	0.037	0.38	1.71	Mixte
child_DietScore	F15	zPuberty	HOMA-IR_F15	2699	-0.015	0.018	0.39	1.041	Mixte
child_Activity	F18	HealthAwareScore_F7	Fasting Glucose_F18	2218	-0.017	0.019	0.39	9.869	Mixte
child_Activity	F18	HealthAwareScore_F13	Fasting Insulin_F18	1125	-0.026	0.03	0.39	0.076	Male
child_Activity	F18	IncomeQuintile_F15	Fasting Insulin_F18	2224	-0.015	0.017	0.39	1.328	Mixte
child_Activity	F7	IncomeQuintile_F7	HOMA-IR_F7	692	-0.026	0.03	0.39	0.836	Mixte
child_Activity	F15	T2D_Ped	Fasting Glucose_F15	1467	0.02	0.024	0.39	0.239	Female
child_Economical	F7	T2D_Ad_2	Fasting Glucose_F7	770	0.03	0.035	0.39	3.692	Mixte
child_Economical	F15	T2D_Ped	Fasting Insulin_F15	1354	0.023	0.027	0.39	0.13	Male
child_Economical	F9	FI_Ped	HbA1c_F9	1561	0.022	0.025	0.39	0.855	Mixte
child_Economical	F15	WaistHeight_F15	Fasting Glucose_F15	2355	0.017	0.02	0.39	5.379	Mixte
child_Economical	F24	impedance_F13	Fasting Glucose_F24	901	-0.027	0.031	0.39	3.26	Male
mother_GeneralInformation	F24	impedance_F7	Fasting Insulin_F24	2186	-0.019	0.022	0.39	0.174	Mixte
mother_GeneralInformation	F15	zPuberty	Fasting Insulin_F15	1288	-0.023	0.027	0.4	0.161	Male
mother_BreastFeeding	F15	MPVAsedentary_F11	HOMA-IR_F15	1208	-0.02	0.024	0.4	0.08	Female
mother_BreastFeeding	F15	T_Townsend_F15	Fasting Glucose_F15	803	-0.02	0.024	0.4	0.708	Female
mother_BreastFeeding	F18	IncomeQuintile_F15	HOMA-IR_F18	1133	-0.019	0.022	0.4	0.167	Female
mother_BreastFeeding	F18	VegetarianDietScore_32weeksPREG_Mom	Fasting Glucose_F18	2458	-0.016	0.019	0.4	9.853	Mixte
mother_Atmosphere	F18	ProcessedDietScore_32weeksPREG_Mom	Fasting Insulin_F18	1165	0.024	0.029	0.4	0.074	Male
mother_Atmosphere	F24	FI_Ad	Fasting Glucose_F24	2518	0.016	0.019	0.4	11.173	Mixte
mother_Atmosphere	F15	T2D_Ped	HOMA-IR_F15	1464	0.019	0.023	0.4	0.053	Female
mother_SmokeDrugs	F24	FreqDrinkSweetFruitJuice_F11	Fasting Insulin_F24	1259	0.021	0.025	0.41	0.097	Female
mother_SmokeDrugs	F24	HealthAwareScore_F13	Fasting Glucose_F24	898	0.026	0.031	0.41	3.309	Male
mother_DietIntake	F24	IncomeQuintile_F15	Fasting Insulin_F24	1215	-0.019	0.023	0.41	0.103	Female
mother_DietIntake	F24	IncomeQuintile_F24	Fasting Insulin_F24	1215	-0.019	0.023	0.41	0.104	Female
mother_DietIntake	F24	T_Townsend_F11	HOMA-IR_F24	735	-0.025	0.03	0.41	0.203	Male
mother_DietIntake	F18	HbA1c_Ad	HOMA-IR_F18	1269	0.022	0.027	0.41	0.055	Male
mother_DietIntake	F18	BMI_Ped	HOMA-IR_F18	1269	0.022	0.027	0.41	0.056	Male
PRS+PCA+Age	F18	BirthWeight_F0	Fasting Glucose_F18	1228	0.023	0.028	0.42	0.208	Male
PRS+PCA+Age	F15	MPVAsedentary_F13	Fasting Glucose_F15	954	0.025	0.031	0.42	0.074	Male
PRS+PCA+Sex+Age	F24	IncomeQuintile_F7	Fasting Glucose_F24	2111	0.014	0.017	0.42	11.917	Mixte
Anthropometric	F15	IncomeQuintile_F15	HOMA-IR_F15	1161	-0.02	0.024	0.42	0.065	Male
child_DietIntake	F7	BMI_Ped	PG Glucose_F7	726	-0.03	0.037	0.42	1.819	Mixte
child_DietIntake	F15	bmi_F11	Fasting Glucose_F15	1359	-0.02	0.025	0.43	0.264	Female
child_DietIntake	F24	FreqDrinkSweetFruitJuice_F9	HOMA-IR_F24	1249	0.024	0.03	0.43	0.371	Female
child_DietIntake	F18	MPVAmvpa_F15	HOMA-IR_F18	606	-0.023	0.029	0.43	0.525	Female
child_DietIntake	F15	FI_Ped	Fasting Glucose_F15	1467	0.019	0.024	0.43	0.231	Female
child_DietIntake	F24	FI_Ad	Fasting Glucose_F24	1481	0.019	0.024	0.43	5.52	Female
child_DietIntake	F15	FG_Ped_2	HOMA-IR_F15	1464	0.018	0.023	0.43	0.049	Female
child_DietIntake	F18	T2D_Ped	HOMA-IR_F18	1357	0.02	0.026	0.43	0.119	Female
child_DietScore	F15	impedance_F9	Fasting Glucose_F15	2588	-0.015	0.019	0.43	4.859	Mixte
child_DietScore	F24	impedance_F7	Fasting Insulin_F24	1276	-0.021	0.027	0.43	0.049	Female
child_DietScore	F18	BirthHeight_F0	Fasting Insulin_F18	1640	-0.019	0.024	0.44	1.044	Mixte
child_DietScore	F9	FreqDrinkSweetFruitJuice_F9	HbA1c_F9	612	-0.031	0.041	0.44	0.209	Female
child_DietScore	F24	FreqDrinkSweetFruitJuice_F11	HOMA-IR_F24	2098	0.015	0.02	0.44	0.358	Mixte
child_Activity	F24	ProcessedDietScore_F13	HOMA-IR_F24	1476	0.018	0.024	0.44	0.36	Female
child_Activity	F15	MPVAsedentary_F11	Fasting Glucose_F15	1094	-0.023	0.03	0.44	0.136	Male
child_Activity	F18	IncomeQuintile_F7	Fasting Glucose_F18	1157	0.016	0.021	0.44	0.469	Female
child_Activity	F24	IncomeQuintile_F18	Fasting Insulin_F24	1215	-0.018	0.023	0.44	0.096	Female
child_Activity	F7	T_Townsend_F7	Fasting Insulin_F7	629	-0.022	0.029	0.44	2.001	Mixte
child_Activity	F24	PhysicalActivity_PREG_Mom	HOMA-IR_F24	1312	-0.043	0.056	0.44	0.439	Female
child_Activity	F7	VegetarianDietScore_32weeksPREG_Mom	PG Insulin_F7	678	0.03	0.038	0.44	3.71	Mixte
child_Economical	F18	FI_Ad	Fasting Glucose_F18	2687	0.014	0.018	0.44	9.987	Mixte
child_Economical	F18	FI_Ped	Fasting Glucose_F18	1296	0.021	0.027	0.44	0.183	Male
child_Economical	F24	HbA1c_Ad	Fasting Insulin_F24	2500	-0.015	0.02	0.44	0.165	Mixte
mother_GeneralInformation	F18	FG_Ped_1	HOMA-IR_F18	2626	0.014	0.019	0.44	0.279	Mixte
mother_Atmosphere	F18	BirthWeight_F0	HOMA-IR_F18	2476	-0.014	0.019	0.45	0.412	Mixte
mother_Atmosphere	F18	IncomeQuintile_F18	Fasting Glucose_F18	2276	-0.012	0.016	0.45	9.801	Mixte
mother_SmokeDrugs	F24	IncomeQuintile_F18	Fasting Glucose_F24	890	-0.02	0.027	0.45	3.307	Male
mother_SmokeDrugs	F24	T_Townsend_F7	Fasting Glucose_F24	1138	-0.016	0.021	0.45	4.503	Female
mother_DietIntake	F18	ConfectionaryDietScore_32weeksPREG_Mom	Fasting Glucose_F18	1272	-0.019	0.025	0.45	0.619	Female
mother_DietIntake	F7	VegetarianDietScore_32weeksPREG_Mom	Fasting Insulin_F7	725	-0.027	0.036	0.45	0.874	Mixte
mother_DietIntake	F18	VegetarianDietScore_32weeksPREG_Mom	HOMA-IR_F18	1237	-0.02	0.027	0.45	0.244	Female
mother_DietScore	F7	ProcessedDietScore_32weeksPREG_Mom	PG Insulin_F7	677	0.029	0.038	0.45	3.688	Mixte
mother_DietScore	F18	HbA1c_Ad	Fasting Insulin_F18	1272	0.021	0.028	0.45	0.055	Male
PRS+PCA+Sex+Age	F18	RG_Ad	HOMA-IR_F18	1357	-0.019	0.026	0.45	0.114	Female
PRS+PCA+Sex+Age	F24	WaistHeight_F11	Fasting Glucose_F24	932	0.023	0.031	0.45	3.148	Male
PRS+PCA+Age	F15	BirthHeight_F0	Fasting Glucose_F15	1797	0.017	0.023	0.46	6.6	Mixte
PRS+PCA+Age	F18	BirthHeight_F0	HOMA-IR_F18	1642	-0.017	0.023	0.46	0.387	Mixte
Demographic	F15	FreqDrinkSweetFruitJuice_F11	Fasting Glucose_F15	2406	-0.013	0.018	0.46	5.187	Mixte
Demographic	F18	FreqDrinkSweetFruitJuice_F11	HOMA-IR_F18	1161	0.019	0.026	0.46	0.201	Female
Anthropometric	F24	FreqDrinkSweetFruitJuice_F11	HOMA-IR_F24	1264	0.018	0.025	0.46	0.518	Female
Anthropometric	F15	MPVAsedentary_F11	Fasting Insulin_F15	1208	-0.019	0.026	0.46	0.079	Female
Anthropometric	F15	T_Townsend_F11	Fasting Glucose_F15	1185	-0.015	0.02	0.46	0.179	Female
Anthropometric	F7	IncomeQuintile_F7	PG Glucose_F7	654	0.024	0.032	0.46	1.573	Mixte
child_DietIntake	F24	AgeDelivery_Mom	Fasting Glucose_F24	1412	0.018	0.025	0.46	5.965	Female
child_DietIntake	F24	ConfectionaryDietScore_32weeksPREG_Mom	Fasting Insulin_F24	2304	-0.015	0.02	0.46	0.15	Mixte
child_DietIntake	F15	FG_Ped_2	Fasting Insulin_F15	2816	0.013	0.018	0.46	2.124	Mixte
child_DietIntake	F24	FG_Ad	Fasting Insulin_F24	1026	0.023	0.031	0.46	0.208	Male
child_DietIntake	F7	HbA1c_Ad	Fasting Insulin_F7	765	-0.026	0.035	0.46	0.965	Mixte
child_DietIntake	F24	FG_Ped_1	HOMA-IR_F24	2513	0.014	0.019	0.46	0.158	Mixte
child_DietIntake	F15	WaistHeight_F11	Fasting Glucose_F15	1357	-0.019	0.025	0.46	0.257	Female
child_DietIntake	F24	BirthWeight_F0	HOMA-IR_F24	982	0.024	0.033	0.47	0.057	Male
child_DietIntake	F24	T_Townsend_F11	Fasting Glucose_F24	1898	-0.012	0.017	0.47	10.46	Mixte
child_DietIntake	F24	T_Townsend_F11	Fasting Glucose_F24	1160	-0.015	0.021	0.47	4.099	Female
child_DietIntake	F15	T_Townsend_F7	Fasting Insulin_F15	985	-0.017	0.024	0.47	0.207	Male
child_DietScore	F24	T_Townsend_F11	HOMA-IR_F24	1893	-0.012	0.017	0.47	0.351	Mixte
child_DietScore	F15	Month_StopBreastFeeding	Fasting Glucose_F15	1181	0.01	0.014	0.47	5.423	Mixte
child_DietScore	F18	FG_Ped_1	Fasting Insulin_F18	1349	-0.018	0.026	0.47	0.038	Female
child_Activity	F7	FG_Ped_1	PG Insulin_F7	716	0.026	0.037	0.47	3.938	Mixte
child_Economical	F18	impedance_F9	Fasting Glucose_F18	1253	0.018	0.025	0.47	0.38	Female
mother_BreastFeeding	F18	zPuberty	Fasting Insulin_F18	1208	-0.02	0.029	0.48	0.065	Male
mother_DietIntake	F15	ProcessedDietScore_F13	Fasting Insulin_F15	1353	-0.02	0.028	0.48	0.11	Male
mother_DietScore	F24	ProcessedDietScore_F13	Fasting Insulin_F24	2496	0.014	0.02	0.48	0.156	Mixte
PRS+PCA+Age	F18	MPVAmvpa_F13	HOMA-IR_F18	858	-0.022	0.031	0.48	0.095	Male
PRS+PCA+Age	F18	IncomeQuintile_F15	Fasting Glucose_F18	2276	-0.012	0.016	0.48	9.798	Mixte
PRS+PCA+Sex+Age	F18	T2D_Ad_1	HOMA-IR_F18	1269	0.019	0.027	0.48	0.042	Male
PRS+PCA+Sex+Age	F24	HbA1c_Ad	HOMA-IR_F24	1034	0.023	0.032	0.48	0.053	Male
Demographic	F7	FI_Ad	PG Glucose_F7	726	0.026	0.037	0.48	1.797	Mixte
Anthropometric	F18	impedance_F18	Fasting Glucose_F18	1338	-0.017	0.024	0.48	0.541	Female
Anthropometric	F15	FreqDrinkSweetFruitJuice_F9	Fasting Glucose_F15	2436	0.015	0.021	0.49	5.283	Mixte
Anthropometric	F24	FreqDrinkSweetFruitJuice_F11	Fasting Glucose_F24	2105	-0.013	0.019	0.49	11.562	Mixte
child_DietIntake	F15	FreqDrinkSweetFruitJuice_F9	HOMA-IR_F15	1259	0.019	0.028	0.49	0.103	Female
child_DietIntake	F15	ProcessedDietScore_F13	Fasting Insulin_F15	1462	-0.017	0.025	0.49	0.049	Female
child_DietIntake	F9	HealthAwareScore_F7	HbA1c_F9	1174	-0.02	0.029	0.49	0.766	Mixte
child_DietIntake	F18	MPVAmvpa_F11	Fasting Glucose_F18	1025	0.021	0.031	0.49	0.356	Male
child_DietIntake	F18	MPVAmvpa_F11	Fasting Glucose_F18	1116	0.018	0.027	0.49	0.386	Female
child_DietIntake	F24	MPVAsedentary_F15	Fasting Glucose_F24	644	0.026	0.037	0.49	3.924	Female
child_DietIntake	F15	MPVAsedentary_F15	Fasting Insulin_F15	607	0.026	0.038	0.49	0.182	Male
child_DietIntake	F24	MPVAsedentary_F11	HOMA-IR_F24	795	0.026	0.037	0.49	0.089	Male
child_DietScore	F9	T_Townsend_F7	HbA1c_F9	1040	0.015	0.022	0.49	1.139	Mixte
child_Activity	F15	AgeDelivery_Mom	Fasting Insulin_F15	1290	0.019	0.027	0.49	0.098	Male
child_Activity	F18	FI_Ped	Fasting Glucose_F18	1391	-0.016	0.024	0.49	0.582	Female
child_Activity	F18	T2D_Ped	Fasting Insulin_F18	1272	-0.019	0.028	0.49	0.047	Male
child_Economical	F7	T2D_Ped	PG Glucose_F7	726	0.026	0.037	0.49	1.795	Mixte
child_Economical	F24	bmi_F7	Fasting Glucose_F24	949	-0.021	0.031	0.5	2.876	Male
child_Economical	F18	BirthWeight_F0	Fasting Insulin_F18	1266	-0.018	0.026	0.5	0.043	Female
mother_GeneralInformation	F18	HealthAwareScore_F7	Fasting Glucose_F18	1115	0.018	0.026	0.5	0.315	Female
mother_GeneralInformation	F15	T_Townsend_F11	Fasting Glucose_F15	2130	-0.01	0.016	0.5	5.43	Mixte
mother_SmokeDrugs	F24	IncomeQuintile_F15	Fasting Glucose_F24	890	-0.019	0.027	0.5	3.296	Male
mother_SmokeDrugs	F24	T_Townsend_F7	HOMA-IR_F24	789	0.019	0.028	0.5	0.105	Male
mother_SmokeDrugs	F15	AgeDelivery_Mom	Fasting Insulin_F15	1395	-0.016	0.025	0.5	0.084	Female
mother_SmokeDrugs	F18	Month_StopBreastFeeding	HOMA-IR_F18	508	-0.029	0.043	0.5	0.613	Female
mother_DietIntake	F18	FI_Ad	Fasting Glucose_F18	1391	0.016	0.024	0.5	0.581	Female
mother_DietScore	F18	HbA1c_Ad	Fasting Insulin_F18	1349	0.018	0.026	0.5	0.035	Female
PRS+PCA+Age	F9	T2D_Ped	HbA1c_F9	777	-0.024	0.035	0.5	0.565	Female
PRS+PCA+Age	F18	impedance_F13	Fasting Glucose_F18	2344	-0.015	0.021	0.5	10.259	Mixte
PRS+PCA+Age	F15	BirthWeight_F0	Fasting Glucose_F15	1284	0.018	0.027	0.51	0.034	Male
PRS+PCA+Sex+Age	F18	ProcessedDietScore_F13	Fasting Glucose_F18	1390	0.016	0.024	0.51	0.58	Female
PRS+PCA+Age	F18	IncomeQuintile_F7	Fasting Glucose_F18	2276	-0.011	0.016	0.51	9.796	Mixte
Anthropometric	F18	IncomeQuintile_F7	Fasting Insulin_F18	1097	-0.016	0.025	0.51	0.044	Male
Anthropometric	F18	T_Townsend_F11	Fasting Insulin_F18	1074	-0.013	0.021	0.51	0.04	Female
Anthropometric	F24	LengthPREG_Mom	Fasting Glucose_F24	995	0.02	0.03	0.51	3.16	Male
child_DietIntake	F24	ProcessedDietScore_32weeksPREG_Mom	HOMA-IR_F24	959	-0.022	0.034	0.51	0.047	Male
child_DietIntake	F15	FI_Ped	Fasting Glucose_F15	2824	0.012	0.018	0.51	5.29	Mixte
child_DietIntake	F7	BMI_Ped	Fasting Glucose_F7	770	0.023	0.035	0.51	3.654	Mixte
child_DietIntake	F24	FreqDrinkSweetFruitJuice_F9	Fasting Glucose_F24	2147	-0.015	0.023	0.52	11.143	Mixte
child_DietIntake	F18	T_Townsend_F7	Fasting Glucose_F18	2019	-0.01	0.015	0.52	10.786	Mixte
child_DietIntake	F18	T_Townsend_F7	Fasting Glucose_F18	1059	0.013	0.02	0.52	0.595	Female
child_DietIntake	F24	IncomeQuintile_F24	Fasting Glucose_F24	1221	0.014	0.022	0.52	6.562	Female
child_DietIntake	F24	T_Townsend_F24	Fasting Glucose_F24	1198	-0.012	0.018	0.52	5.79	Female
child_DietIntake	F18	T_Townsend_F7	Fasting Insulin_F18	945	-0.016	0.025	0.52	0.054	Male
child_DietIntake	F24	PhysicalActivity_PREG_Mom	Fasting Insulin_F24	1306	-0.037	0.058	0.52	0.036	Female
child_Activity	F18	BMI_Ad	Fasting Glucose_F18	1391	0.015	0.024	0.52	0.578	Female
child_Activity	F15	RG_Ad	Fasting Insulin_F15	1354	-0.017	0.027	0.52	0.107	Male
child_Activity	F24	WaistHeight_F7	Fasting Glucose_F24	2263	0.013	0.02	0.52	10.441	Mixte
child_Activity	F18	zPuberty	Fasting Glucose_F18	1228	0.017	0.028	0.53	0.15	Male
child_Economical	F18	ProcessedDietScore_F13	Fasting Insulin_F18	1271	-0.018	0.029	0.53	0.04	Male
mother_GeneralInformation	F24	MPVAsedentary_F13	Fasting Glucose_F24	991	0.019	0.03	0.53	4.15	Female
mother_GeneralInformation	F24	T_Townsend_F15	Fasting Insulin_F24	1199	-0.014	0.022	0.53	0.183	Mixte
mother_GeneralInformation	F24	IncomeQuintile_F18	HOMA-IR_F24	1219	-0.014	0.022	0.53	0.604	Female
mother_BreastFeeding	F15	ConfectionaryDietScore_32weeksPREG_Mom	Fasting Insulin_F15	1336	0.016	0.025	0.53	0.095	Female
mother_Atmosphere	F18	bmi_F11	Fasting Glucose_F18	1256	0.015	0.025	0.54	0.442	Female
mother_Atmosphere	F9	BirthWeight_F0	HbA1c_F9	719	-0.022	0.036	0.54	0.63	Female
mother_SmokeDrugs	F15	FreqDrinkSweetFruitJuice_F9	Fasting Insulin_F15	1258	0.018	0.03	0.54	0.036	Female
mother_DietScore	F15	HealthAwareScore_F7	Fasting Glucose_F15	1214	0.016	0.026	0.54	0.145	Female
mother_DietScore	F15	MPVAmvpa_F11	Fasting Glucose_F15	1091	-0.018	0.03	0.54	0.116	Male
mother_DietScore	F15	MPVAmvpa_F11	Fasting Glucose_F15	1208	0.016	0.027	0.54	0.088	Female
PRS+PCA+Age	F18	TVwatching_4yrs	Fasting Glucose_F18	1155	-0.016	0.026	0.54	0.638	Female
PRS+PCA+Age	F24	MPVAmvpa_F13	Fasting Glucose_F24	692	-0.021	0.035	0.54	2.421	Male
PRS+PCA+Age	F18	MPVAsedentary_F13	HOMA-IR_F18	860	0.019	0.031	0.54	0.082	Male
Anthropometric	F24	IncomeQuintile_F24	Fasting Glucose_F24	890	-0.017	0.028	0.54	3.287	Male
Anthropometric	F18	T_Townsend_F11	Fasting Insulin_F18	898	-0.016	0.027	0.54	0.048	Male
Anthropometric	F24	T_Townsend_F24	Fasting Insulin_F24	713	0.015	0.025	0.54	0.671	Male
Anthropometric	F18	IncomeQuintile_F18	HOMA-IR_F18	1093	-0.014	0.023	0.54	0.035	Male
Anthropometric	F24	PhysicalActivity_PREG_Mom	Fasting Insulin_F24	929	-0.042	0.069	0.54	0.254	Male
child_DietIntake	F18	PhysicalActivity_PREG_Mom	HOMA-IR_F18	1135	0.037	0.06	0.54	0.034	Male
child_DietIntake	F15	Month_StopBreastFeeding	Fasting Glucose_F15	593	0.013	0.021	0.54	0.065	Male
child_DietIntake	F24	ProcessedDietScore_32weeksPREG_Mom	Fasting Glucose_F24	2322	0.012	0.02	0.54	11.693	Mixte
child_DietIntake	F15	ConfectionaryDietScore_32weeksPREG_Mom	HOMA-IR_F15	1337	0.014	0.024	0.54	0.032	Female
child_DietIntake	F7	FG_Ad	PG Insulin_F7	716	-0.022	0.037	0.54	3.918	Mixte
child_DietIntake	F15	impedance_F9	Fasting Glucose_F15	1243	-0.017	0.027	0.54	0.041	Male
child_DietIntake	F15	BirthHeight_F0	Fasting Insulin_F15	1789	0.014	0.023	0.55	2.337	Mixte
child_Activity	F24	FreqDrinkSweetFruitJuice_F11	Fasting Glucose_F24	839	-0.018	0.03	0.55	4.1	Male
child_Activity	F7	HealthAwareScore_F7	PG Insulin_F7	631	-0.024	0.04	0.55	4.347	Mixte
child_Economical	F24	T_Townsend_F7	Fasting Insulin_F24	1913	0.01	0.017	0.55	0.399	Mixte
child_Economical	F7	IncomeQuintile_F7	Fasting Insulin_F7	689	-0.018	0.03	0.55	1.032	Mixte
child_Economical	F24	FG_Ped_1	Fasting Insulin_F24	2500	-0.012	0.02	0.55	0.155	Mixte
child_Economical	F15	FatPercentage_F13	Fasting Glucose_F15	1321	-0.015	0.025	0.55	0.181	Female
child_Economical	F18	impedance_F11	Fasting Glucose_F18	1252	0.015	0.025	0.55	0.38	Female
mother_Atmosphere	F18	impedance_F13	Fasting Glucose_F18	1198	-0.015	0.025	0.55	0.587	Female
mother_SmokeDrugs	F24	FreqDrinkSweetFruitJuice_F9	Fasting Glucose_F24	896	-0.021	0.036	0.56	3.645	Male
mother_SmokeDrugs	F24	ProcessedDietScore_F13	Fasting Insulin_F24	1471	0.015	0.025	0.56	0.028	Female
mother_SmokeDrugs	F15	TVwatching_4yrs	HOMA-IR_F15	1157	0.016	0.028	0.56	0.135	Male
mother_DietIntake	F18	T_Townsend_F18	HOMA-IR_F18	629	-0.014	0.025	0.56	0.642	Mixte
mother_DietIntake	F9	PhysicalActivity_PREG_Mom	HbA1c_F9	1369	-0.033	0.058	0.56	1.197	Mixte
mother_DietIntake	F18	FI_Ped	HOMA-IR_F18	2626	0.011	0.019	0.56	0.27	Mixte
mother_DietScore	F7	FG_Ped_1	HOMA-IR_F7	769	0.021	0.036	0.56	0.572	Mixte
PRS+PCA+Sex+Age	F24	bmi_F13	Fasting Glucose_F24	904	0.018	0.031	0.57	3.205	Male
Anthropometric	F15	BirthWeight_F0	Fasting Insulin_F15	1371	-0.014	0.025	0.57	0.07	Female
Anthropometric	F24	MPVAsedentary_F13	HOMA-IR_F24	693	0.023	0.041	0.57	0.245	Male
child_DietIntake	F9	IncomeQuintile_F7	HbA1c_F9	1233	-0.013	0.022	0.57	0.712	Mixte
child_DietIntake	F18	ConfectionaryDietScore_32weeksPREG_Mom	HOMA-IR_F18	2403	-0.011	0.019	0.57	0.384	Mixte
child_DietIntake	F7	ProcessedDietScore_32weeksPREG_Mom	PG Glucose_F7	687	0.022	0.038	0.57	1.653	Mixte
child_DietIntake	F7	FI_Ped	Fasting Glucose_F7	770	-0.02	0.035	0.57	3.639	Mixte
child_DietScore	F18	FG_Ped_2	HOMA-IR_F18	2626	0.01	0.019	0.57	0.269	Mixte
child_DietScore	F18	impedance_F9	Fasting Glucose_F18	1188	-0.016	0.028	0.57	0.095	Male
child_Activity	F24	bmi_F9	Fasting Glucose_F24	945	0.017	0.03	0.58	3.656	Male
child_Activity	F18	BirthWeight_F0	HOMA-IR_F18	1202	0.015	0.027	0.58	0.031	Male
child_Activity	F18	MPVAmvpa_F15	Fasting Insulin_F18	1122	-0.016	0.029	0.58	0.63	Mixte
child_Activity	F15	IncomeQuintile_F15	Fasting Insulin_F15	1160	-0.014	0.025	0.58	0.042	Male
child_Activity	F24	IncomeQuintile_F7	Fasting Insulin_F24	1215	-0.012	0.023	0.58	0.072	Female
child_Activity	F18	IncomeQuintile_F15	HOMA-IR_F18	1093	-0.013	0.023	0.58	0.028	Male
child_Economical	F24	LengthPREG_Mom	Fasting Glucose_F24	1411	-0.014	0.025	0.58	5.852	Female
child_Economical	F9	PhysicalActivity_PREG_Mom	HbA1c_F9	698	-0.046	0.083	0.58	0.804	Male
child_Economical	F9	BMI_Ad	HbA1c_F9	777	-0.02	0.035	0.58	0.546	Female
mother_BreastFeeding	F7	FG_Ped_2	PG Insulin_F7	716	0.02	0.037	0.58	3.909	Mixte
mother_SmokeDrugs	F7	RG_Ad	PG Insulin_F7	716	0.02	0.037	0.58	3.91	Mixte
mother_SmokeDrugs	F15	impedance_F13	Fasting Glucose_F15	2551	-0.012	0.021	0.58	5.741	Mixte
mother_DietScore	F15	BirthWeight_F0	HOMA-IR_F15	1373	-0.013	0.024	0.59	0.022	Female
mother_DietScore	F24	FreqDrinkSweetFruitJuice_F11	Fasting Insulin_F24	828	0.017	0.032	0.59	0.054	Male
PRS+PCA+Age	F15	PhysicalActivity_PREG_Mom	Fasting Glucose_F15	1287	-0.03	0.055	0.59	0.358	Female
PRS+PCA+Age	F18	RG_Ad	Fasting Insulin_F18	1349	-0.014	0.026	0.59	0.022	Female
PRS+PCA+Sex+Age	F18	FI_Ped	HOMA-IR_F18	1269	0.015	0.027	0.59	0.025	Male
PRS+PCA+Age	F24	impedance_F7	Fasting Glucose_F24	922	-0.017	0.032	0.59	3.054	Male
Anthropometric	F24	sex	HOMA-IR_F24	2513	-0.021	0.039	0.6	0.137	Mixte
child_DietIntake	F24	IncomeQuintile_F18	Fasting Glucose_F24	1221	0.012	0.022	0.6	6.551	Female
child_DietIntake	F24	T_Townsend_F7	Fasting Insulin_F24	1130	0.012	0.022	0.6	0.113	Female
child_DietIntake	F15	T_Townsend_F7	HOMA-IR_F15	986	-0.013	0.024	0.6	0.136	Male
child_DietIntake	F15	AgeDelivery_Mom	HOMA-IR_F15	1291	0.014	0.027	0.6	0.073	Male
child_DietIntake	F18	LengthPREG_Mom	HOMA-IR_F18	1295	-0.014	0.026	0.6	0.165	Female
child_DietScore	F7	BMI_Ad	Fasting Glucose_F7	770	0.018	0.035	0.6	3.633	Mixte
child_DietScore	F15	RG_Ad	HOMA-IR_F15	1355	0.014	0.026	0.6	0.077	Male
child_DietScore	F7	FI_Ped	HOMA-IR_F7	769	0.019	0.036	0.6	0.563	Mixte
child_DietScore	F15	ProcessedDietScore_F13	Fasting Glucose_F15	2823	-0.01	0.019	0.61	5.263	Mixte
child_Activity	F18	ProcessedDietScore_F13	Fasting Glucose_F18	2685	0.009	0.018	0.61	9.991	Mixte
child_Activity	F18	MPVAmvpa_F13	Fasting Glucose_F18	960	-0.014	0.028	0.61	0.465	Female
child_Activity	F24	MPVAmvpa_F13	Fasting Glucose_F24	1678	-0.012	0.023	0.61	10.82	Mixte
child_Economical	F18	MPVAsedentary_F15	Fasting Insulin_F18	515	0.023	0.046	0.61	0.052	Male
mother_GeneralInformation	F24	MPVAmvpa_F13	Fasting Insulin_F24	684	-0.02	0.04	0.61	0.038	Male
mother_BreastFeeding	F24	T_Townsend_F11	Fasting Insulin_F24	1153	0.011	0.021	0.61	0.09	Female
mother_Atmosphere	F18	LengthPREG_Mom	Fasting Glucose_F18	1328	0.013	0.025	0.61	0.683	Female
mother_Atmosphere	F24	bmi_Mom	Fasting Glucose_F24	725	0.018	0.035	0.61	4.872	Female
mother_Atmosphere	F15	BMI_Ped	Fasting Glucose_F15	1467	0.012	0.024	0.61	0.207	Female
mother_SmokeDrugs	F18	T2D_Ped	Fasting Insulin_F18	2621	0.01	0.019	0.61	1.017	Mixte
mother_SmokeDrugs	F9	BMI_Ad	HbA1c_F9	784	0.018	0.036	0.61	0.629	Male
mother_SmokeDrugs	F7	HbA1c_Ad	PG Glucose_F7	726	-0.019	0.037	0.61	1.767	Mixte
mother_DietIntake	F15	MPVAmvpa_F15	Fasting Glucose_F15	1357	-0.013	0.026	0.62	5.352	Mixte
mother_DietIntake	F15	MPVAsedentary_F11	Fasting Glucose_F15	2303	-0.01	0.02	0.62	5.361	Mixte
mother_DietScore	F18	MPVAsedentary_F15	Fasting Insulin_F18	1123	0.014	0.028	0.62	0.619	Mixte
mother_DietScore	F24	MPVAsedentary_F13	Fasting Insulin_F24	687	0.02	0.039	0.62	0.036	Male
mother_DietScore	F9	IncomeQuintile_F7	HbA1c_F9	630	0.016	0.033	0.62	0.696	Male
PRS+PCA+Age	F18	T_Townsend_F15	HOMA-IR_F18	1208	-0.009	0.019	0.62	1.101	Mixte
Anthropometric	F9	AgeDelivery_Mom	HbA1c_F9	1483	0.013	0.026	0.62	1.039	Mixte
Anthropometric	F18	VegetarianDietScore_32weeksPREG_Mom	Fasting Insulin_F18	1164	0.014	0.029	0.62	0.037	Male
child_DietIntake	F9	ProcessedDietScore_32weeksPREG_Mom	HbA1c_F9	1383	0.013	0.026	0.62	1.105	Mixte
child_DietScore	F18	FG_Ped_1	HOMA-IR_F18	1357	-0.013	0.026	0.62	0.091	Female
child_DietScore	F18	T2D_Ped	HOMA-IR_F18	1269	-0.014	0.027	0.62	0.022	Male
child_Activity	F15	impedance_F11	Fasting Glucose_F15	1355	-0.012	0.025	0.62	0.236	Female
child_Activity	F18	FreqDrinkSweetFruitJuice_F9	Fasting Glucose_F18	2292	0.011	0.022	0.63	10.105	Mixte
child_Activity	F24	PhysicalActivity_PREG_Mom	Fasting Glucose_F24	1313	-0.026	0.055	0.63	6.246	Female
child_Activity	F9	ConfectionaryDietScore_32weeksPREG_Mom	HbA1c_F9	1383	-0.013	0.026	0.63	1.131	Mixte
child_Activity	F15	ProcessedDietScore_32weeksPREG_Mom	HOMA-IR_F15	2573	0.009	0.018	0.63	1.142	Mixte
child_Economical	F15	T2D_Ad_2	Fasting Glucose_F15	1467	-0.011	0.024	0.63	0.205	Female
child_Economical	F7	FI_Ad	Fasting Glucose_F7	770	-0.017	0.035	0.63	3.628	Mixte
mother_GeneralInformation	F15	FG_Ped_1	Fasting Insulin_F15	1462	-0.012	0.024	0.63	0.033	Female
mother_GeneralInformation	F7	FG_Ped_1	Fasting Insulin_F7	765	0.017	0.035	0.63	0.925	Mixte
mother_BreastFeeding	F15	impedance_F7	Fasting Glucose_F15	1214	-0.013	0.028	0.63	0.047	Male
mother_BreastFeeding	F15	impedance_F9	Fasting Glucose_F15	1345	-0.012	0.025	0.63	0.26	Female
mother_SmokeDrugs	F18	bmi_F9	Fasting Glucose_F18	1253	0.012	0.025	0.64	0.356	Female
mother_DietIntake	F7	BirthHeight_F0	PG Insulin_F7	606	0.019	0.042	0.64	4.581	Mixte
mother_DietIntake	F15	FreqDrinkSweetFruitJuice_F9	Fasting Glucose_F15	1261	-0.014	0.029	0.64	0.221	Female
mother_DietScore	F15	MPVAsedentary_F15	Fasting Glucose_F15	1358	0.012	0.025	0.64	5.301	Mixte
mother_DietScore	F24	MPVAmvpa_F11	Fasting Glucose_F24	795	0.015	0.033	0.64	2.749	Male
PRS+PCA+Age	F18	MPVAsedentary_F15	HOMA-IR_F18	513	-0.02	0.043	0.64	0.046	Male
PRS+PCA+Age	F7	BirthHeight_F0	Fasting Glucose_F7	651	0.017	0.038	0.65	2.935	Mixte
PRS+PCA+Sex+Age	F15	MPVAmvpa_F15	Fasting Glucose_F15	607	-0.018	0.039	0.65	0.228	Male
Demographic	F24	T_Townsend_F15	Fasting Glucose_F24	1205	0.01	0.021	0.65	10.526	Mixte
Anthropometric	F18	AgeDelivery_Mom	Fasting Glucose_F18	1328	-0.011	0.025	0.65	0.679	Female
Anthropometric	F18	PhysicalActivity_PREG_Mom	Fasting Insulin_F18	1191	-0.027	0.059	0.65	0.065	Female
Anthropometric	F7	AgeDelivery_Mom	PG Insulin_F7	715	-0.017	0.037	0.65	3.867	Mixte
Anthropometric	F7	LengthPREG_Mom	PG Insulin_F7	715	0.017	0.037	0.65	3.866	Mixte
child_DietIntake	F18	VegetarianDietScore_32weeksPREG_Mom	Fasting Insulin_F18	1230	-0.012	0.027	0.65	0.063	Female
child_DietIntake	F24	FG_Ped_1	Fasting Insulin_F24	1026	0.014	0.031	0.65	0.174	Male
child_DietIntake	F9	T2D_Ad_2	HbA1c_F9	784	0.016	0.036	0.65	0.623	Male
child_DietIntake	F18	HbA1c_Ad	HOMA-IR_F18	1357	-0.011	0.026	0.65	0.088	Female
child_DietIntake	F7	BMI_Ad	HOMA-IR_F7	769	0.016	0.036	0.65	0.554	Mixte
child_DietScore	F7	zPuberty	Fasting Glucose_F7	647	-0.017	0.038	0.66	2.477	Mixte
child_Activity	F18	FreqDrinkSweetFruitJuice_F11	Fasting Glucose_F18	2238	-0.008	0.018	0.66	9.847	Mixte
child_Economical	F24	Month_StopBreastFeeding	Fasting Glucose_F24	583	0.008	0.019	0.66	5.113	Female
child_Economical	F18	ConfectionaryDietScore_32weeksPREG_Mom	HOMA-IR_F18	1239	-0.012	0.027	0.66	0.213	Female
mother_BreastFeeding	F24	FG_Ad	Fasting Insulin_F24	2500	-0.009	0.02	0.66	0.148	Mixte
mother_Atmosphere	F24	FatPercentage_F15	Fasting Glucose_F24	865	0.014	0.031	0.66	3.249	Male
mother_Atmosphere	F24	IncomeQuintile_F15	Fasting Glucose_F24	1221	0.01	0.022	0.67	6.544	Female
mother_SmokeDrugs	F15	AgeDelivery_Mom	Fasting Glucose_F15	1293	0.012	0.027	0.67	0.015	Male
mother_SmokeDrugs	F9	LengthPREG_Mom	HbA1c_F9	1482	0.011	0.026	0.67	1.028	Mixte
mother_DietIntake	F15	VegetarianDietScore_32weeksPREG_Mom	Fasting Insulin_F15	1334	-0.011	0.025	0.67	0.08	Female
mother_DietScore	F18	VegetarianDietScore_32weeksPREG_Mom	HOMA-IR_F18	2399	-0.008	0.019	0.67	0.378	Mixte
PRS+PCA+Age	F18	FI_Ad	Fasting Glucose_F18	1296	0.012	0.027	0.67	0.152	Male
PRS+PCA+Sex+Age	F24	HbA1c_Ad	HOMA-IR_F24	1479	-0.01	0.024	0.67	0.336	Female
PRS+PCA+Age	F7	T2D_Ad_1	HOMA-IR_F7	769	-0.015	0.036	0.67	0.55	Mixte
PRS+PCA+Age	F7	FG_Ped_2	PG Glucose_F7	726	-0.016	0.037	0.67	1.756	Mixte
Anthropometric	F15	ProcessedDietScore_F13	HOMA-IR_F15	1354	-0.011	0.027	0.68	0.066	Male
Anthropometric	F18	MPVAsedentary_F13	Fasting Glucose_F18	880	-0.013	0.032	0.68	0.283	Male
child_DietIntake	F24	MPVAsedentary_F11	HOMA-IR_F24	1937	0.009	0.022	0.68	0.132	Mixte
child_DietIntake	F15	T_Townsend_F11	Fasting Insulin_F15	944	-0.01	0.025	0.68	0.04	Male
child_DietIntake	F24	T_Townsend_F15	Fasting Insulin_F24	797	-0.01	0.024	0.68	0.117	Female
child_DietIntake	F15	Month_StopBreastFeeding	Fasting Glucose_F15	588	0.008	0.019	0.68	0.105	Female
child_DietScore	F15	Month_StopBreastFeeding	Fasting Insulin_F15	586	-0.008	0.018	0.68	0.047	Female
child_DietScore	F24	impedance_F7	Fasting Insulin_F24	910	-0.014	0.034	0.68	0.101	Male
child_Activity	F18	bmi_F7	Fasting Glucose_F18	1223	0.01	0.025	0.69	0.405	Female
child_Activity	F15	BirthHeight_F0	HOMA-IR_F15	1790	0.009	0.022	0.69	1.023	Mixte
child_Activity	F18	ConfectionaryDietScore_32weeksPREG_Mom	Fasting Glucose_F18	2464	-0.008	0.019	0.69	9.84	Mixte
child_Economical	F9	ConfectionaryDietScore_32weeksPREG_Mom	HbA1c_F9	706	-0.015	0.038	0.69	0.711	Male
child_Economical	F18	BirthWeight_F0	Fasting Glucose_F18	2535	-0.007	0.019	0.7	9.881	Mixte
child_Economical	F24	MPVAsedentary_F11	Fasting Glucose_F24	798	-0.013	0.033	0.7	2.752	Male
child_Economical	F18	bmi_Mom	Fasting Glucose_F18	690	-0.012	0.033	0.7	0.677	Female
child_Economical	F15	Month_StopBreastFeeding	HOMA-IR_F15	586	-0.007	0.017	0.7	0.036	Female
mother_BreastFeeding	F24	WaistHeight_F9	Fasting Glucose_F24	945	-0.012	0.031	0.7	3.608	Male
mother_BreastFeeding	F18	zPuberty	Fasting Glucose_F18	2523	0.007	0.019	0.71	9.769	Mixte
mother_Atmosphere	F24	BirthWeight_F0	HOMA-IR_F24	2370	0.007	0.02	0.71	0.123	Mixte
mother_Atmosphere	F24	FreqDrinkSweetFruitJuice_F11	Fasting Glucose_F24	1266	-0.009	0.025	0.71	5.235	Female
mother_Atmosphere	F18	HealthAwareScore_F13	Fasting Glucose_F18	2344	-0.007	0.019	0.71	10.248	Mixte
mother_SmokeDrugs	F24	HealthAwareScore_F7	Fasting Glucose_F24	885	0.012	0.031	0.71	3.357	Male
mother_DietIntake	F24	T_Townsend_F7	HOMA-IR_F24	1925	0.006	0.017	0.71	0.16	Mixte
mother_DietIntake	F18	AgeDelivery_Mom	Fasting Glucose_F18	2564	-0.007	0.019	0.71	9.869	Mixte
mother_DietScore	F24	AgeDelivery_Mom	Fasting Glucose_F24	2408	0.007	0.019	0.71	11.457	Mixte
mother_DietScore	F24	PhysicalActivity_PREG_Mom	HOMA-IR_F24	937	0.027	0.072	0.71	0.017	Male
mother_DietScore	F7	PhysicalActivity_PREG_Mom	PG Insulin_F7	666	-0.031	0.083	0.71	3.899	Mixte
PRS+PCA+Age	F9	FI_Ped	HbA1c_F9	777	-0.013	0.035	0.71	0.524	Female
PRS+PCA+Age	F18	impedance_F13	Fasting Glucose_F18	1146	-0.011	0.029	0.71	0.3	Male
PRS+PCA+Age	F24	FreqDrinkSweetFruitJuice_F11	HOMA-IR_F24	834	0.012	0.032	0.72	0.171	Male
PRS+PCA+Age	F15	ProcessedDietScore_F13	Fasting Glucose_F15	1356	0.01	0.028	0.72	0.014	Male
Demographic	F15	TVwatching_4yrs	Fasting Insulin_F15	1156	0.01	0.028	0.72	0.083	Male
Demographic	F18	MPVAsedentary_F11	HOMA-IR_F18	1004	0.01	0.029	0.72	0.013	Male
child_DietIntake	F15	PhysicalActivity_PREG_Mom	Fasting Insulin_F15	1205	-0.022	0.06	0.72	0.054	Male
child_DietIntake	F7	T2D_Ped	Fasting Glucose_F7	770	0.012	0.035	0.72	3.614	Mixte
child_DietIntake	F18	FG_Ped_1	Fasting Insulin_F18	2621	-0.007	0.019	0.72	1.012	Mixte
child_DietIntake	F7	T2D_Ad_2	PG Insulin_F7	716	-0.013	0.037	0.72	3.885	Mixte
child_DietIntake	F15	WaistHeight_F9	Fasting Glucose_F15	1346	-0.009	0.025	0.72	0.249	Female
child_DietIntake	F24	FreqDrinkSweetFruitJuice_F9	Fasting Glucose_F24	1251	-0.011	0.031	0.73	5.606	Female
child_DietScore	F24	ProcessedDietScore_F13	Fasting Insulin_F24	1025	0.011	0.032	0.73	0.165	Male
child_Activity	F18	MPVAmvpa_F13	Fasting Glucose_F18	1838	-0.008	0.022	0.73	10.062	Mixte
child_Activity	F15	MPVAsedentary_F11	Fasting Insulin_F15	2300	0.007	0.02	0.73	1.81	Mixte
child_Activity	F15	MPVAsedentary_F15	HOMA-IR_F15	1359	0.008	0.024	0.73	1.216	Mixte
child_Activity	F7	TVwatching_4yrs	PG Insulin_F7	666	0.013	0.039	0.73	3.758	Mixte
child_Economical	F24	T_Townsend_F11	Fasting Insulin_F24	1883	0.006	0.017	0.73	0.121	Mixte
child_Economical	F24	T_Townsend_F24	HOMA-IR_F24	719	0.009	0.026	0.73	0.028	Male
mother_GeneralInformation	F18	PhysicalActivity_PREG_Mom	Fasting Insulin_F18	2326	-0.015	0.043	0.73	0.967	Mixte
mother_GeneralInformation	F9	AgeDelivery_Mom	HbA1c_F9	755	0.013	0.036	0.73	0.772	Male
mother_BreastFeeding	F9	AgeDelivery_Mom	HbA1c_F9	728	0.013	0.036	0.73	0.698	Female
mother_BreastFeeding	F15	VegetarianDietScore_32weeksPREG_Mom	Fasting Glucose_F15	1237	-0.01	0.028	0.73	0.028	Male
mother_Atmosphere	F18	ConfectionaryDietScore_32weeksPREG_Mom	HOMA-IR_F18	1164	-0.01	0.028	0.73	0.015	Male
mother_SmokeDrugs	F7	T2D_Ad_2	HOMA-IR_F7	769	-0.013	0.036	0.73	0.543	Mixte
mother_SmokeDrugs	F7	BMI_Ad	PG Glucose_F7	726	0.013	0.037	0.73	1.747	Mixte
mother_DietIntake	F7	RG_Ad	PG Glucose_F7	726	0.013	0.037	0.73	1.747	Mixte
mother_DietIntake	F24	impedance_F11	Fasting Glucose_F24	933	-0.011	0.031	0.73	3.114	Male
PRS+PCA+Age	F18	impedance_F7	HOMA-IR_F18	1160	-0.009	0.026	0.73	0.022	Female
Anthropometric	F18	BirthWeight_F0	Fasting Insulin_F18	2472	-0.006	0.02	0.74	1.082	Mixte
Anthropometric	F15	MPVAsedentary_F15	HOMA-IR_F15	608	0.013	0.038	0.74	0.124	Male
Anthropometric	F18	T_Townsend_F11	Fasting Glucose_F18	2016	-0.005	0.016	0.74	9.965	Mixte
Anthropometric	F24	PhysicalActivity_PREG_Mom	HOMA-IR_F24	2249	-0.014	0.044	0.74	0.169	Mixte
Anthropometric	F18	Month_StopBreastFeeding	Fasting Glucose_F18	1080	-0.009	0.029	0.74	11.072	Mixte
child_DietIntake	F15	RG_Ad	Fasting Insulin_F15	2816	-0.006	0.018	0.74	2.109	Mixte
child_DietIntake	F9	T2D_Ad_2	HbA1c_F9	1561	0.008	0.025	0.74	0.815	Mixte
child_DietIntake	F18	FI_Ped	HOMA-IR_F18	1357	0.009	0.026	0.74	0.081	Female
child_DietIntake	F15	FatPercentage_F15	Fasting Glucose_F15	1448	0.008	0.024	0.74	0.235	Female
child_DietIntake	F15	zPuberty	HOMA-IR_F15	1289	-0.009	0.027	0.75	0.12	Male
child_DietIntake	F15	bmi_F7	Fasting Glucose_F15	1320	-0.008	0.025	0.75	0.11	Female
child_Activity	F24	BirthWeight_F0	HOMA-IR_F24	1388	-0.008	0.025	0.75	0.423	Female
child_Activity	F15	FreqDrinkSweetFruitJuice_F11	Fasting Glucose_F15	1129	0.009	0.026	0.75	0.022	Male
child_Activity	F15	MPVAsedentary_F15	Fasting Insulin_F15	1358	0.008	0.025	0.75	2.646	Mixte
child_Activity	F15	PhysicalActivity_PREG_Mom	Fasting Glucose_F15	2495	-0.013	0.041	0.75	5.611	Mixte
child_Activity	F15	VegetarianDietScore_32weeksPREG_Mom	HOMA-IR_F15	1335	-0.007	0.024	0.75	0.012	Female
child_Activity	F15	bmi_F15	Fasting Glucose_F15	1450	0.008	0.024	0.76	0.229	Female
child_Economical	F24	MPVAsedentary_F11	Fasting Glucose_F24	1942	-0.007	0.021	0.76	10.354	Mixte
mother_Atmosphere	F15	MPVAsedentary_F13	Fasting Insulin_F15	1060	0.009	0.028	0.76	0.067	Female
mother_DietIntake	F24	T_Townsend_F7	Fasting Insulin_F24	783	0.008	0.026	0.76	0.424	Male
mother_DietScore	F18	T_Townsend_F11	HOMA-IR_F18	894	-0.008	0.025	0.76	0.031	Male
PRS+PCA+Sex+Age	F18	PhysicalActivity_PREG_Mom	Fasting Glucose_F18	2389	0.012	0.041	0.76	10.248	Mixte
PRS+PCA+Age	F15	FG_Ped_1	HOMA-IR_F15	1464	0.007	0.023	0.76	0.012	Female
PRS+PCA+Age	F18	RG_Ad	HOMA-IR_F18	2626	0.006	0.019	0.76	0.26	Mixte
PRS+PCA+Age	F18	BirthHeight_F0	Fasting Glucose_F18	799	0.01	0.036	0.77	0.905	Male
Anthropometric	F18	MPVAsedentary_F11	HOMA-IR_F18	1088	-0.009	0.029	0.77	0.072	Female
Anthropometric	F15	IncomeQuintile_F7	Fasting Glucose_F15	1250	-0.006	0.02	0.77	0.153	Female
Anthropometric	F15	T_Townsend_F7	Fasting Glucose_F15	988	-0.007	0.024	0.77	0.014	Male
child_DietIntake	F15	T_Townsend_F11	HOMA-IR_F15	945	-0.007	0.024	0.77	0.017	Male
child_DietIntake	F24	FI_Ad	Fasting Glucose_F24	1037	0.009	0.03	0.77	2.867	Male
child_DietIntake	F9	BMI_Ped	HbA1c_F9	1561	0.007	0.025	0.77	0.813	Mixte
child_DietIntake	F18	HbA1c_Ad	HOMA-IR_F18	2626	0.005	0.019	0.77	0.26	Mixte
child_DietIntake	F18	T2D_Ad_1	HOMA-IR_F18	2626	-0.006	0.019	0.77	0.26	Mixte
child_DietIntake	F24	FG_Ped_1	HOMA-IR_F24	1479	-0.007	0.024	0.77	0.329	Female
child_DietIntake	F15	impedance_F11	Fasting Glucose_F15	1258	0.008	0.028	0.77	0.01	Male
child_DietIntake	F18	impedance_F11	Fasting Glucose_F18	2445	0.006	0.019	0.77	10.165	Mixte
child_DietIntake	F18	zPuberty	HOMA-IR_F18	1204	-0.008	0.027	0.78	0.013	Male
child_DietIntake	F18	MPVAmvpa_F15	HOMA-IR_F18	1119	-0.007	0.026	0.78	0.096	Mixte
child_DietScore	F18	MPVAsedentary_F15	HOMA-IR_F18	1120	-0.007	0.025	0.78	0.092	Mixte
child_Activity	F15	IncomeQuintile_F15	Fasting Glucose_F15	1250	-0.006	0.021	0.78	0.152	Female
child_Activity	F18	T_Townsend_F11	Fasting Glucose_F18	909	-0.007	0.025	0.78	0.205	Male
child_Activity	F18	T_Townsend_F15	HOMA-IR_F18	746	-0.007	0.024	0.78	0.405	Female
child_Economical	F7	LengthPREG_Mom	Fasting Glucose_F7	769	-0.01	0.035	0.78	3.604	Mixte
mother_GeneralInformation	F15	AgeDelivery_Mom	HOMA-IR_F15	2688	-0.005	0.018	0.78	1.092	Mixte
mother_GeneralInformation	F9	ConfectionaryDietScore_32weeksPREG_Mom	HbA1c_F9	677	-0.01	0.037	0.78	0.918	Female
mother_BreastFeeding	F18	T2D_Ad_1	Fasting Insulin_F18	1349	-0.007	0.026	0.78	0.006	Female
mother_BreastFeeding	F7	FI_Ped	Fasting Insulin_F7	765	0.01	0.035	0.78	0.905	Mixte
mother_DietIntake	F9	BMI_Ped	HbA1c_F9	777	0.01	0.035	0.78	0.516	Female
mother_DietScore	F7	FI_Ped	PG Insulin_F7	716	-0.01	0.037	0.78	3.879	Mixte
PRS+PCA+Age	F24	BirthHeight_F0	Fasting Glucose_F24	666	0.009	0.036	0.79	5.079	Male
PRS+PCA+Age	F15	MPVAsedentary_F13	HOMA-IR_F15	1061	0.007	0.027	0.79	0.01	Female
PRS+PCA+Age	F24	IncomeQuintile_F7	Fasting Glucose_F24	890	-0.007	0.027	0.79	3.254	Male
Anthropometric	F24	T_Townsend_F11	HOMA-IR_F24	1158	-0.005	0.021	0.79	0.533	Female
child_DietIntake	F18	Month_StopBreastFeeding	Fasting Glucose_F18	557	-0.011	0.041	0.79	0.524	Male
child_DietIntake	F9	ProcessedDietScore_32weeksPREG_Mom	HbA1c_F9	678	-0.01	0.037	0.79	0.895	Female
child_DietIntake	F15	FG_Ped_1	Fasting Insulin_F15	1354	0.007	0.027	0.79	0.082	Male
child_DietIntake	F18	T2D_Ad_1	Fasting Insulin_F18	1272	0.008	0.028	0.79	0.016	Male
child_DietIntake	F7	FG_Ped_2	HOMA-IR_F7	769	0.009	0.036	0.79	0.536	Mixte
child_DietScore	F15	impedance_F13	Fasting Glucose_F15	1234	0.007	0.028	0.79	0.059	Male
child_DietScore	F9	PhysicalActivity_PREG_Mom	HbA1c_F9	671	-0.02	0.081	0.8	0.722	Female
child_Activity	F18	PhysicalActivity_PREG_Mom	HOMA-IR_F18	2332	0.011	0.042	0.8	0.251	Mixte
child_Activity	F15	VegetarianDietScore_32weeksPREG_Mom	Fasting Insulin_F15	2568	-0.005	0.019	0.8	2.312	Mixte
child_Activity	F7	ConfectionaryDietScore_32weeksPREG_Mom	Fasting Insulin_F7	727	-0.009	0.036	0.8	0.808	Mixte
child_Activity	F24	FG_Ped_2	Fasting Insulin_F24	1474	0.006	0.025	0.8	0.009	Female
child_Activity	F7	T2D_Ad_1	PG Insulin_F7	716	-0.009	0.037	0.8	3.877	Mixte
child_Economical	F15	impedance_F15	Fasting Glucose_F15	1341	-0.007	0.027	0.8	0.005	Male
child_Economical	F15	MPVAsedentary_F15	Fasting Insulin_F15	751	-0.008	0.033	0.81	0.06	Female
child_Economical	F24	MPVAmvpa_F15	HOMA-IR_F24	643	-0.01	0.039	0.81	0.141	Female
child_Economical	F24	T_Townsend_F15	Fasting Glucose_F24	800	0.006	0.025	0.81	5.668	Female
mother_BreastFeeding	F24	T_Townsend_F7	Fasting Glucose_F24	1931	0.004	0.016	0.81	9.938	Mixte
mother_Atmosphere	F15	AgeDelivery_Mom	Fasting Glucose_F15	1400	-0.006	0.024	0.81	0.166	Female
mother_SmokeDrugs	F18	Month_StopBreastFeeding	Fasting Insulin_F18	506	-0.01	0.041	0.81	0.027	Female
mother_SmokeDrugs	F24	ConfectionaryDietScore_32weeksPREG_Mom	Fasting Glucose_F24	963	-0.007	0.03	0.81	2.841	Male
mother_DietIntake	F18	VegetarianDietScore_32weeksPREG_Mom	HOMA-IR_F18	1162	0.007	0.028	0.81	0.01	Male
mother_DietIntake	F7	VegetarianDietScore_32weeksPREG_Mom	PG Glucose_F7	688	0.009	0.038	0.81	1.592	Mixte
mother_DietScore	F24	HbA1c_Ad	HOMA-IR_F24	2513	0.005	0.019	0.81	0.139	Mixte
PRS+PCA+Age	F15	BirthHeight_F0	Fasting Glucose_F15	930	-0.007	0.03	0.82	0.668	Female
PRS+PCA+Sex+Age	F24	HealthAwareScore_F7	Fasting Glucose_F24	2093	0.005	0.02	0.82	10.36	Mixte
Anthropometric	F15	MPVAmvpa_F15	Fasting Glucose_F15	750	-0.008	0.033	0.82	0.036	Female
child_DietIntake	F18	MPVAsedentary_F11	Fasting Glucose_F18	2143	-0.005	0.02	0.82	8.814	Mixte
child_DietIntake	F24	MPVAsedentary_F15	Fasting Glucose_F24	1064	0.006	0.028	0.82	10.363	Mixte
child_DietIntake	F24	T_Townsend_F11	Fasting Glucose_F24	738	-0.006	0.027	0.82	3.918	Male
child_DietIntake	F24	PhysicalActivity_PREG_Mom	Fasting Glucose_F24	2253	0.01	0.042	0.82	12.133	Mixte
child_DietScore	F18	PhysicalActivity_PREG_Mom	HOMA-IR_F18	1197	-0.013	0.058	0.82	0.111	Female
child_DietScore	F15	RG_Ad	Fasting Insulin_F15	1462	0.005	0.024	0.82	0.02	Female
child_DietScore	F18	RG_Ad	Fasting Insulin_F18	2621	-0.004	0.019	0.82	1.009	Mixte
child_DietScore	F24	BirthHeight_F0	HOMA-IR_F24	926	0.007	0.03	0.83	0.185	Female
child_Activity	F15	VegetarianDietScore_32weeksPREG_Mom	Fasting Glucose_F15	2574	-0.004	0.019	0.83	5.368	Mixte
child_Activity	F24	BMI_Ped	Fasting Glucose_F24	1481	0.005	0.024	0.83	5.483	Female
child_Activity	F24	RG_Ad	Fasting Insulin_F24	1026	0.007	0.031	0.83	0.158	Male
child_Activity	F15	MPVAsedentary_F11	HOMA-IR_F15	2301	0.004	0.019	0.84	0.739	Mixte
child_Activity	F7	TVwatching_4yrs	PG Glucose_F7	674	0.008	0.039	0.84	1.936	Mixte
child_Activity	F15	T_Townsend_F11	Fasting Glucose_F15	945	-0.005	0.025	0.84	0.124	Male
child_Activity	F18	T_Townsend_F18	Fasting Glucose_F18	646	0.006	0.029	0.84	5.408	Mixte
child_Activity	F24	AgeDelivery_Mom	Fasting Glucose_F24	996	-0.006	0.03	0.84	3.161	Male
child_Activity	F15	PhysicalActivity_PREG_Mom	Fasting Insulin_F15	2488	-0.008	0.041	0.84	2.454	Mixte
child_Activity	F15	PhysicalActivity_PREG_Mom	HOMA-IR_F15	1285	0.011	0.054	0.84	0.02	Female
child_Economical	F18	LengthPREG_Mom	HOMA-IR_F18	2504	-0.004	0.019	0.84	0.365	Mixte
child_Economical	F7	AgeDelivery_Mom	HOMA-IR_F7	768	-0.007	0.036	0.84	0.54	Mixte
child_Economical	F24	VegetarianDietScore_32weeksPREG_Mom	Fasting Glucose_F24	1357	-0.005	0.025	0.84	6.04	Female
child_Economical	F9	VegetarianDietScore_32weeksPREG_Mom	HbA1c_F9	706	-0.008	0.038	0.84	0.67	Male
mother_GeneralInformation	F15	BMI_Ad	Fasting Glucose_F15	1467	0.005	0.024	0.84	0.192	Female
mother_BreastFeeding	F24	FI_Ped	Fasting Glucose_F24	2518	0.004	0.019	0.84	11.149	Mixte
mother_Atmosphere	F18	T2D_Ped	HOMA-IR_F18	2626	0.004	0.019	0.84	0.258	Mixte
mother_SmokeDrugs	F18	MPVAsedentary_F11	Fasting Insulin_F18	1079	-0.005	0.028	0.85	0.009	Female
mother_SmokeDrugs	F18	T_Townsend_F11	Fasting Glucose_F18	1107	-0.004	0.02	0.85	0.372	Female
mother_DietIntake	F15	PhysicalActivity_PREG_Mom	HOMA-IR_F15	1206	-0.012	0.059	0.85	0.059	Male
mother_DietIntake	F18	Month_StopBreastFeeding	Fasting Glucose_F18	523	-0.008	0.04	0.85	0.349	Female
mother_DietIntake	F24	Month_StopBreastFeeding	Fasting Glucose_F24	1033	-0.003	0.015	0.85	11.705	Mixte
mother_DietScore	F15	FG_Ped_2	Fasting Insulin_F15	1462	-0.005	0.024	0.85	0.019	Female
mother_DietScore	F18	RG_Ad	Fasting Insulin_F18	1272	0.005	0.028	0.85	0.013	Male
mother_DietScore	F18	impedance_F11	Fasting Glucose_F18	1193	-0.005	0.028	0.85	0.343	Male
PRS+PCA+Age	F7	HealthAwareScore_F7	PG Glucose_F7	640	-0.007	0.04	0.86	1.906	Mixte
PRS+PCA+Age	F18	T_Townsend_F11	HOMA-IR_F18	1971	-0.003	0.015	0.86	0.137	Mixte
PRS+PCA+Age	F7	PhysicalActivity_PREG_Mom	HOMA-IR_F7	714	-0.014	0.081	0.86	0.701	Mixte
Anthropometric	F18	ConfectionaryDietScore_32weeksPREG_Mom	Fasting Glucose_F18	1192	0.005	0.029	0.86	0.179	Male
child_DietIntake	F15	VegetarianDietScore_32weeksPREG_Mom	HOMA-IR_F15	2570	-0.003	0.018	0.86	1.099	Mixte
child_DietIntake	F15	FG_Ped_1	Fasting Insulin_F15	2816	-0.003	0.018	0.86	2.106	Mixte
child_DietIntake	F18	FI_Ped	Fasting Insulin_F18	1272	0.005	0.028	0.86	0.013	Male
child_DietIntake	F18	impedance_F7	Fasting Glucose_F18	2341	0.004	0.02	0.86	9.951	Mixte
child_DietIntake	F24	WaistHeight_F15	Fasting Glucose_F24	691	0.006	0.035	0.86	3.953	Male
child_DietIntake	F18	MPVAsedentary_F15	Fasting Insulin_F18	608	0.006	0.035	0.87	0.013	Female
child_DietIntake	F18	MPVAmvpa_F15	HOMA-IR_F18	513	0.007	0.044	0.87	0.008	Male
child_DietScore	F18	MPVAsedentary_F15	HOMA-IR_F18	607	0.005	0.028	0.87	0.404	Female
child_DietScore	F15	IncomeQuintile_F15	Fasting Glucose_F15	2413	-0.003	0.016	0.87	5.514	Mixte
child_Activity	F24	T_Townsend_F24	Fasting Glucose_F24	1918	0.002	0.014	0.87	10.88	Mixte
child_Activity	F18	IncomeQuintile_F15	Fasting Insulin_F18	1097	0.004	0.025	0.87	0.008	Male
child_Activity	F18	LengthPREG_Mom	HOMA-IR_F18	1209	0.004	0.027	0.87	0.005	Male
child_Activity	F15	impedance_F11	Fasting Glucose_F15	2613	-0.003	0.019	0.87	5.393	Mixte
child_Activity	F24	MPVAsedentary_F11	Fasting Insulin_F24	789	0.006	0.037	0.88	0.032	Male
child_Activity	F24	MPVAsedentary_F15	Fasting Insulin_F24	640	0.006	0.04	0.88	0.02	Female
child_Activity	F15	MPVAsedentary_F15	HOMA-IR_F15	751	0.005	0.03	0.88	0.053	Female
child_Activity	F18	VegetarianDietScore_32weeksPREG_Mom	Fasting Glucose_F18	1268	-0.004	0.025	0.88	0.583	Female
child_Activity	F24	ConfectionaryDietScore_32weeksPREG_Mom	HOMA-IR_F24	960	-0.005	0.034	0.88	0.003	Male
child_Economical	F15	FI_Ped	Fasting Glucose_F15	1357	0.004	0.026	0.88	0.003	Male
child_Economical	F18	FG_Ped_1	Fasting Insulin_F18	1272	0.004	0.028	0.88	0.012	Male
child_Economical	F15	WaistHeight_F7	Fasting Glucose_F15	1318	-0.004	0.025	0.88	0.106	Female
mother_GeneralInformation	F18	MPVAsedentary_F15	Fasting Glucose_F18	622	0.005	0.033	0.89	0.518	Female
mother_Atmosphere	F15	AgeDelivery_Mom	Fasting Glucose_F15	2693	0.002	0.018	0.89	5.402	Mixte
mother_Atmosphere	F24	ConfectionaryDietScore_32weeksPREG_Mom	Fasting Insulin_F24	952	-0.004	0.032	0.89	0.315	Male
mother_Atmosphere	F9	BMI_Ped	HbA1c_F9	784	0.005	0.036	0.89	0.599	Male
mother_DietScore	F7	FG_Ad	PG Glucose_F7	726	0.005	0.037	0.89	1.733	Mixte
mother_DietScore	F18	impedance_F9	Fasting Glucose_F18	2441	0.003	0.019	0.89	9.745	Mixte
Anthropometric	F15	bmi_F13	Fasting Glucose_F15	1320	-0.003	0.025	0.9	0.133	Female
Anthropometric	F7	BirthHeight_F0	Fasting Insulin_F7	648	-0.005	0.039	0.9	0.89	Mixte
child_DietIntake	F24	HealthAwareScore_F13	HOMA-IR_F24	895	-0.004	0.036	0.9	0.094	Male
child_DietIntake	F15	MPVAmvpa_F11	Fasting Glucose_F15	2299	-0.003	0.021	0.9	5.348	Mixte
child_DietIntake	F15	TVwatching_4yrs	Fasting Glucose_F15	1230	-0.003	0.025	0.9	0.118	Female
child_DietIntake	F18	IncomeQuintile_F18	Fasting Insulin_F18	1097	0.003	0.025	0.9	0.007	Male
child_DietIntake	F18	FG_Ad	HOMA-IR_F18	2626	0.002	0.019	0.9	0.257	Mixte
child_DietIntake	F24	FG_Ad	HOMA-IR_F24	1479	0.003	0.024	0.9	0.325	Female
child_DietScore	F7	HbA1c_Ad	PG Insulin_F7	716	-0.005	0.037	0.9	3.871	Mixte
child_DietScore	F18	zPuberty	Fasting Glucose_F18	1295	-0.003	0.025	0.91	0.439	Female
child_DietScore	F18	BirthWeight_F0	Fasting Insulin_F18	1206	0.003	0.029	0.91	0.007	Male
child_DietScore	F24	MPVAsedentary_F15	HOMA-IR_F24	643	-0.005	0.039	0.91	0.134	Female
child_DietScore	F24	IncomeQuintile_F15	Fasting Glucose_F24	2111	-0.002	0.017	0.91	11.891	Mixte
child_Activity	F24	T_Townsend_F7	HOMA-IR_F24	1136	-0.002	0.022	0.91	0.597	Female
child_Activity	F7	PhysicalActivity_PREG_Mom	Fasting Glucose_F7	717	-0.009	0.079	0.91	3.849	Mixte
child_Activity	F18	ConfectionaryDietScore_32weeksPREG_Mom	Fasting Insulin_F18	2398	-0.002	0.02	0.91	1.176	Mixte
child_Activity	F18	FG_Ped_2	Fasting Insulin_F18	2621	0.002	0.019	0.91	1.008	Mixte
child_Activity	F7	HbA1c_Ad	HOMA-IR_F7	769	-0.004	0.036	0.91	0.529	Mixte
child_Economical	F24	BirthWeight_F0	Fasting Insulin_F24	1383	-0.002	0.026	0.92	0.022	Female
child_Economical	F15	HealthAwareScore_F13	Fasting Insulin_F15	1233	-0.003	0.028	0.92	0.134	Male
child_Economical	F15	MPVAsedentary_F11	Fasting Glucose_F15	1209	0.003	0.027	0.92	0.056	Female
child_Economical	F24	MPVAsedentary_F11	Fasting Glucose_F24	1144	-0.003	0.028	0.92	5.233	Female
child_Economical	F24	MPVAsedentary_F11	Fasting Insulin_F24	1926	0.002	0.023	0.92	0.068	Mixte
child_Economical	F7	PhysicalActivity_PREG_Mom	Fasting Insulin_F7	710	0.008	0.08	0.92	1.065	Mixte
mother_BreastFeeding	F18	ConfectionaryDietScore_32weeksPREG_Mom	Fasting Insulin_F18	1232	-0.003	0.027	0.92	0.046	Female
mother_BreastFeeding	F7	ConfectionaryDietScore_32weeksPREG_Mom	HOMA-IR_F7	731	0.004	0.037	0.92	0.485	Mixte
mother_Atmosphere	F7	FG_Ped_1	PG Glucose_F7	726	-0.004	0.037	0.92	1.732	Mixte
mother_SmokeDrugs	F18	MPVAsedentary_F15	Fasting Glucose_F18	1139	0.002	0.027	0.93	10.022	Mixte
mother_SmokeDrugs	F24	IncomeQuintile_F18	Fasting Glucose_F24	2111	-0.002	0.017	0.93	11.891	Mixte
mother_SmokeDrugs	F24	IncomeQuintile_F24	Fasting Glucose_F24	2111	0.001	0.017	0.93	11.891	Mixte
mother_SmokeDrugs	F15	PhysicalActivity_PREG_Mom	Fasting Insulin_F15	1283	0.005	0.056	0.93	0.013	Female
mother_DietIntake	F9	bmi_Mom	HbA1c_F9	553	0.003	0.041	0.93	0.921	Mixte
mother_DietIntake	F18	ProcessedDietScore_32weeksPREG_Mom	Fasting Glucose_F18	1191	-0.002	0.029	0.93	0.183	Male
mother_DietIntake	F24	RG_Ad	Fasting Insulin_F24	2500	0.002	0.02	0.93	0.141	Mixte
mother_DietScore	F24	RG_Ad	Fasting Insulin_F24	1474	-0.002	0.025	0.93	0.006	Female
mother_DietScore	F15	HealthAwareScore_F13	HOMA-IR_F15	1234	-0.002	0.027	0.94	0.166	Male
PRS+PCA+Sex+Age	F7	TVwatching_4yrs	Fasting Glucose_F7	715	-0.003	0.037	0.94	4.037	Mixte
PRS+PCA+Age	F24	MPVAsedentary_F11	HOMA-IR_F24	1142	-0.002	0.027	0.94	0.179	Female
Anthropometric	F24	T_Townsend_F11	Fasting Insulin_F24	730	-0.002	0.029	0.94	0.028	Male
Anthropometric	F15	PhysicalActivity_PREG_Mom	Fasting Glucose_F15	1208	0.005	0.061	0.94	0.018	Male
child_DietIntake	F18	FG_Ad	Fasting Insulin_F18	2621	0.001	0.019	0.94	1.008	Mixte
child_DietIntake	F18	FG_Ad	HOMA-IR_F18	1357	0.002	0.026	0.94	0.073	Female
child_DietScore	F24	MPVAmvpa_F13	Fasting Glucose_F24	986	-0.002	0.03	0.95	4.126	Female
child_Activity	F24	LengthPREG_Mom	Fasting Glucose_F24	2406	0.001	0.019	0.95	11.455	Mixte
child_Activity	F15	VegetarianDietScore_32weeksPREG_Mom	Fasting Glucose_F15	1337	0.001	0.025	0.95	0.206	Female
child_Activity	F18	FI_Ped	Fasting Glucose_F18	2687	0.001	0.018	0.95	9.967	Mixte
child_Activity	F7	FG_Ped_2	Fasting Insulin_F7	765	0.002	0.035	0.95	0.896	Mixte
child_Economical	F24	WaistHeight_F13	Fasting Glucose_F24	904	0.002	0.031	0.95	3.17	Male
child_Economical	F24	BirthWeight_F0	Fasting Insulin_F24	2357	0.001	0.02	0.96	0.188	Mixte
child_Economical	F24	BirthWeight_F0	Fasting Insulin_F24	974	0.002	0.032	0.96	0.372	Male
mother_GeneralInformation	F9	HealthAwareScore_F7	HbA1c_F9	603	0.002	0.04	0.96	0.575	Male
mother_GeneralInformation	F18	T_Townsend_F11	HOMA-IR_F18	1077	0.001	0.019	0.96	0.068	Female
mother_BreastFeeding	F15	LengthPREG_Mom	Fasting Insulin_F15	1394	0.001	0.025	0.96	0.05	Female
mother_Atmosphere	F15	LengthPREG_Mom	HOMA-IR_F15	1396	0.001	0.024	0.96	0	Female
mother_Atmosphere	F18	ConfectionaryDietScore_32weeksPREG_Mom	Fasting Insulin_F18	1166	-0.001	0.029	0.96	0.014	Male
mother_Atmosphere	F18	FG_Ad	Fasting Insulin_F18	1349	0.001	0.026	0.96	0	Female
mother_SmokeDrugs	F7	T2D_Ad_2	Fasting Insulin_F7	765	-0.002	0.035	0.96	0.896	Mixte
mother_SmokeDrugs	F9	FI_Ad	HbA1c_F9	777	0.002	0.035	0.96	0.507	Female
mother_DietIntake	F18	FG_Ad	HOMA-IR_F18	1269	0.001	0.027	0.96	0.003	Male
mother_DietIntake	F24	impedance_F15	Fasting Glucose_F24	863	-0.002	0.031	0.96	3.212	Male
mother_DietIntake	F18	BirthHeight_F0	Fasting Insulin_F18	791	-0.002	0.036	0.97	0.01	Male
mother_DietScore	F18	ProcessedDietScore_F13	Fasting Glucose_F18	1295	0.001	0.028	0.97	0.141	Male
Anthropometric	F24	HealthAwareScore_F13	Fasting Insulin_F24	887	0.001	0.034	0.97	0.026	Male
Anthropometric	F18	MPVAmvpa_F13	Fasting Glucose_F18	878	-0.001	0.032	0.97	0.267	Male
child_DietIntake	F9	TVwatching_4yrs	HbA1c_F9	1242	0.001	0.028	0.97	0.823	Mixte
child_DietIntake	F9	TVwatching_4yrs	HbA1c_F9	640	0.001	0.039	0.97	0.492	Male
child_DietIntake	F15	IncomeQuintile_F15	Fasting Glucose_F15	1163	0.001	0.025	0.97	0.009	Male
child_DietIntake	F18	AgeDelivery_Mom	Fasting Glucose_F18	1236	-0.001	0.028	0.97	0.16	Male
child_DietIntake	F15	VegetarianDietScore_32weeksPREG_Mom	Fasting Insulin_F15	1234	0.001	0.028	0.97	0.042	Male
child_DietIntake	F15	VegetarianDietScore_32weeksPREG_Mom	HOMA-IR_F15	1235	0.001	0.027	0.97	0.055	Male
child_DietIntake	F18	FG_Ad	Fasting Insulin_F18	1272	0.001	0.028	0.97	0.01	Male
child_DietScore	F15	WaistHeight_F13	Fasting Glucose_F15	1318	-0.001	0.025	0.97	0.127	Female
child_DietScore	F15	HealthAwareScore_F13	Fasting Glucose_F15	1234	-0.001	0.028	0.98	0.067	Male
child_Activity	F24	HealthAwareScore_F7	Fasting Glucose_F24	1208	-0.001	0.027	0.98	5.165	Female
child_Activity	F18	MPVAmvpa_F15	Fasting Insulin_F18	515	-0.001	0.046	0.98	0.002	Male
child_Activity	F9	TVwatching_4yrs	HbA1c_F9	602	0.001	0.039	0.98	0.856	Female
child_Activity	F7	T2D_Ad_1	Fasting Insulin_F7	765	-0.001	0.035	0.98	0.895	Mixte
child_Economical	F9	FI_Ad	HbA1c_F9	1561	0.001	0.025	0.98	0.807	Mixte
child_Economical	F9	T2D_Ad_2	HbA1c_F9	777	0.001	0.035	0.98	0.507	Female
child_Economical	F18	BirthHeight_F0	HOMA-IR_F18	788	0	0.033	0.99	0.042	Male
child_Economical	F7	BirthHeight_F0	HOMA-IR_F7	650	0.001	0.038	0.99	0.567	Mixte
mother_GeneralInformation	F18	MPVAsedentary_F11	HOMA-IR_F18	2092	0	0.021	0.99	0.538	Mixte
mother_BreastFeeding	F15	AgeDelivery_Mom	Fasting Insulin_F15	2685	0	0.018	0.99	2.231	Mixte
mother_BreastFeeding	F7	AgeDelivery_Mom	Fasting Insulin_F7	764	0	0.035	0.99	0.907	Mixte
mother_Atmosphere	F15	ConfectionaryDietScore_32weeksPREG_Mom	Fasting Glucose_F15	2577	0	0.019	0.99	5.356	Mixte
mother_Atmosphere	F24	ProcessedDietScore_32weeksPREG_Mom	Fasting Glucose_F24	962	0	0.03	0.99	2.768	Male
mother_SmokeDrugs	F7	ConfectionaryDietScore_32weeksPREG_Mom	PG Insulin_F7	679	0	0.038	0.99	3.633	Mixte
mother_SmokeDrugs	F18	T2D_Ad_1	Fasting Insulin_F18	2621	0	0.019	0.99	1.007	Mixte
mother_SmokeDrugs	F24	HbA1c_Ad	Fasting Insulin_F24	1026	0	0.031	0.99	0.153	Male
mother_SmokeDrugs	F9	BMI_Ad	HbA1c_F9	1561	0	0.025	0.99	0.807	Mixte
mother_DietScore	F9	FI_Ad	HbA1c_F9	784	0	0.036	0.99	0.596	Male
PRS+PCA+Sex+Age	F7	T2D_Ped	PG Insulin_F7	716	0	0.037	0.99	3.868	Mixte
PRS+PCA+Age	F18	MPVAsedentary_F15	Fasting Glucose_F18	517	0	0.043	1	0.337	Male
PRS+PCA+Sex+Age	F24	MPVAsedentary_F11	Fasting Insulin_F24	1137	0	0.028	1	0.004	Female
Anthropometric	F18	PhysicalActivity_PREG_Mom	Fasting Insulin_F18	1135	0	0.063	1	0.006	Male
Anthropometric	F15	PhysicalActivity_PREG_Mom	HOMA-IR_F15	2491	0	0.04	1	1.24	Mixte
Anthropometric	F18	VegetarianDietScore_32weeksPREG_Mom	Fasting Insulin_F18	2394	0	0.02	1	1.179	Mixte
Anthropometric
child_DietIntake	Visit : Age or time point at which the outcome (phenotype) was measured.
child_DietIntake	Factor : Exposure variable, which may be a PRS, environmental, lifestyle, or clinical factor.
child_DietIntake	Phenotype : Outcome variable
child_DietIntake	N : Total sample size included in the analysis
child_DietIntake	Beta : Estimated effect of the Factor on the Phenotype
child_DietIntake	SE : Standard error of the Beta estimate
child_DietScore	R2% : Proportion of variance in the outcome explained by the model.
child_DietScore	Sex : Indicates whether the analysis was performed in the full cohort or stratified by sex.
child_Activity
child_Activity
child_Activity
child_Activity
child_Activity
child_Economical
mother_BreastFeeding
mother_BreastFeeding
mother_Atmosphere
mother_SmokeDrugs
mother_DietIntake
mother_DietIntake
mother_DietScore
mother_DietScore
PRS+PCA+Age
PRS+PCA+Age
PRS+PCA+Age
Anthropometric
Anthropometric
child_DietIntake
child_DietIntake
child_DietIntake
child_DietIntake
child_DietIntake
child_DietScore
child_Activity
child_Economical
mother_GeneralInformation
mother_Atmosphere
mother_DietScore
mother_DietScore
PRS+PCA+Sex+Age
PRS+PCA+Age
PRS+PCA+Sex+Age
Anthropometric
child_DietIntake
child_DietIntake
child_DietIntake
child_DietIntake
child_DietIntake
child_DietIntake
child_DietIntake
child_Activity
child_Activity
child_Economical
child_Economical
child_Economical
child_Economical
child_Economical
child_Economical
child_Economical
mother_BreastFeeding
mother_BreastFeeding
mother_BreastFeeding
mother_Atmosphere
mother_SmokeDrugs
mother_DietIntake
mother_DietIntake
mother_DietIntake
PRS+PCA+Sex+Age
PRS+PCA+Age
Anthropometric
Anthropometric
Anthropometric
child_DietIntake
child_DietIntake
child_DietIntake
child_DietScore
child_DietScore
child_Activity
child_Activity
child_Activity
child_Economical
child_Economical
mother_GeneralInformation
mother_GeneralInformation
mother_BreastFeeding
mother_Atmosphere
mother_Atmosphere
mother_Atmosphere
mother_SmokeDrugs
mother_SmokeDrugs
mother_DietIntake
mother_DietIntake
mother_DietScore
mother_DietScore
PRS+PCA+Age
PRS+PCA+Age
PRS+PCA+Age
child_DietIntake
child_DietIntake
child_DietIntake
child_DietIntake
child_DietIntake
child_DietIntake
child_DietIntake
child_DietIntake
child_DietIntake
child_DietScore
child_Activity
child_Activity
[truncated: 1,354 more rows]

## Sheet: S5b-Model1-Binary
Supplementary table 5b. Results from logistic regressions in Model 1, for environmental factors and PRS, adjusted for sex, age, and the top five principal components (PCs).
Visit	Factor	Phenotype	N (Cas/Ctl)	OR	95CI	P.value	AUROC [95CI]	Sex
F24	WaistHeight_F24	InsulinResistance_F24	2499 (644/1855)	3.57	[3.16-4.03]	1.64e-93	0.79 [0.77-0.81]	Mixte
F24	bmi_F24	InsulinResistance_F24	2502 (644/1858)	3.34	[2.96-3.76]	1.78e-85	0.78 [0.76-0.8]	Mixte
F24	WaistHeight_F24	InsulinResistance85_F24	2499 (356/2143)	3.8	[3.32-4.34]	7.36e-85	0.83 [0.81-0.86]	Mixte
F24	bmi_F24	InsulinResistance85_F24	2502 (356/2146)	3.59	[3.15-4.1]	9.77e-80	0.83 [0.8-0.85]	Mixte
F15	FG_Ad	Dysglycaemia85_F15	2827 (479/2348)	2.59	[2.3-2.92]	8.08e-55	0.77 [0.75-0.79]	Mixte
F24	WaistHeight_F24	InsulinResistance_F24	1467 (388/1079)	3.33	[2.86-3.87]	1.45e-54	0.78 [0.75-0.81]	Female
F24	bmi_F24	InsulinResistance_F24	1469 (388/1081)	3.26	[2.8-3.8]	9.89e-52	0.78 [0.75-0.81]	Female
F24	WaistHeight_F24	InsulinResistance85_F24	1467 (200/1267)	3.86	[3.24-4.6]	1.86e-51	0.85 [0.81-0.88]	Female
F24	bmi_F24	InsulinResistance85_F24	1469 (200/1269)	3.66	[3.08-4.34]	6.12e-50	0.84 [0.81-0.87]	Female
F18	bmi_F18	InsulinResistance85_F18	2568 (368/2200)	2.42	[2.14-2.74]	3.99e-45	0.71 [0.68-0.75]	Mixte
F18	bmi_F18	InsulinResistance_F18	2568 (421/2147)	2.28	[2.03-2.56]	1.99e-44	0.7 [0.67-0.73]	Mixte
F15	FatPercentage_F15	InsulinResistance_F15	2970 (1036/1934)	1.76	[1.62-1.91]	3.47e-42	0.65 [0.63-0.67]	Mixte
F15	bmi_F15	InsulinResistance85_F15	2798 (380/2418)	2.27	[2.02-2.56]	3.53e-42	0.71 [0.68-0.74]	Mixte
F15	bmi_F15	InsulinResistance_F15	2798 (967/1831)	1.82	[1.67-1.98]	1.14e-41	0.66 [0.64-0.69]	Mixte
F24	WaistHeight_F24	InsulinResistance_F24	1032 (256/776)	4.08	[3.32-5]	3.49e-41	0.8 [0.77-0.84]	Male
F15	FG_Ad	Prediabetes_F15	2822 (304/2518)	2.53	[2.2-2.9]	3.23e-40	0.77 [0.75-0.8]	Mixte
F15	FG_Ad	Dysglycaemia_F15	2827 (309/2518)	2.49	[2.17-2.85]	9.51e-40	0.77 [0.74-0.8]	Mixte
F15	FI_Ad	InsulinResistance_F15	2824 (977/1847)	1.78	[1.63-1.94]	4.52e-39	0.66 [0.64-0.68]	Mixte
F24	bmi_F24	InsulinResistance_F24	1033 (256/777)	3.51	[2.89-4.27]	2.06e-36	0.78 [0.75-0.82]	Male
F24	bmi_F18	InsulinResistance_F24	2037 (523/1514)	2.02	[1.81-2.26]	1.22e-35	0.68 [0.65-0.71]	Mixte
F24	WaistHeight_F24	InsulinResistance85_F24	1032 (156/876)	3.66	[2.98-4.49]	1.84e-35	0.81 [0.77-0.85]	Male
F15	WaistHeight_F13	InsulinResistance85_F15	2694 (358/2336)	1.85	[1.68-2.04]	2.77e-34	0.68 [0.64-0.71]	Mixte
F15	FG_Ad	Dysglycaemia85_F15	1359 (326/1033)	2.61	[2.24-3.04]	4.15e-34	0.74 [0.71-0.77]	Male
F15	WaistHeight_F11	InsulinResistance85_F15	2762 (377/2385)	1.82	[1.65-2.01]	4.72e-33	0.68 [0.65-0.71]	Mixte
F15	WaistHeight_F13	InsulinResistance_F15	2694 (921/1773)	1.67	[1.53-1.81]	4.76e-33	0.65 [0.63-0.67]	Mixte
F15	FatPercentage_F15	InsulinResistance85_F15	2970 (414/2556)	1.9	[1.71-2.12]	1.78e-32	0.67 [0.64-0.7]	Mixte
F24	bmi_F24	InsulinResistance85_F24	1033 (156/877)	3.51	[2.85-4.33]	4.15e-32	0.8 [0.76-0.84]	Male
F24	bmi_F18	InsulinResistance85_F24	2037 (293/1744)	2.24	[1.96-2.56]	6.52e-32	0.7 [0.67-0.74]	Mixte
F15	FatPercentage_F13	InsulinResistance_F15	2695 (923/1772)	2.06	[1.82-2.32]	1.52e-31	0.65 [0.62-0.67]	Mixte
F15	bmi_F15	InsulinResistance85_F15	1349 (160/1189)	3.16	[2.6-3.83]	8e-31	0.76 [0.72-0.81]	Male
F15	WaistHeight_F11	InsulinResistance_F15	2762 (956/1806)	1.61	[1.49-1.75]	8.42e-31	0.64 [0.62-0.66]	Mixte
F15	FatPercentage_F13	InsulinResistance85_F15	2695 (360/2335)	2.38	[2.06-2.76]	1.18e-30	0.67 [0.64-0.7]	Mixte
F15	bmi_F13	InsulinResistance85_F15	2559 (338/2221)	1.82	[1.64-2.02]	1.28e-29	0.66 [0.62-0.69]	Mixte
F15	WaistHeight_F15	InsulinResistance_F15	2500 (856/1644)	1.67	[1.53-1.82]	1.99e-29	0.64 [0.61-0.66]	Mixte
F15	WaistHeight_F15	InsulinResistance85_F15	2500 (324/2176)	1.86	[1.67-2.07]	2.58e-29	0.67 [0.63-0.7]	Mixte
F18	sex	Dysglycaemia85_F18	2695 (417/2278)	0.26	[0.2-0.33]	3.77e-29	0.67 [0.64-0.7]	Mixte
F15	FI_Ad	InsulinResistance85_F15	2824 (383/2441)	1.93	[1.72-2.17]	4.57e-28	0.67 [0.64-0.7]	Mixte
F15	FatPercentage_F15	InsulinResistance85_F15	1442 (174/1268)	2.33	[2-2.71]	6.85e-28	0.73 [0.69-0.77]	Male
F15	bmi_F13	InsulinResistance_F15	2559 (871/1688)	1.61	[1.48-1.76]	8.58e-28	0.63 [0.61-0.66]	Mixte
F18	FatPercentage_F18	InsulinResistance85_F18	1247 (173/1074)	2.42	[2.06-2.83]	9.46e-28	0.73 [0.68-0.77]	Male
F24	sex	Prediabetes_F24	2512 (622/1890)	0.36	[0.29-0.43]	4.86e-27	0.67 [0.65-0.7]	Mixte
F15	bmi_F11	InsulinResistance85_F15	2617 (352/2265)	1.75	[1.58-1.93]	6.59e-27	0.66 [0.63-0.69]	Mixte
F18	FatPercentage_F18	InsulinResistance_F18	1247 (199/1048)	2.28	[1.96-2.65]	1.27e-26	0.71 [0.67-0.76]	Male
F24	sex	Dysglycaemia_F24	2528 (638/1890)	0.36	[0.3-0.44]	2.04e-26	0.67 [0.65-0.7]	Mixte
F15	WaistHeight_F9	InsulinResistance85_F15	2739 (375/2364)	1.69	[1.53-1.86]	2.67e-26	0.66 [0.62-0.69]	Mixte
F15	bmi_F11	InsulinResistance_F15	2617 (900/1717)	1.57	[1.45-1.71]	2.68e-26	0.63 [0.61-0.66]	Mixte
F15	bmi_F15	InsulinResistance_F15	1349 (402/947)	2.04	[1.78-2.32]	4.67e-26	0.68 [0.64-0.71]	Male
F24	WaistHeight_F11	InsulinResistance85_F24	2238 (326/1912)	1.76	[1.58-1.96]	1.56e-25	0.68 [0.65-0.71]	Mixte
F15	WaistHeight_F13	InsulinResistance85_F15	1315 (148/1167)	2.18	[1.88-2.52]	1.91e-25	0.72 [0.67-0.77]	Male
F24	WaistHeight_F13	InsulinResistance85_F24	2145 (311/1834)	1.78	[1.6-1.98]	1.98e-25	0.67 [0.64-0.7]	Mixte
F24	WaistHeight_F13	InsulinResistance_F24	2145 (555/1590)	1.66	[1.51-1.83]	2.37e-25	0.63 [0.61-0.66]	Mixte
F24	bmi_F11	InsulinResistance85_F24	2240 (326/1914)	1.76	[1.58-1.96]	4.3e-25	0.67 [0.64-0.71]	Mixte
F15	FatPercentage_F15	InsulinResistance_F15	1442 (430/1012)	1.92	[1.7-2.18]	6.34e-25	0.66 [0.63-0.69]	Male
F18	bmi_F15	InsulinResistance_F18	2256 (352/1904)	1.9	[1.68-2.14]	8.43e-25	0.66 [0.63-0.7]	Mixte
F18	bmi_F18	InsulinResistance85_F18	1247 (173/1074)	2.64	[2.19-3.17]	8.54e-25	0.73 [0.69-0.78]	Male
F18	bmi_F15	InsulinResistance85_F18	2256 (309/1947)	1.96	[1.73-2.23]	9.51e-25	0.67 [0.64-0.71]	Mixte
F15	FG_Ad	Prediabetes_F15	1356 (215/1141)	2.4	[2.03-2.84]	1.45e-24	0.72 [0.69-0.76]	Male
F24	WaistHeight_F11	InsulinResistance_F24	2238 (583/1655)	1.62	[1.48-1.78]	1.59e-24	0.64 [0.61-0.66]	Mixte
F24	bmi_F11	InsulinResistance_F24	2240 (584/1656)	1.63	[1.48-1.79]	1.98e-24	0.64 [0.61-0.67]	Mixte
F15	FG_Ad	Dysglycaemia_F15	1359 (218/1141)	2.37	[2.01-2.8]	2.68e-24	0.72 [0.69-0.76]	Male
F18	FatPercentage_F13	InsulinResistance_F18	2300 (365/1935)	2.22	[1.91-2.59]	2.69e-24	0.65 [0.62-0.68]	Mixte
F18	WaistHeight_F13	InsulinResistance_F18	2301 (366/1935)	1.69	[1.53-1.87]	3.13e-24	0.64 [0.61-0.67]	Mixte
F15	WaistHeight_F13	InsulinResistance_F15	1315 (382/933)	1.92	[1.69-2.18]	4e-24	0.65 [0.62-0.69]	Male
F15	bmi_F13	InsulinResistance85_F15	1240 (142/1098)	2.24	[1.92-2.62]	4.7e-24	0.7 [0.65-0.76]	Male
F18	bmi_F18	InsulinResistance_F18	1247 (199/1048)	2.42	[2.04-2.87]	6.76e-24	0.72 [0.67-0.76]	Male
F18	WaistHeight_F13	InsulinResistance85_F18	2301 (318/1983)	1.71	[1.54-1.9]	1.34e-23	0.65 [0.61-0.68]	Mixte
F15	WaistHeight_F11	InsulinResistance85_F15	1344 (162/1182)	2.11	[1.82-2.44]	1.38e-23	0.71 [0.66-0.76]	Male
F24	bmi_F13	InsulinResistance85_F24	2145 (309/1836)	1.76	[1.58-1.97]	1.56e-23	0.67 [0.63-0.7]	Mixte
F18	bmi_F13	InsulinResistance_F18	2303 (365/1938)	1.7	[1.53-1.89]	2.16e-23	0.65 [0.61-0.68]	Mixte
F18	WaistHeight_F11	InsulinResistance_F18	2391 (381/2010)	1.66	[1.51-1.84]	2.23e-23	0.63 [0.6-0.66]	Mixte
F24	bmi_F18	InsulinResistance_F24	1204 (320/884)	2.06	[1.78-2.38]	4.95e-23	0.68 [0.64-0.72]	Female
F24	bmi_F15	InsulinResistance85_F24	2057 (293/1764)	1.94	[1.7-2.22]	5.34e-23	0.67 [0.63-0.7]	Mixte
F15	WaistHeight_F9	InsulinResistance_F15	2739 (955/1784)	1.5	[1.38-1.62]	5.55e-23	0.63 [0.61-0.65]	Mixte
F15	WaistHeight_F11	InsulinResistance_F15	1344 (400/944)	1.84	[1.63-2.07]	6.43e-23	0.65 [0.61-0.68]	Male
F18	bmi_F13	InsulinResistance85_F18	2303 (317/1986)	1.73	[1.55-1.93]	7.15e-23	0.65 [0.62-0.68]	Mixte
F24	FatPercentage_F13	InsulinResistance_F24	2144 (555/1589)	2	[1.74-2.3]	7.32e-23	0.64 [0.61-0.67]	Mixte
F18	WaistHeight_F11	InsulinResistance85_F18	2391 (334/2057)	1.68	[1.52-1.87]	9.23e-23	0.63 [0.6-0.67]	Mixte
F15	FatPercentage_F13	InsulinResistance85_F15	1314 (150/1164)	2.17	[1.86-2.53]	1.61e-22	0.71 [0.66-0.76]	Male
F15	FG_Ad	Dysglycaemia85_F15	1468 (153/1315)	2.6	[2.15-3.15]	1.72e-22	0.73 [0.69-0.77]	Female
F18	FatPercentage_F18	InsulinResistance85_F18	2562 (366/2196)	1.81	[1.61-2.05]	1.75e-22	0.65 [0.62-0.68]	Mixte
F24	WaistHeight_F9	InsulinResistance_F24	2258 (583/1675)	1.58	[1.44-1.73]	2.19e-22	0.63 [0.6-0.65]	Mixte
F15	FI_Ad	InsulinResistance_F15	1466 (574/892)	1.78	[1.59-2]	2.45e-22	0.66 [0.63-0.69]	Female
F24	bmi_F13	InsulinResistance_F24	2145 (553/1592)	1.61	[1.46-1.77]	2.64e-22	0.63 [0.6-0.66]	Mixte
F18	FatPercentage_F18	InsulinResistance_F18	2562 (419/2143)	1.74	[1.56-1.95]	3.51e-22	0.64 [0.62-0.67]	Mixte
F18	bmi_F18	InsulinResistance_F18	1321 (222/1099)	2.16	[1.85-2.53]	4.75e-22	0.69 [0.65-0.73]	Female
F24	FG_Ad	Dysglycaemia85_F24	2528 (405/2123)	1.78	[1.58-2]	5.44e-22	0.72 [0.69-0.74]	Mixte
F15	FatPercentage_F13	InsulinResistance_F15	1314 (384/930)	1.85	[1.64-2.1]	5.67e-22	0.65 [0.62-0.69]	Male
F18	bmi_F18	InsulinResistance85_F18	1321 (195/1126)	2.25	[1.91-2.65]	5.89e-22	0.7 [0.65-0.74]	Female
F24	FatPercentage_F18	InsulinResistance_F24	1179 (314/865)	2.08	[1.79-2.42]	5.99e-22	0.69 [0.65-0.72]	Female
F18	FatPercentage_F13	InsulinResistance85_F18	2300 (318/1982)	2.19	[1.86-2.56]	6.43e-22	0.65 [0.62-0.68]	Mixte
F24	FG_Ad	Prediabetes_F24	2512 (622/1890)	1.64	[1.48-1.81]	6.54e-22	0.71 [0.69-0.74]	Mixte
F24	FatPercentage_F13	InsulinResistance85_F24	2144 (312/1832)	2.19	[1.87-2.58]	7.39e-22	0.66 [0.63-0.7]	Mixte
F24	FG_Ad	Dysglycaemia_F24	2528 (638/1890)	1.62	[1.47-1.79]	8.96e-22	0.71 [0.69-0.73]	Mixte
F15	WaistHeight_F15	InsulinResistance85_F15	1194 (135/1059)	2.14	[1.83-2.5]	1e-21	0.7 [0.64-0.75]	Male
F15	bmi_F11	InsulinResistance85_F15	1259 (150/1109)	2.13	[1.82-2.49]	1.16e-21	0.71 [0.66-0.76]	Male
F15	FG_Ped_2	Dysglycaemia85_F15	2827 (479/2348)	1.67	[1.5-1.86]	3.04e-21	0.7 [0.67-0.72]	Mixte
F24	FatPercentage_F18	InsulinResistance85_F24	1179 (168/1011)	2.45	[2.03-2.95]	4.46e-21	0.72 [0.68-0.76]	Female
F24	bmi_F18	InsulinResistance85_F24	1204 (171/1033)	2.32	[1.95-2.76]	4.87e-21	0.71 [0.67-0.76]	Female
F15	sex	Dysglycaemia85_F15	2827 (479/2348)	0.37	[0.3-0.45]	7.72e-21	0.62 [0.59-0.65]	Mixte
F15	bmi_F13	InsulinResistance_F15	1240 (362/878)	1.85	[1.62-2.1]	7.85e-21	0.64 [0.6-0.68]	Male
F18	bmi_F11	InsulinResistance85_F18	2394 (334/2060)	1.66	[1.49-1.84]	8.64e-21	0.64 [0.61-0.67]	Mixte
F18	bmi_F11	InsulinResistance_F18	2394 (381/2013)	1.62	[1.47-1.8]	9e-21	0.63 [0.6-0.66]	Mixte
F15	WaistHeight_F15	InsulinResistance_F15	1194 (354/840)	1.9	[1.66-2.17]	9.12e-21	0.64 [0.6-0.68]	Male
F24	bmi_F15	InsulinResistance_F24	2057 (536/1521)	1.64	[1.48-1.83]	1.23e-20	0.63 [0.6-0.66]	Mixte
F18	FatPercentage_F18	InsulinResistance_F18	1315 (220/1095)	2.16	[1.84-2.54]	1.35e-20	0.69 [0.65-0.73]	Female
F24	WaistHeight_F9	InsulinResistance85_F24	2258 (321/1937)	1.65	[1.48-1.83]	1.92e-20	0.65 [0.62-0.69]	Mixte
F24	WaistHeight_F13	InsulinResistance85_F24	1237 (174/1063)	2.02	[1.73-2.34]	6.53e-20	0.7 [0.66-0.75]	Female
F24	WaistHeight_F13	InsulinResistance_F24	1237 (329/908)	1.84	[1.61-2.09]	6.86e-20	0.66 [0.62-0.7]	Female
F24	WaistHeight_F11	InsulinResistance85_F24	1303 (183/1120)	1.93	[1.68-2.23]	1.07e-19	0.7 [0.66-0.74]	Female
F15	WaistHeight_F9	InsulinResistance85_F15	1328 (159/1169)	1.93	[1.67-2.22]	1.12e-19	0.67 [0.62-0.72]	Male
F24	WaistHeight_F15	InsulinResistance_F24	1707 (429/1278)	1.68	[1.5-1.88]	1.58e-19	0.63 [0.6-0.66]	Mixte
F15	bmi_F11	InsulinResistance_F15	1259 (374/885)	1.78	[1.57-2.01]	1.76e-19	0.64 [0.61-0.68]	Male
F18	FatPercentage_F18	InsulinResistance85_F18	1315 (193/1122)	2.18	[1.84-2.58]	2.02e-19	0.69 [0.65-0.73]	Female
F15	FatPercentage_F15	InsulinResistance_F15	1528 (606/922)	1.68	[1.5-1.88]	2.07e-19	0.64 [0.61-0.66]	Female
F15	bmi_F9	InsulinResistance85_F15	2591 (349/2242)	1.68	[1.5-1.88]	7.2e-19	0.64 [0.61-0.68]	Mixte
F18	bmi_F13	InsulinResistance85_F18	1129 (150/979)	2.07	[1.76-2.43]	8.14e-19	0.69 [0.64-0.74]	Male
F24	bmi_F11	InsulinResistance85_F24	1305 (183/1122)	1.91	[1.65-2.2]	1.72e-18	0.7 [0.65-0.74]	Female
F15	FI_Ad	InsulinResistance_F15	1358 (403/955)	1.78	[1.57-2.03]	2.35e-18	0.65 [0.62-0.68]	Male
F15	FG_Ped_1	Dysglycaemia85_F15	2827 (479/2348)	1.59	[1.43-1.77]	2.52e-18	0.68 [0.66-0.71]	Mixte
F15	bmi_F9	InsulinResistance_F15	2591 (896/1695)	1.45	[1.33-1.58]	2.71e-18	0.62 [0.6-0.64]	Mixte
F18	WaistHeight_F9	InsulinResistance_F18	2391 (388/2003)	1.55	[1.41-1.71]	3.3e-18	0.61 [0.58-0.64]	Mixte
F18	WaistHeight_F15	InsulinResistance_F18	1893 (284/1609)	1.7	[1.51-1.92]	3.69e-18	0.64 [0.61-0.68]	Mixte
F15	bmi_F15	InsulinResistance_F15	1449 (565/884)	1.66	[1.48-1.86]	4.84e-18	0.63 [0.61-0.66]	Female
F24	FatPercentage_F18	InsulinResistance_F24	2004 (517/1487)	1.6	[1.43-1.78]	8.71e-18	0.63 [0.6-0.66]	Mixte
F24	sex	Dysglycaemia85_F24	2528 (405/2123)	0.38	[0.31-0.48]	1.07e-17	0.66 [0.63-0.69]	Mixte
F24	FG_Ped_2	Dysglycaemia_F24	2528 (638/1890)	1.53	[1.39-1.69]	1.17e-17	0.7 [0.68-0.73]	Mixte
F18	bmi_F13	InsulinResistance_F18	1129 (175/954)	1.94	[1.67-2.26]	1.32e-17	0.67 [0.62-0.72]	Male
F15	RG_Ad	Dysglycaemia85_F15	2827 (479/2348)	1.58	[1.42-1.76]	1.86e-17	0.68 [0.66-0.71]	Mixte
F18	WaistHeight_F9	InsulinResistance85_F18	2391 (342/2049)	1.56	[1.41-1.73]	2.62e-17	0.61 [0.58-0.65]	Mixte
F24	bmi_F9	InsulinResistance85_F24	2257 (321/1936)	1.68	[1.49-1.9]	2.71e-17	0.65 [0.61-0.68]	Mixte
F24	FG_Ped_2	Prediabetes_F24	2512 (622/1890)	1.53	[1.38-1.68]	3.42e-17	0.7 [0.68-0.73]	Mixte
F24	bmi_F11	InsulinResistance_F24	1305 (354/951)	1.7	[1.5-1.92]	3.92e-17	0.65 [0.62-0.69]	Female
F24	WaistHeight_F11	InsulinResistance_F24	1303 (353/950)	1.68	[1.49-1.9]	4.19e-17	0.65 [0.61-0.68]	Female
F18	WaistHeight_F13	InsulinResistance85_F18	1128 (149/979)	1.9	[1.64-2.21]	5.18e-17	0.68 [0.63-0.73]	Male
F24	FatPercentage_F13	InsulinResistance_F24	1239 (330/909)	1.75	[1.53-1.99]	7.57e-17	0.65 [0.62-0.69]	Female
F24	WaistHeight_F15	InsulinResistance85_F24	1707 (227/1480)	1.74	[1.53-1.99]	9.14e-17	0.65 [0.61-0.69]	Mixte
F15	FI_Ad	InsulinResistance85_F15	1466 (222/1244)	1.93	[1.65-2.25]	9.22e-17	0.67 [0.63-0.71]	Female
F24	FatPercentage_F13	InsulinResistance85_F24	1239 (175/1064)	1.94	[1.66-2.27]	1.27e-16	0.68 [0.64-0.73]	Female
F15	bmi_F9	InsulinResistance85_F15	1247 (148/1099)	2.12	[1.78-2.54]	1.5e-16	0.69 [0.64-0.74]	Male
F15	WaistHeight_F7	InsulinResistance85_F15	2708 (362/2346)	1.51	[1.37-1.67]	2.06e-16	0.62 [0.59-0.66]	Mixte
F15	WaistHeight_F9	InsulinResistance_F15	1328 (394/934)	1.64	[1.46-1.85]	3.14e-16	0.61 [0.57-0.64]	Male
F18	WaistHeight_F15	InsulinResistance85_F18	1893 (244/1649)	1.68	[1.49-1.91]	3.46e-16	0.64 [0.6-0.68]	Mixte
F15	FatPercentage_F15	InsulinResistance85_F15	1528 (240/1288)	1.73	[1.51-1.97]	3.64e-16	0.64 [0.6-0.68]	Female
F24	bmi_F9	InsulinResistance_F24	2257 (583/1674)	1.49	[1.36-1.65]	3.84e-16	0.61 [0.59-0.64]	Mixte
F15	sex	Dysglycaemia_F15	2827 (309/2518)	0.34	[0.27-0.45]	4.9e-16	0.63 [0.6-0.66]	Mixte
F15	sex	Prediabetes_F15	2822 (304/2518)	0.34	[0.26-0.44]	5.63e-16	0.63 [0.6-0.66]	Mixte
F18	WaistHeight_F13	InsulinResistance_F18	1128 (174/954)	1.81	[1.57-2.09]	6.76e-16	0.66 [0.61-0.71]	Male
F24	RG_Ad	Prediabetes_F24	2512 (622/1890)	1.51	[1.36-1.66]	8.13e-16	0.7 [0.68-0.72]	Mixte
F18	WaistHeight_F7	InsulinResistance_F18	2355 (369/1986)	1.51	[1.37-1.68]	1.2e-15	0.6 [0.57-0.64]	Mixte
F24	RG_Ad	Dysglycaemia_F24	2528 (638/1890)	1.49	[1.35-1.65]	1.26e-15	0.7 [0.68-0.72]	Mixte
F15	FG_Ped_2	Dysglycaemia85_F15	1359 (326/1033)	1.74	[1.52-1.99]	1.42e-15	0.65 [0.62-0.68]	Male
F24	bmi_F13	InsulinResistance85_F24	1237 (172/1065)	1.83	[1.58-2.12]	1.67e-15	0.68 [0.64-0.73]	Female
F18	FatPercentage_F13	InsulinResistance_F18	1126 (174/952)	1.85	[1.59-2.16]	2.41e-15	0.66 [0.61-0.71]	Male
F24	bmi_F13	InsulinResistance_F24	1237 (327/910)	1.67	[1.47-1.9]	2.6e-15	0.65 [0.61-0.68]	Female
F18	bmi_F15	InsulinResistance85_F18	1102 (142/960)	2.2	[1.81-2.67]	2.61e-15	0.7 [0.65-0.75]	Male
F24	bmi_F15	InsulinResistance85_F24	1189 (166/1023)	2.02	[1.7-2.41]	2.63e-15	0.68 [0.64-0.73]	Female
F24	WaistHeight_F9	InsulinResistance_F24	1310 (352/958)	1.63	[1.45-1.85]	3.23e-15	0.64 [0.6-0.67]	Female
F18	bmi_F15	InsulinResistance_F18	1102 (162/940)	2.08	[1.73-2.5]	4.91e-15	0.68 [0.64-0.73]	Male
F15	bmi_F7	InsulinResistance85_F15	2563 (338/2225)	1.56	[1.4-1.75]	5.97e-15	0.63 [0.59-0.66]	Mixte
F18	FatPercentage_F13	InsulinResistance85_F18	1126 (150/976)	1.87	[1.6-2.2]	6.96e-15	0.66 [0.61-0.72]	Male
F24	WaistHeight_F9	InsulinResistance85_F24	1310 (182/1128)	1.76	[1.53-2.03]	7.57e-15	0.68 [0.64-0.72]	Female
F15	bmi_F15	InsulinResistance85_F15	1449 (220/1229)	1.82	[1.56-2.11]	7.8e-15	0.65 [0.61-0.7]	Female
F18	WaistHeight_F7	InsulinResistance85_F18	2355 (322/2033)	1.52	[1.37-1.69]	8.58e-15	0.6 [0.57-0.64]	Mixte
F24	FatPercentage_F15	Prediabetes_F24	2042 (507/1535)	0.65	[0.59-0.73]	9.8e-15	0.62 [0.59-0.65]	Mixte
F18	FatPercentage_F15	InsulinResistance85_F18	2254 (307/1947)	1.6	[1.42-1.8]	2.38e-14	0.63 [0.59-0.66]	Mixte
F18	FatPercentage_F15	InsulinResistance_F18	2254 (350/1904)	1.56	[1.39-1.75]	2.84e-14	0.62 [0.59-0.65]	Mixte
F24	bmi_F18	InsulinResistance_F24	833 (203/630)	1.97	[1.66-2.35]	3.07e-14	0.67 [0.63-0.72]	Male
F24	FG_Ped_2	Dysglycaemia85_F24	2528 (405/2123)	1.55	[1.38-1.74]	3.2e-14	0.7 [0.67-0.73]	Mixte
F24	FatPercentage_F15	Dysglycaemia_F24	2052 (517/1535)	0.66	[0.6-0.74]	4.5e-14	0.62 [0.59-0.65]	Mixte
F24	FatPercentage_F18	InsulinResistance_F24	825 (203/622)	1.87	[1.59-2.2]	4.54e-14	0.66 [0.62-0.71]	Male
F24	FatPercentage_F15	InsulinResistance_F24	2052 (533/1519)	1.47	[1.33-1.63]	4.62e-14	0.6 [0.57-0.63]	Mixte
F18	bmi_F11	InsulinResistance85_F18	1167 (156/1011)	1.8	[1.54-2.1]	6.34e-14	0.66 [0.61-0.71]	Male
F24	FatPercentage_F15	InsulinResistance_F24	1185 (319/866)	1.65	[1.45-1.88]	6.75e-14	0.63 [0.59-0.67]	Female
F18	WaistHeight_F11	InsulinResistance85_F18	1167 (156/1011)	1.76	[1.52-2.04]	9.09e-14	0.65 [0.6-0.7]	Male
F15	bmi_F7	InsulinResistance_F15	2563 (880/1683)	1.37	[1.26-1.49]	1.22e-13	0.61 [0.58-0.63]	Mixte
F18	bmi_F9	InsulinResistance_F18	2392 (388/2004)	1.52	[1.36-1.69]	1.38e-13	0.61 [0.58-0.64]	Mixte
F18	bmi_F9	InsulinResistance85_F18	2392 (342/2050)	1.55	[1.38-1.74]	1.39e-13	0.62 [0.58-0.65]	Mixte
F18	sex	Prediabetes_F18	2686 (188/2498)	0.28	[0.2-0.39]	1.51e-13	0.67 [0.63-0.7]	Mixte
F24	FG_Ped_1	Prediabetes_F24	2512 (622/1890)	1.44	[1.31-1.59]	1.6e-13	0.7 [0.67-0.72]	Mixte
F18	sex	Dysglycaemia_F18	2695 (197/2498)	0.29	[0.21-0.4]	1.95e-13	0.67 [0.63-0.7]	Mixte
F24	FG_Ped_1	Dysglycaemia_F24	2528 (638/1890)	1.43	[1.3-1.58]	2.01e-13	0.7 [0.67-0.72]	Mixte
F15	FG_Ped_2	Dysglycaemia_F15	2827 (309/2518)	1.59	[1.41-1.8]	2.51e-13	0.69 [0.66-0.72]	Mixte
F15	bmi_F9	InsulinResistance_F15	1247 (368/879)	1.6	[1.41-1.82]	2.78e-13	0.62 [0.59-0.66]	Male
F24	FatPercentage_F15	InsulinResistance85_F24	1185 (165/1020)	1.78	[1.53-2.08]	2.85e-13	0.66 [0.61-0.71]	Female
F15	FG_Ped_2	Prediabetes_F15	2822 (304/2518)	1.6	[1.41-1.81]	2.94e-13	0.69 [0.66-0.72]	Mixte
F24	FatPercentage_F18	InsulinResistance85_F24	2004 (290/1714)	1.65	[1.44-1.88]	2.94e-13	0.63 [0.6-0.67]	Mixte
F24	WaistHeight_F7	InsulinResistance85_F24	2270 (319/1951)	1.49	[1.34-1.65]	3.3e-13	0.62 [0.59-0.65]	Mixte
F18	WaistHeight_F11	InsulinResistance_F18	1167 (181/986)	1.7	[1.47-1.96]	3.77e-13	0.63 [0.58-0.68]	Male
F15	WaistHeight_F7	InsulinResistance85_F15	1323 (153/1170)	1.71	[1.48-1.98]	3.92e-13	0.62 [0.57-0.67]	Male
F18	bmi_F11	InsulinResistance_F18	1167 (181/986)	1.72	[1.49-1.99]	4.02e-13	0.65 [0.6-0.69]	Male
F24	bmi_F15	InsulinResistance_F24	1189 (321/868)	1.65	[1.44-1.89]	4.96e-13	0.63 [0.59-0.67]	Female
F18	FG_Ad	Dysglycaemia85_F18	2695 (417/2278)	1.51	[1.35-1.68]	5.22e-13	0.71 [0.69-0.74]	Mixte
F24	bmi_F7	InsulinResistance85_F24	2270 (320/1950)	1.54	[1.37-1.73]	5.84e-13	0.62 [0.59-0.66]	Mixte
F24	WaistHeight_F7	InsulinResistance_F24	2270 (584/1686)	1.4	[1.27-1.53]	7.24e-13	0.59 [0.56-0.62]	Mixte
F15	bmi_F7	InsulinResistance85_F15	1244 (142/1102)	1.88	[1.58-2.23]	7.77e-13	0.66 [0.61-0.71]	Male
F15	FI_Ad	InsulinResistance85_F15	1358 (161/1197)	1.93	[1.61-2.32]	7.9e-13	0.66 [0.62-0.71]	Male
F15	FG_Ped_1	Dysglycaemia85_F15	1359 (326/1033)	1.62	[1.42-1.86]	7.97e-13	0.63 [0.59-0.66]	Male
F18	WaistHeight_F15	InsulinResistance85_F18	899 (112/787)	1.89	[1.59-2.25]	8.72e-13	0.67 [0.61-0.73]	Male
F24	FG_Ad	Dysglycaemia_F24	1041 (383/658)	1.65	[1.44-1.89]	8.73e-13	0.65 [0.62-0.69]	Male
F24	FatPercentage_F18	InsulinResistance85_F24	825 (122/703)	1.91	[1.6-2.29]	8.86e-13	0.68 [0.62-0.73]	Male
F24	FG_Ad	Prediabetes_F24	1035 (377/658)	1.65	[1.44-1.9]	9.98e-13	0.65 [0.62-0.69]	Male
F18	FatPercentage_F15	InsulinResistance85_F18	1100 (141/959)	1.77	[1.51-2.08]	1.26e-12	0.68 [0.63-0.73]	Male
F15	FatPercentage_F13	InsulinResistance_F15	1381 (539/842)	1.51	[1.35-1.69]	1.37e-12	0.61 [0.57-0.64]	Female
F18	WaistHeight_F15	InsulinResistance_F18	899 (131/768)	1.83	[1.55-2.17]	1.4e-12	0.66 [0.61-0.72]	Male
F15	WaistHeight_F7	InsulinResistance_F15	2708 (934/1774)	1.33	[1.23-1.44]	1.49e-12	0.6 [0.58-0.62]	Mixte
F24	bmi_F18	InsulinResistance85_F24	833 (122/711)	2.13	[1.73-2.63]	1.72e-12	0.69 [0.63-0.74]	Male
F15	RG_Ad	Dysglycaemia85_F15	1359 (326/1033)	1.61	[1.41-1.84]	2.66e-12	0.63 [0.59-0.66]	Male
F24	bmi_F9	InsulinResistance85_F24	1309 (182/1127)	1.78	[1.52-2.1]	2.68e-12	0.67 [0.62-0.71]	Female
F15	FG_Ped_1	Prediabetes_F15	2822 (304/2518)	1.56	[1.37-1.76]	2.73e-12	0.69 [0.65-0.72]	Mixte
F24	FG_Ad	Dysglycaemia85_F24	1041 (249/792)	1.73	[1.48-2.02]	3.79e-12	0.65 [0.62-0.69]	Male
F18	FatPercentage_F15	InsulinResistance_F18	1100 (161/939)	1.72	[1.47-2]	4.04e-12	0.67 [0.62-0.71]	Male
F15	WaistHeight_F11	InsulinResistance85_F15	1418 (215/1203)	1.6	[1.4-1.83]	4.31e-12	0.63 [0.59-0.67]	Female
F15	WaistHeight_F13	InsulinResistance85_F15	1379 (210/1169)	1.61	[1.4-1.84]	4.9e-12	0.62 [0.58-0.67]	Female
F15	FG_Ped_1	Dysglycaemia_F15	2827 (309/2518)	1.54	[1.36-1.74]	7.37e-12	0.68 [0.65-0.71]	Mixte
F24	FatPercentage_F18	Prediabetes_F24	1994 (492/1502)	0.69	[0.63-0.77]	7.49e-12	0.6 [0.57-0.63]	Mixte
F15	WaistHeight_F13	InsulinResistance_F15	1379 (539/840)	1.48	[1.32-1.65]	8.31e-12	0.6 [0.57-0.63]	Female
F18	WaistHeight_F11	InsulinResistance_F18	1224 (200/1024)	1.63	[1.42-1.87]	9.25e-12	0.62 [0.58-0.67]	Female
F15	HbA1c_Ad	Dysglycaemia85_F15	2827 (479/2348)	1.43	[1.29-1.58]	9.47e-12	0.66 [0.64-0.69]	Mixte
F15	FatPercentage_F13	InsulinResistance85_F15	1381 (210/1171)	1.62	[1.41-1.85]	9.51e-12	0.63 [0.58-0.67]	Female
F18	bmi_F7	InsulinResistance85_F18	2360 (325/2035)	1.49	[1.33-1.67]	1.48e-11	0.6 [0.56-0.63]	Mixte
F18	bmi_F15	InsulinResistance_F18	1154 (190/964)	1.75	[1.49-2.07]	1.79e-11	0.65 [0.6-0.69]	Female
F18	FatPercentage_F15	InsulinResistance_F18	1154 (189/965)	1.66	[1.43-1.93]	1.82e-11	0.64 [0.6-0.69]	Female
F15	WaistHeight_F15	InsulinResistance_F15	1306 (502/804)	1.48	[1.32-1.66]	2.28e-11	0.6 [0.57-0.64]	Female
F18	bmi_F7	InsulinResistance_F18	2360 (372/1988)	1.45	[1.3-1.62]	2.43e-11	0.59 [0.56-0.62]	Mixte
F24	FG_Ad	Dysglycaemia85_F24	1487 (156/1331)	1.84	[1.54-2.2]	2.43e-11	0.69 [0.65-0.74]	Female
F24	FG_Ped_2	Dysglycaemia_F24	1041 (383/658)	1.58	[1.38-1.81]	2.89e-11	0.64 [0.61-0.68]	Male
F18	FatPercentage_F15	InsulinResistance85_F18	1154 (166/988)	1.69	[1.45-1.97]	2.98e-11	0.64 [0.6-0.69]	Female
F24	RG_Ad	Dysglycaemia85_F24	2528 (405/2123)	1.47	[1.31-1.65]	3.27e-11	0.69 [0.66-0.72]	Mixte
F18	bmi_F15	InsulinResistance85_F18	1154 (167/987)	1.79	[1.51-2.12]	3.37e-11	0.65 [0.6-0.7]	Female
F24	WaistHeight_F15	InsulinResistance_F24	1014 (261/753)	1.61	[1.4-1.86]	3.38e-11	0.63 [0.59-0.67]	Female
F24	WaistHeight_F15	InsulinResistance85_F24	1014 (133/881)	1.78	[1.5-2.11]	3.59e-11	0.67 [0.62-0.71]	Female
F24	FG_Ped_1	Dysglycaemia85_F24	2528 (405/2123)	1.46	[1.3-1.63]	3.79e-11	0.69 [0.66-0.72]	Mixte
F24	bmi_F9	InsulinResistance_F24	1309 (352/957)	1.53	[1.35-1.74]	4.1e-11	0.62 [0.58-0.65]	Female
F18	RG_Ad	Dysglycaemia85_F18	2695 (417/2278)	1.45	[1.3-1.63]	4.83e-11	0.71 [0.68-0.73]	Mixte
F24	FG_Ped_2	Prediabetes_F24	1035 (377/658)	1.57	[1.37-1.8]	6.12e-11	0.64 [0.61-0.68]	Male
F24	bmi_F7	InsulinResistance_F24	2270 (585/1685)	1.37	[1.24-1.5]	8.36e-11	0.59 [0.56-0.62]	Mixte
F18	FatPercentage_F13	InsulinResistance_F18	1174 (191/983)	1.63	[1.41-1.89]	9.12e-11	0.64 [0.6-0.69]	Female
F24	FatPercentage_F18	Dysglycaemia_F24	2004 (502/1502)	0.71	[0.64-0.79]	1.05e-10	0.6 [0.57-0.63]	Mixte
F15	WaistHeight_F11	InsulinResistance_F15	1418 (556/862)	1.43	[1.28-1.6]	1.07e-10	0.59 [0.56-0.63]	Female
F24	RG_Ad	Dysglycaemia_F24	1041 (383/658)	1.57	[1.37-1.79]	1.16e-10	0.64 [0.6-0.67]	Male
F24	FG_Ad	Prediabetes_F24	1477 (245/1232)	1.62	[1.4-1.87]	1.42e-10	0.66 [0.63-0.7]	Female
F18	WaistHeight_F11	InsulinResistance85_F18	1224 (178/1046)	1.61	[1.39-1.86]	1.49e-10	0.62 [0.57-0.66]	Female
F18	FG_Ped_2	Dysglycaemia85_F18	2695 (417/2278)	1.43	[1.28-1.6]	1.68e-10	0.71 [0.68-0.73]	Mixte
F15	WaistHeight_F15	InsulinResistance85_F15	1306 (189/1117)	1.6	[1.39-1.85]	2.01e-10	0.63 [0.58-0.68]	Female
F24	RG_Ad	Prediabetes_F24	1035 (377/658)	1.56	[1.36-1.79]	2.06e-10	0.64 [0.6-0.67]	Male
F24	bmi_F7	InsulinResistance85_F24	1319 (180/1139)	1.65	[1.41-1.93]	2.24e-10	0.64 [0.6-0.69]	Female
F24	FG_Ad	Dysglycaemia_F24	1487 (255/1232)	1.59	[1.38-1.84]	2.32e-10	0.66 [0.63-0.7]	Female
F24	WaistHeight_F7	InsulinResistance85_F24	1318 (179/1139)	1.58	[1.37-1.82]	2.36e-10	0.64 [0.6-0.69]	Female
F18	WaistHeight_F9	InsulinResistance_F18	1225 (211/1014)	1.56	[1.36-1.8]	3.01e-10	0.62 [0.58-0.66]	Female
F18	WaistHeight_F13	InsulinResistance_F18	1173 (192/981)	1.58	[1.37-1.83]	3.02e-10	0.63 [0.58-0.67]	Female
F15	impedance_F15	InsulinResistance85_F15	2789 (380/2409)	0.66	[0.58-0.75]	3.46e-10	0.6 [0.57-0.64]	Mixte
F24	FatPercentage_F15	InsulinResistance85_F24	2052 (291/1761)	1.49	[1.31-1.68]	3.71e-10	0.6 [0.56-0.64]	Mixte
F15	FG_Ped_2	Dysglycaemia_F15	1359 (218/1141)	1.63	[1.4-1.9]	3.86e-10	0.63 [0.59-0.67]	Male
F15	FG_Ped_2	Prediabetes_F15	1356 (215/1141)	1.63	[1.4-1.91]	4.75e-10	0.63 [0.59-0.67]	Male
F18	FG_Ped_1	Dysglycaemia85_F18	2695 (417/2278)	1.41	[1.27-1.57]	4.82e-10	0.7 [0.68-0.73]	Mixte
F15	bmi_F11	InsulinResistance_F15	1358 (526/832)	1.43	[1.28-1.6]	5.12e-10	0.59 [0.56-0.63]	Female
F15	bmi_F13	InsulinResistance_F15	1319 (509/810)	1.43	[1.28-1.61]	5.55e-10	0.59 [0.56-0.62]	Female
F24	WaistHeight_F15	InsulinResistance_F24	693 (168/525)	1.72	[1.45-2.04]	5.74e-10	0.63 [0.58-0.68]	Male
F18	WaistHeight_F9	InsulinResistance85_F18	1225 (189/1036)	1.58	[1.36-1.82]	5.97e-10	0.62 [0.57-0.67]	Female
F15	bmi_F7	InsulinResistance_F15	1244 (366/878)	1.48	[1.31-1.68]	7.83e-10	0.6 [0.56-0.63]	Male
F24	WaistHeight_F7	InsulinResistance_F24	1318 (347/971)	1.45	[1.29-1.64]	8.52e-10	0.61 [0.57-0.65]	Female
F24	FatPercentage_F15	Dysglycaemia85_F24	2052 (324/1728)	0.68	[0.59-0.77]	1.22e-09	0.61 [0.58-0.64]	Mixte
F24	bmi_F24	Dysglycaemia_F24	1469 (250/1219)	1.47	[1.3-1.66]	1.3e-09	0.65 [0.62-0.69]	Female
F24	bmi_F13	InsulinResistance85_F24	908 (137/771)	1.66	[1.41-1.96]	1.41e-09	0.64 [0.59-0.69]	Male
F15	FI_Ad	Prediabetes_F15	2822 (304/2518)	1.47	[1.3-1.67]	1.57e-09	0.68 [0.65-0.71]	Mixte
F18	bmi_F11	InsulinResistance_F18	1227 (200/1027)	1.54	[1.34-1.77]	1.66e-09	0.62 [0.57-0.66]	Female
F15	WaistHeight_F9	InsulinResistance85_F15	1411 (216/1195)	1.5	[1.32-1.72]	1.75e-09	0.62 [0.58-0.66]	Female
F15	FI_Ad	Dysglycaemia_F15	2827 (309/2518)	1.46	[1.29-1.66]	1.95e-09	0.68 [0.65-0.71]	Mixte
F18	WaistHeight_F9	InsulinResistance_F18	1166 (177/989)	1.54	[1.34-1.77]	1.95e-09	0.6 [0.55-0.65]	Male
F15	FG_Ped_1	Prediabetes_F15	1356 (215/1141)	1.6	[1.37-1.86]	2.03e-09	0.63 [0.59-0.67]	Male
F15	bmi_F13	InsulinResistance85_F15	1319 (196/1123)	1.53	[1.33-1.75]	2.41e-09	0.61 [0.56-0.65]	Female
F24	FG_Ped_1	Dysglycaemia_F24	1041 (383/658)	1.5	[1.31-1.71]	2.42e-09	0.63 [0.6-0.67]	Male
F15	bmi_F11	InsulinResistance85_F15	1358 (202/1156)	1.51	[1.32-1.73]	2.83e-09	0.61 [0.57-0.65]	Female
F24	bmi_F15	InsulinResistance85_F24	868 (127/741)	1.84	[1.5-2.25]	2.85e-09	0.65 [0.59-0.7]	Male
F15	FG_Ped_1	Dysglycaemia_F15	1359 (218/1141)	1.58	[1.36-1.84]	2.99e-09	0.62 [0.58-0.67]	Male
F15	FI_Ad	Dysglycaemia85_F15	2827 (479/2348)	1.37	[1.23-1.51]	3.07e-09	0.66 [0.64-0.69]	Mixte
F18	FatPercentage_F15	Dysglycaemia85_F18	2298 (347/1951)	0.69	[0.61-0.78]	3.28e-09	0.61 [0.58-0.64]	Mixte
F24	FG_Ped_1	Prediabetes_F24	1035 (377/658)	1.5	[1.31-1.71]	3.69e-09	0.63 [0.6-0.67]	Male
F7	bmi_F7	InsulinResistance85_F7	767 (115/652)	1.82	[1.49-2.22]	4.16e-09	0.65 [0.59-0.7]	Mixte
F24	bmi_F15	InsulinResistance_F24	868 (215/653)	1.64	[1.39-1.93]	4.26e-09	0.62 [0.58-0.67]	Male
F24	WaistHeight_F11	InsulinResistance_F24	935 (230/705)	1.53	[1.33-1.77]	4.41e-09	0.62 [0.58-0.67]	Male
F15	WaistHeight_F9	InsulinResistance_F15	1411 (561/850)	1.39	[1.24-1.55]	4.43e-09	0.59 [0.56-0.62]	Female
F18	RG_Ad	Dysglycaemia_F18	2695 (197/2498)	1.58	[1.36-1.85]	4.62e-09	0.71 [0.67-0.74]	Mixte
F18	FatPercentage_F13	InsulinResistance85_F18	1174 (168/1006)	1.58	[1.35-1.84]	5.27e-09	0.63 [0.59-0.68]	Female
F15	RG_Ad	Dysglycaemia_F15	2827 (309/2518)	1.44	[1.28-1.63]	5.59e-09	0.68 [0.65-0.71]	Mixte
F24	bmi_F24	Prediabetes_F24	1459 (240/1219)	1.45	[1.28-1.64]	6.08e-09	0.65 [0.61-0.69]	Female
F18	bmi_F11	InsulinResistance85_F18	1227 (178/1049)	1.54	[1.33-1.78]	6.18e-09	0.61 [0.57-0.66]	Female
F7	WaistHeight_F7	InsulinResistance85_F7	766 (114/652)	1.69	[1.42-2.02]	6.72e-09	0.64 [0.58-0.7]	Mixte
F24	FatPercentage_F15	InsulinResistance_F24	867 (214/653)	1.57	[1.35-1.83]	6.77e-09	0.62 [0.57-0.66]	Male
F18	WaistHeight_F13	InsulinResistance85_F18	1173 (169/1004)	1.55	[1.34-1.8]	7.74e-09	0.62 [0.57-0.67]	Female
F15	RG_Ad	Prediabetes_F15	2822 (304/2518)	1.44	[1.27-1.63]	8.08e-09	0.68 [0.65-0.71]	Mixte
F18	WaistHeight_F9	InsulinResistance85_F18	1166 (153/1013)	1.54	[1.33-1.78]	8.12e-09	0.6 [0.55-0.65]	Male
F24	bmi_F11	InsulinResistance_F24	935 (230/705)	1.53	[1.32-1.76]	8.17e-09	0.62 [0.58-0.66]	Male
F15	WaistHeight_F7	InsulinResistance_F15	1323 (391/932)	1.41	[1.25-1.59]	8.47e-09	0.57 [0.53-0.6]	Male
F24	WaistHeight_F9	InsulinResistance_F24	948 (231/717)	1.51	[1.31-1.74]	1.05e-08	0.6 [0.56-0.64]	Male
F18	RG_Ad	Prediabetes_F18	2686 (188/2498)	1.58	[1.35-1.85]	1.09e-08	0.71 [0.68-0.75]	Mixte
F18	WaistHeight_F7	InsulinResistance_F18	1192 (193/999)	1.52	[1.31-1.75]	1.19e-08	0.61 [0.57-0.66]	Female
F24	bmi_F7	InsulinResistance_F24	1319 (348/971)	1.43	[1.26-1.62]	1.57e-08	0.6 [0.57-0.64]	Female
F24	bmi_F13	InsulinResistance_F24	908 (226/682)	1.52	[1.31-1.76]	1.61e-08	0.61 [0.57-0.65]	Male
F18	WaistHeight_F7	InsulinResistance_F18	1163 (176/987)	1.51	[1.31-1.75]	1.84e-08	0.59 [0.54-0.63]	Male
F18	impedance_F18	InsulinResistance85_F18	2551 (364/2187)	0.71	[0.62-0.8]	1.99e-08	0.61 [0.58-0.64]	Mixte
F18	bmi_F13	InsulinResistance_F18	1174 (190/984)	1.51	[1.31-1.74]	2.21e-08	0.62 [0.58-0.67]	Female
F24	BMI_Ad	InsulinResistance85_F24	2528 (365/2163)	1.38	[1.23-1.55]	2.24e-08	0.59 [0.56-0.62]	Mixte
F24	FG_Ped_2	Dysglycaemia85_F24	1041 (249/792)	1.53	[1.32-1.78]	2.35e-08	0.63 [0.59-0.67]	Male
F24	bmi_F24	Dysglycaemia_F24	2502 (629/1873)	1.29	[1.18-1.42]	2.54e-08	0.69 [0.66-0.71]	Mixte
F24	BMI_Ad	InsulinResistance_F24	2528 (656/1872)	1.29	[1.18-1.42]	2.85e-08	0.57 [0.54-0.59]	Mixte
F18	bmi_F9	InsulinResistance85_F18	1167 (153/1014)	1.63	[1.37-1.93]	2.89e-08	0.63 [0.58-0.68]	Male
F18	FG_Ad	Dysglycaemia85_F18	1301 (311/990)	1.46	[1.28-1.66]	2.96e-08	0.61 [0.57-0.64]	Male
F18	WaistHeight_F7	InsulinResistance85_F18	1192 (171/1021)	1.52	[1.31-1.76]	3.19e-08	0.61 [0.57-0.66]	Female
F24	bmi_F11	InsulinResistance85_F24	935 (143/792)	1.58	[1.34-1.85]	3.36e-08	0.64 [0.59-0.69]	Male
F24	FatPercentage_F15	InsulinResistance85_F24	867 (126/741)	1.62	[1.36-1.92]	3.51e-08	0.64 [0.58-0.69]	Male
F18	FG_Ad	Prediabetes_F18	2686 (188/2498)	1.54	[1.32-1.8]	3.72e-08	0.71 [0.67-0.74]	Mixte
F15	bmi_Mom	InsulinResistance_F15	1423 (475/948)	1.36	[1.22-1.52]	4.85e-08	0.6 [0.56-0.63]	Mixte
F15	MPVAmvpa_F11	InsulinResistance85_F15	2300 (314/1986)	0.67	[0.58-0.77]	4.86e-08	0.61 [0.57-0.64]	Mixte
F18	WaistHeight_F7	InsulinResistance85_F18	1163 (151/1012)	1.52	[1.31-1.76]	4.99e-08	0.58 [0.53-0.64]	Male
F24	WaistHeight_F11	InsulinResistance85_F24	935 (143/792)	1.56	[1.33-1.83]	5.33e-08	0.64 [0.59-0.69]	Male
F18	bmi_F18	Dysglycaemia85_F18	2628 (408/2220)	1.35	[1.21-1.5]	5.76e-08	0.69 [0.67-0.72]	Mixte
F18	FG_Ad	Dysglycaemia_F18	2695 (197/2498)	1.52	[1.3-1.76]	6.09e-08	0.7 [0.67-0.74]	Mixte
F18	bmi_F9	InsulinResistance_F18	1167 (177/990)	1.56	[1.33-1.84]	6.23e-08	0.61 [0.57-0.66]	Male
F24	AgeDelivery_Mom	InsulinResistance_F24	2416 (625/1791)	0.77	[0.7-0.85]	6.96e-08	0.57 [0.55-0.6]	Mixte
F24	FG_Ped_2	Dysglycaemia_F24	1487 (255/1232)	1.48	[1.28-1.7]	7.44e-08	0.65 [0.62-0.69]	Female
F18	FatPercentage_F18	Dysglycaemia85_F18	2622 (408/2214)	0.74	[0.67-0.83]	9.42e-08	0.59 [0.56-0.62]	Mixte
F24	FG_Ped_2	Prediabetes_F24	1477 (245/1232)	1.48	[1.28-1.71]	1.05e-07	0.65 [0.61-0.68]	Female
F24	FG_Ped_1	Dysglycaemia85_F24	1041 (249/792)	1.5	[1.29-1.74]	1.11e-07	0.62 [0.58-0.66]	Male
F24	WaistHeight_F24	Dysglycaemia_F24	1467 (249/1218)	1.4	[1.24-1.58]	1.11e-07	0.58 [0.54-0.63]	Female
F24	FatPercentage_F13	InsulinResistance_F24	905 (225/680)	1.48	[1.28-1.71]	1.21e-07	0.62 [0.57-0.66]	Male
F18	WaistHeight_F15	InsulinResistance_F18	994 (153/841)	1.55	[1.32-1.82]	1.28e-07	0.63 [0.58-0.68]	Female
F24	RG_Ad	Dysglycaemia85_F24	1041 (249/792)	1.5	[1.29-1.75]	1.48e-07	0.61 [0.58-0.65]	Male
F18	RG_Ad	Dysglycaemia85_F18	1301 (311/990)	1.43	[1.25-1.64]	1.5e-07	0.6 [0.57-0.64]	Male
F15	sex	InsulinResistance_F15	2824 (977/1847)	1.52	[1.3-1.78]	1.66e-07	0.56 [0.53-0.58]	Mixte
F18	FG_Ped_2	Prediabetes_F18	2686 (188/2498)	1.5	[1.29-1.75]	1.77e-07	0.7 [0.67-0.74]	Mixte
F24	WaistHeight_F13	InsulinResistance85_F24	908 (137/771)	1.53	[1.3-1.79]	1.82e-07	0.62 [0.57-0.67]	Male
F24	bmi_F24	Prediabetes_F24	2486 (613/1873)	1.27	[1.16-1.4]	1.92e-07	0.68 [0.66-0.71]	Mixte
F18	FG_Ped_2	Dysglycaemia85_F18	1301 (311/990)	1.42	[1.24-1.62]	1.93e-07	0.6 [0.57-0.64]	Male
F7	bmi_F7	InsulinResistance_F7	767 (101/666)	1.73	[1.41-2.12]	2.04e-07	0.63 [0.57-0.69]	Mixte
F24	WaistHeight_F13	InsulinResistance_F24	908 (226/682)	1.46	[1.26-1.68]	2.11e-07	0.6 [0.55-0.64]	Male
F15	FG_Ad	InsulinResistance85_F15	2824 (383/2441)	1.33	[1.2-1.49]	2.14e-07	0.59 [0.56-0.62]	Mixte
F18	FG_Ped_2	Dysglycaemia_F18	2695 (197/2498)	1.49	[1.28-1.73]	2.15e-07	0.7 [0.66-0.73]	Mixte
F15	bmi_F9	InsulinResistance_F15	1344 (528/816)	1.34	[1.2-1.5]	2.33e-07	0.58 [0.55-0.61]	Female
F24	FG_Ped_2	Dysglycaemia85_F24	1487 (156/1331)	1.58	[1.33-1.88]	2.69e-07	0.66 [0.62-0.71]	Female
F24	bmi_Mom	InsulinResistance_F24	1280 (313/967)	1.38	[1.22-1.55]	2.82e-07	0.59 [0.56-0.63]	Mixte
F24	WaistHeight_F9	InsulinResistance85_F24	948 (139/809)	1.51	[1.29-1.77]	3e-07	0.61 [0.56-0.67]	Male
F18	bmi_F7	InsulinResistance85_F18	1166 (152/1014)	1.55	[1.31-1.83]	3.06e-07	0.6 [0.55-0.65]	Male
F18	impedance_F18	InsulinResistance_F18	2551 (416/2135)	0.74	[0.66-0.83]	3.27e-07	0.6 [0.56-0.63]	Mixte
F18	bmi_F13	InsulinResistance85_F18	1174 (167/1007)	1.47	[1.27-1.71]	3.53e-07	0.61 [0.57-0.66]	Female
F24	zPuberty	InsulinResistance_F24	2272 (591/1681)	0.23	[0.13-0.4]	3.59e-07	0.57 [0.54-0.6]	Mixte
F15	FI_Ad	Prediabetes_F15	1356 (215/1141)	1.48	[1.27-1.73]	4.04e-07	0.61 [0.57-0.65]	Male
F15	FG_Ped_2	Dysglycaemia85_F15	1468 (153/1315)	1.57	[1.32-1.87]	4.12e-07	0.62 [0.58-0.67]	Female
F24	TVwatching_4yrs	InsulinResistance_F24	2149 (537/1612)	1.28	[1.16-1.41]	4.21e-07	0.57 [0.54-0.6]	Mixte
F18	bmi_F9	InsulinResistance_F18	1225 (211/1014)	1.48	[1.27-1.72]	4.31e-07	0.6 [0.56-0.65]	Female
F18	bmi_F7	InsulinResistance_F18	1166 (177/989)	1.5	[1.28-1.75]	5.84e-07	0.6 [0.55-0.64]	Male
F24	FatPercentage_F13	InsulinResistance85_F24	905 (137/768)	1.52	[1.29-1.79]	6.15e-07	0.63 [0.57-0.68]	Male
F15	HbA1c_Ad	Dysglycaemia85_F15	1359 (326/1033)	1.39	[1.22-1.58]	6.29e-07	0.59 [0.55-0.62]	Male
F24	WaistHeight_F24	Prediabetes_F24	1457 (239/1218)	1.38	[1.21-1.56]	6.75e-07	0.58 [0.54-0.62]	Female
F7	WaistHeight_F7	InsulinResistance_F7	766 (100/666)	1.59	[1.32-1.9]	7.66e-07	0.62 [0.56-0.68]	Mixte
F24	RG_Ad	Prediabetes_F24	1477 (245/1232)	1.44	[1.25-1.67]	7.8e-07	0.65 [0.61-0.68]	Female
F18	bmi_F9	InsulinResistance85_F18	1225 (189/1036)	1.49	[1.27-1.74]	7.89e-07	0.6 [0.56-0.65]	Female
F15	FG_Ped_1	Dysglycaemia85_F15	1468 (153/1315)	1.54	[1.3-1.83]	7.9e-07	0.61 [0.57-0.66]	Female
F24	BMI_Ad	InsulinResistance85_F24	1487 (207/1280)	1.47	[1.26-1.71]	9.34e-07	0.61 [0.57-0.65]	Female
F15	FI_Ad	Dysglycaemia_F15	1359 (218/1141)	1.46	[1.25-1.7]	9.37e-07	0.6 [0.56-0.64]	Male
F24	bmi_Mom	InsulinResistance85_F24	1280 (177/1103)	1.42	[1.23-1.63]	1.07e-06	0.61 [0.57-0.66]	Mixte
F24	bmi_F9	InsulinResistance85_F24	948 (139/809)	1.57	[1.31-1.88]	1.23e-06	0.62 [0.57-0.68]	Male
F24	bmi_F24	Dysglycaemia85_F24	2502 (399/2103)	1.29	[1.16-1.43]	1.47e-06	0.67 [0.65-0.7]	Mixte
F18	impedance_F15	InsulinResistance85_F18	2249 (307/1942)	0.7	[0.61-0.81]	1.48e-06	0.59 [0.55-0.62]	Mixte
F24	WaistHeight_F24	Dysglycaemia_F24	2499 (628/1871)	1.25	[1.14-1.37]	1.52e-06	0.65 [0.63-0.68]	Mixte
F24	bmi_F9	InsulinResistance_F24	948 (231/717)	1.45	[1.25-1.68]	1.54e-06	0.6 [0.56-0.64]	Male
F15	RG_Ad	Dysglycaemia85_F15	1468 (153/1315)	1.54	[1.29-1.84]	1.54e-06	0.62 [0.57-0.66]	Female
F24	BMI_Ad	InsulinResistance_F24	1487 (398/1089)	1.33	[1.19-1.5]	1.8e-06	0.58 [0.54-0.61]	Female
F24	impedance_F15	InsulinResistance85_F24	2048 (291/1757)	0.7	[0.6-0.81]	1.88e-06	0.58 [0.55-0.62]	Mixte
F24	AgeDelivery_Mom	InsulinResistance85_F24	2416 (352/2064)	0.75	[0.67-0.85]	1.91e-06	0.58 [0.55-0.61]	Mixte
F24	RG_Ad	Dysglycaemia_F24	1487 (255/1232)	1.42	[1.23-1.63]	1.91e-06	0.65 [0.61-0.68]	Female
F24	zPuberty	InsulinResistance85_F24	2272 (324/1948)	0.18	[0.09-0.36]	2.13e-06	0.58 [0.55-0.62]	Mixte
F18	impedance_F15	InsulinResistance_F18	2249 (350/1899)	0.72	[0.63-0.82]	2.29e-06	0.58 [0.55-0.61]	Mixte
F18	FG_Ad	Dysglycaemia85_F18	1394 (106/1288)	1.64	[1.34-2.01]	2.31e-06	0.64 [0.59-0.7]	Female
F15	HbA1c_Ad	Dysglycaemia85_F15	1468 (153/1315)	1.51	[1.27-1.79]	2.37e-06	0.61 [0.57-0.66]	Female
F18	bmi_F18	Dysglycaemia85_F18	1274 (304/970)	1.37	[1.2-1.56]	2.63e-06	0.59 [0.55-0.63]	Male
F18	FG_Ped_1	Prediabetes_F18	2686 (188/2498)	1.43	[1.23-1.66]	2.84e-06	0.7 [0.66-0.73]	Mixte
F15	FatPercentage_F15	Dysglycaemia85_F15	2973 (511/2462)	0.79	[0.71-0.87]	2.94e-06	0.57 [0.54-0.6]	Mixte
F18	FatPercentage_F18	Dysglycaemia85_F18	1274 (304/970)	1.34	[1.18-1.52]	3.08e-06	0.58 [0.54-0.62]	Male
F18	FG_Ped_1	Dysglycaemia85_F18	1301 (311/990)	1.37	[1.2-1.56]	3.16e-06	0.59 [0.55-0.63]	Male
F18	RG_Ad	Prediabetes_F18	1296 (142/1154)	1.55	[1.29-1.86]	3.17e-06	0.62 [0.57-0.66]	Male
F15	impedance_F15	InsulinResistance85_F15	1447 (220/1227)	0.71	[0.61-0.82]	3.23e-06	0.58 [0.54-0.63]	Female
F18	FG_Ped_1	Dysglycaemia_F18	2695 (197/2498)	1.42	[1.22-1.64]	3.5e-06	0.69 [0.66-0.73]	Mixte
F15	WaistHeight_F7	InsulinResistance85_F15	1385 (209/1176)	1.37	[1.2-1.57]	4.04e-06	0.59 [0.55-0.63]	Female
F24	impedance_F18	InsulinResistance_F24	1995 (515/1480)	0.77	[0.69-0.86]	4.46e-06	0.58 [0.55-0.6]	Mixte
F15	FI_Ad	Dysglycaemia85_F15	1359 (326/1033)	1.35	[1.19-1.54]	4.85e-06	0.58 [0.55-0.62]	Male
F15	HbA1c_Ad	Dysglycaemia_F15	2827 (309/2518)	1.32	[1.17-1.49]	5.02e-06	0.66 [0.63-0.69]	Mixte
F15	FatPercentage_F15	Dysglycaemia_F15	1443 (232/1211)	1.34	[1.18-1.53]	5.31e-06	0.6 [0.56-0.64]	Male
F15	FatPercentage_F13	Dysglycaemia85_F15	1315 (314/1001)	1.32	[1.17-1.49]	5.51e-06	0.58 [0.54-0.62]	Male
F15	bmi_F9	InsulinResistance85_F15	1344 (201/1143)	1.42	[1.22-1.65]	5.68e-06	0.59 [0.55-0.64]	Female
F18	impedance_F11	InsulinResistance85_F18	2392 (333/2059)	0.75	[0.67-0.85]	6.07e-06	0.58 [0.54-0.61]	Mixte
F24	WaistHeight_F24	Dysglycaemia85_F24	2499 (399/2100)	1.27	[1.14-1.4]	6.57e-06	0.65 [0.62-0.68]	Mixte
F24	FatPercentage_F18	Dysglycaemia85_F24	2004 (317/1687)	0.76	[0.67-0.85]	6.71e-06	0.58 [0.54-0.62]	Mixte
F18	RG_Ad	Dysglycaemia_F18	1301 (147/1154)	1.51	[1.26-1.81]	6.72e-06	0.61 [0.56-0.66]	Male
F24	bmi_F24	Dysglycaemia85_F24	1469 (153/1316)	1.4	[1.21-1.61]	6.81e-06	0.66 [0.61-0.7]	Female
F7	HealthAwareScore_F7	Dysglycaemia85_F7	1486 (105/1381)	0.6	[0.49-0.75]	6.81e-06	0.67 [0.62-0.72]	Mixte
F15	FatPercentage_F15	Prediabetes_F15	1440 (229/1211)	1.34	[1.18-1.52]	6.92e-06	0.59 [0.55-0.63]	Male
F15	RG_Ad	Dysglycaemia_F15	1359 (218/1141)	1.41	[1.21-1.64]	7.17e-06	0.6 [0.55-0.64]	Male
F18	impedance_F11	InsulinResistance_F18	2392 (380/2012)	0.77	[0.68-0.86]	7.51e-06	0.57 [0.54-0.6]	Mixte
F18	bmi_F7	InsulinResistance_F18	1194 (195/999)	1.41	[1.21-1.65]	7.78e-06	0.59 [0.54-0.64]	Female
F18	WaistHeight_F15	InsulinResistance85_F18	994 (132/862)	1.48	[1.24-1.75]	8e-06	0.61 [0.56-0.67]	Female
F24	FI_Ad	InsulinResistance_F24	2528 (656/1872)	1.23	[1.12-1.34]	8.3e-06	0.56 [0.53-0.58]	Mixte
F15	HbA1c_Ad	Prediabetes_F15	2822 (304/2518)	1.32	[1.17-1.49]	8.49e-06	0.66 [0.63-0.69]	Mixte
F18	bmi_F7	InsulinResistance85_F18	1194 (173/1021)	1.43	[1.22-1.68]	8.69e-06	0.59 [0.54-0.64]	Female
F24	FG_Ped_1	Prediabetes_F24	1477 (245/1232)	1.38	[1.2-1.59]	9.19e-06	0.64 [0.6-0.68]	Female
F15	impedance_F15	InsulinResistance85_F15	1342 (160/1182)	0.66	[0.55-0.8]	9.86e-06	0.62 [0.57-0.67]	Male
F15	bmi_F7	InsulinResistance_F15	1319 (514/805)	1.29	[1.15-1.44]	1.07e-05	0.57 [0.53-0.6]	Female
F15	FG_Ad	InsulinResistance_F15	2824 (977/1847)	1.19	[1.1-1.29]	1.07e-05	0.58 [0.56-0.6]	Mixte
F15	WaistHeight_F7	InsulinResistance_F15	1385 (543/842)	1.28	[1.14-1.42]	1.11e-05	0.57 [0.54-0.6]	Female
F24	WaistHeight_F24	Prediabetes_F24	2483 (612/1871)	1.23	[1.12-1.34]	1.17e-05	0.65 [0.63-0.68]	Mixte
F15	RG_Ad	Prediabetes_F15	1356 (215/1141)	1.4	[1.2-1.63]	1.26e-05	0.59 [0.55-0.63]	Male
F24	FI_Ad	InsulinResistance_F24	1487 (398/1089)	1.3	[1.16-1.46]	1.31e-05	0.57 [0.54-0.61]	Female
F18	BMI_Ad	InsulinResistance_F18	2634 (433/2201)	1.26	[1.14-1.4]	1.32e-05	0.57 [0.54-0.59]	Mixte
F15	bmi_Mom	InsulinResistance_F15	690 (206/484)	1.43	[1.22-1.68]	1.44e-05	0.6 [0.55-0.65]	Male
F18	BMI_Ad	InsulinResistance85_F18	2634 (380/2254)	1.28	[1.14-1.42]	1.48e-05	0.57 [0.54-0.6]	Mixte
F24	FG_Ped_1	Dysglycaemia_F24	1487 (255/1232)	1.36	[1.18-1.56]	1.61e-05	0.64 [0.61-0.68]	Female
F24	WaistHeight_F24	Dysglycaemia85_F24	1467 (153/1314)	1.38	[1.19-1.6]	1.65e-05	0.6 [0.55-0.64]	Female
F18	FG_Ped_1	Dysglycaemia85_F18	1394 (106/1288)	1.55	[1.27-1.88]	1.72e-05	0.64 [0.59-0.69]	Female
F15	MPVAmvpa_F11	InsulinResistance85_F15	1092 (131/961)	0.63	[0.51-0.78]	1.73e-05	0.63 [0.58-0.68]	Male
F24	impedance_F13	InsulinResistance85_F24	2142 (312/1830)	0.74	[0.65-0.85]	1.8e-05	0.58 [0.54-0.61]	Mixte
F15	FG_Ad	InsulinResistance85_F15	1358 (161/1197)	1.44	[1.22-1.69]	1.97e-05	0.61 [0.56-0.65]	Male
F15	impedance_F15	InsulinResistance_F15	2789 (965/1824)	0.81	[0.74-0.9]	2.01e-05	0.58 [0.56-0.6]	Mixte
F15	impedance_F11	InsulinResistance_F15	2613 (898/1715)	0.84	[0.77-0.91]	2.3e-05	0.58 [0.55-0.6]	Mixte
F18	bmi_Mom	InsulinResistance_F18	1362 (200/1162)	1.34	[1.17-1.53]	2.36e-05	0.57 [0.53-0.62]	Mixte
F24	impedance_F15	InsulinResistance85_F24	1183 (165/1018)	0.7	[0.59-0.83]	2.39e-05	0.59 [0.54-0.64]	Female
F15	bmi_Mom	InsulinResistance85_F15	1423 (178/1245)	1.36	[1.18-1.56]	2.49e-05	0.61 [0.56-0.65]	Mixte
F15	MPVAmvpa_F11	InsulinResistance_F15	2300 (789/1511)	0.81	[0.74-0.9]	2.52e-05	0.58 [0.55-0.6]	Mixte
F18	FG_Ad	Prediabetes_F18	1296 (142/1154)	1.47	[1.23-1.76]	2.72e-05	0.61 [0.56-0.66]	Male
F15	FatPercentage_F13	Dysglycaemia_F15	1315 (213/1102)	1.33	[1.16-1.53]	2.94e-05	0.59 [0.54-0.63]	Male
F15	FatPercentage_F13	Prediabetes_F15	1312 (210/1102)	1.33	[1.16-1.53]	3.07e-05	0.59 [0.54-0.63]	Male
F18	bmi_Mom	InsulinResistance85_F18	1362 (171/1191)	1.35	[1.17-1.56]	3.11e-05	0.58 [0.53-0.63]	Mixte
F18	impedance_F18	InsulinResistance85_F18	1243 (172/1071)	0.71	[0.61-0.84]	3.13e-05	0.63 [0.59-0.68]	Male
F24	BMI_Ped	InsulinResistance85_F24	2528 (365/2163)	1.27	[1.13-1.42]	3.26e-05	0.57 [0.54-0.6]	Mixte
F18	bmi_Mom	InsulinResistance_F18	691 (102/589)	1.47	[1.22-1.78]	4.11e-05	0.61 [0.55-0.67]	Male
F24	impedance_F11	InsulinResistance85_F24	2236 (326/1910)	0.77	[0.68-0.87]	4.38e-05	0.58 [0.54-0.61]	Mixte
F24	AgeDelivery_Mom	InsulinResistance_F24	998 (245/753)	0.73	[0.63-0.85]	4.41e-05	0.58 [0.54-0.62]	Male
F18	bmi_F18	Dysglycaemia_F18	2628 (192/2436)	1.36	[1.17-1.57]	4.54e-05	0.68 [0.65-0.72]	Mixte
F24	BMI_Ped	InsulinResistance85_F24	1487 (207/1280)	1.36	[1.17-1.58]	4.68e-05	0.6 [0.56-0.64]	Female
F18	impedance_F15	InsulinResistance85_F18	1095 (141/954)	0.67	[0.55-0.81]	5.13e-05	0.61 [0.56-0.66]	Male
F15	bmi_F15	Dysglycaemia_F15	1350 (218/1132)	1.35	[1.17-1.56]	5.48e-05	0.58 [0.54-0.62]	Male
F24	impedance_F13	Dysglycaemia_F24	1237 (216/1021)	0.73	[0.63-0.85]	5.51e-05	0.63 [0.59-0.67]	Female
F15	bmi_F7	InsulinResistance85_F15	1319 (196/1123)	1.36	[1.17-1.57]	5.55e-05	0.58 [0.54-0.63]	Female
F24	impedance_F13	Prediabetes_F24	1227 (206/1021)	0.73	[0.62-0.85]	5.57e-05	0.63 [0.59-0.67]	Female
F24	impedance_F11	InsulinResistance_F24	1300 (353/947)	0.77	[0.68-0.88]	5.77e-05	0.57 [0.54-0.61]	Female
F15	WaistHeight_F13	Dysglycaemia_F15	1316 (212/1104)	1.31	[1.15-1.49]	5.92e-05	0.58 [0.53-0.62]	Male
F24	BMI_Ped	InsulinResistance_F24	2528 (656/1872)	1.2	[1.1-1.32]	5.93e-05	0.55 [0.53-0.58]	Mixte
F18	impedance_F15	InsulinResistance_F18	1095 (161/934)	0.69	[0.57-0.83]	6.07e-05	0.6 [0.55-0.65]	Male
F24	RG_Ad	Dysglycaemia85_F24	1487 (156/1331)	1.43	[1.2-1.7]	6.11e-05	0.65 [0.61-0.7]	Female
F15	HbA1c_Ad	InsulinResistance85_F15	2824 (383/2441)	1.25	[1.12-1.39]	6.27e-05	0.58 [0.55-0.61]	Mixte
F18	RG_Ad	Dysglycaemia85_F18	1394 (106/1288)	1.52	[1.24-1.87]	6.53e-05	0.61 [0.56-0.67]	Female
F15	T2D_Ad_1	Dysglycaemia85_F15	2827 (479/2348)	1.23	[1.11-1.36]	6.63e-05	0.65 [0.62-0.67]	Mixte
F18	FG_Ad	Dysglycaemia_F18	1301 (147/1154)	1.43	[1.2-1.71]	6.78e-05	0.6 [0.55-0.65]	Male
F15	bmi_F15	Prediabetes_F15	1347 (215/1132)	1.34	[1.16-1.56]	6.98e-05	0.58 [0.54-0.62]	Male
F18	BMI_Ad	InsulinResistance85_F18	1360 (205/1155)	1.36	[1.17-1.58]	7.36e-05	0.59 [0.55-0.63]	Female
F24	impedance_F18	InsulinResistance_F24	1173 (313/860)	0.76	[0.67-0.87]	7.85e-05	0.58 [0.54-0.62]	Female
F24	impedance_F13	InsulinResistance_F24	2142 (554/1588)	0.8	[0.72-0.89]	8.11e-05	0.55 [0.52-0.58]	Mixte
F18	FatPercentage_F18	Dysglycaemia_F18	1274 (142/1132)	1.37	[1.17-1.59]	8.3e-05	0.58 [0.53-0.63]	Male
F24	TVwatching_4yrs	InsulinResistance_F24	903 (217/686)	1.35	[1.16-1.56]	8.34e-05	0.59 [0.54-0.63]	Male
F24	impedance_F11	InsulinResistance85_F24	1300 (183/1117)	0.72	[0.61-0.85]	8.5e-05	0.59 [0.54-0.64]	Female
F15	WaistHeight_F13	Prediabetes_F15	1313 (209/1104)	1.3	[1.14-1.49]	8.71e-05	0.57 [0.53-0.62]	Male
F24	FG_Ped_1	Dysglycaemia85_F24	1487 (156/1331)	1.41	[1.19-1.67]	9.05e-05	0.65 [0.6-0.69]	Female
F24	impedance_F11	InsulinResistance_F24	2236 (584/1652)	0.82	[0.75-0.91]	9.07e-05	0.56 [0.53-0.59]	Mixte
F18	FG_Ped_2	Prediabetes_F18	1296 (142/1154)	1.43	[1.19-1.7]	9.09e-05	0.59 [0.54-0.64]	Male
F15	WaistHeight_F11	Dysglycaemia_F15	1345 (218/1127)	1.3	[1.14-1.49]	0.000103	0.57 [0.53-0.62]	Male
F18	impedance_F13	InsulinResistance85_F18	2297 (317/1980)	0.76	[0.67-0.88]	0.000107	0.57 [0.53-0.6]	Mixte
F7	HealthAwareScore_F7	InsulinResistance85_F7	688 (107/581)	0.64	[0.51-0.8]	0.000108	0.62 [0.56-0.68]	Mixte
F18	TVwatching_4yrs	Prediabetes_F18	1127 (123/1004)	1.41	[1.19-1.68]	0.00011	0.59 [0.53-0.65]	Male
F15	impedance_F13	InsulinResistance85_F15	2551 (339/2212)	0.77	[0.68-0.88]	0.00011	0.57 [0.54-0.61]	Mixte
F24	T2D_Ped	InsulinResistance85_F24	2528 (365/2163)	1.24	[1.11-1.39]	0.000122	0.57 [0.54-0.6]	Mixte
F24	impedance_F18	InsulinResistance85_F24	1995 (289/1706)	0.77	[0.67-0.88]	0.000124	0.58 [0.54-0.62]	Mixte
F24	BMI_Ped	InsulinResistance_F24	1487 (398/1089)	1.26	[1.12-1.41]	0.000126	0.57 [0.53-0.6]	Female
F18	FatPercentage_F18	Prediabetes_F18	1269 (137/1132)	1.36	[1.16-1.59]	0.000126	0.58 [0.52-0.63]	Male
F15	FG_Ad	InsulinResistance_F15	1358 (403/955)	1.26	[1.12-1.42]	0.000132	0.57 [0.53-0.6]	Male
F15	WaistHeight_F13	Dysglycaemia_F15	2697 (295/2402)	1.24	[1.11-1.39]	0.00014	0.66 [0.63-0.69]	Mixte
F18	TVwatching_4yrs	Dysglycaemia_F18	1129 (125/1004)	1.4	[1.18-1.67]	0.000141	0.59 [0.53-0.64]	Male
F15	WaistHeight_F11	Prediabetes_F15	1342 (215/1127)	1.3	[1.13-1.48]	0.000147	0.57 [0.53-0.62]	Male
F15	FI_Ad	Dysglycaemia85_F15	1468 (153/1315)	1.39	[1.17-1.64]	0.000149	0.6 [0.55-0.65]	Female
F15	HealthAwareScore_F13	InsulinResistance85_F15	1316 (197/1119)	0.74	[0.64-0.87]	0.00015	0.59 [0.55-0.63]	Female
F18	impedance_F18	InsulinResistance85_F18	1308 (192/1116)	0.74	[0.63-0.87]	0.000156	0.59 [0.55-0.64]	Female
F18	TVwatching_4yrs	Dysglycaemia_F18	2287 (163/2124)	1.33	[1.15-1.55]	0.000157	0.69 [0.65-0.73]	Mixte
F18	BMI_Ad	InsulinResistance_F18	1360 (232/1128)	1.32	[1.14-1.53]	0.000158	0.58 [0.54-0.62]	Female
F24	HbA1c_Ad	Prediabetes_F24	2512 (622/1890)	1.2	[1.09-1.32]	0.000158	0.68 [0.66-0.7]	Mixte
F18	TVwatching_4yrs	Prediabetes_F18	2281 (157/2124)	1.34	[1.15-1.56]	0.000159	0.7 [0.66-0.74]	Mixte
F24	HbA1c_Ad	Dysglycaemia_F24	2528 (638/1890)	1.2	[1.09-1.32]	0.000161	0.68 [0.65-0.7]	Mixte
F15	WaistHeight_F13	Prediabetes_F15	2692 (290/2402)	1.24	[1.11-1.39]	0.000162	0.66 [0.63-0.69]	Mixte
F24	WaistHeight_F7	InsulinResistance_F24	952 (237/715)	1.31	[1.14-1.51]	0.000174	0.56 [0.52-0.6]	Male
F24	T2D_Ad_2	Dysglycaemia_F24	2528 (638/1890)	1.2	[1.09-1.31]	0.000189	0.68 [0.65-0.7]	Mixte
F18	impedance_F18	InsulinResistance_F18	1243 (198/1045)	0.75	[0.64-0.87]	0.000192	0.62 [0.57-0.66]	Male
F24	T2D_Ped	InsulinResistance85_F24	1487 (207/1280)	1.33	[1.14-1.54]	0.000204	0.58 [0.53-0.62]	Female
F18	FG_Ped_2	Dysglycaemia85_F18	1394 (106/1288)	1.47	[1.2-1.8]	0.000205	0.63 [0.57-0.68]	Female
F24	impedance_F18	Prediabetes_F24	1165 (195/970)	0.74	[0.63-0.87]	0.000205	0.63 [0.58-0.67]	Female
F15	FatPercentage_F15	Dysglycaemia85_F15	1443 (347/1096)	1.24	[1.11-1.39]	0.000209	0.56 [0.53-0.6]	Male
F24	bmi_F7	InsulinResistance85_F24	951 (140/811)	1.4	[1.17-1.67]	0.000213	0.59 [0.53-0.64]	Male
F18	FG_Ped_2	Dysglycaemia_F18	1301 (147/1154)	1.39	[1.17-1.66]	0.000213	0.59 [0.54-0.63]	Male
F24	impedance_F18	Prediabetes_F24	1985 (491/1494)	0.8	[0.71-0.9]	0.000215	0.67 [0.64-0.7]	Mixte
F24	zPuberty	InsulinResistance_F24	915 (225/690)	0.74	[0.64-0.87]	0.000217	0.58 [0.54-0.62]	Male
F24	T2D_Ad_2	InsulinResistance_F24	2528 (656/1872)	1.18	[1.08-1.29]	0.000217	0.55 [0.52-0.57]	Mixte
F24	T2D_Ad_2	InsulinResistance_F24	1487 (398/1089)	1.24	[1.11-1.4]	0.000219	0.56 [0.53-0.59]	Female
F24	impedance_F18	Dysglycaemia_F24	1995 (501/1494)	0.8	[0.72-0.9]	0.000223	0.67 [0.64-0.7]	Mixte
F24	WaistHeight_F7	InsulinResistance85_F24	952 (140/812)	1.36	[1.15-1.6]	0.000233	0.58 [0.53-0.64]	Male
F18	impedance_F11	InsulinResistance_F18	1223 (199/1024)	0.74	[0.63-0.87]	0.000251	0.58 [0.54-0.62]	Female
F18	FatPercentage_F15	Prediabetes_F18	2291 (147/2144)	0.72	[0.6-0.86]	0.000263	0.6 [0.55-0.64]	Mixte
F24	bmi_Mom	InsulinResistance_F24	726 (179/547)	1.35	[1.15-1.59]	0.000266	0.59 [0.54-0.64]	Female
F15	HbA1c_Ad	Dysglycaemia_F15	1359 (218/1141)	1.32	[1.14-1.53]	0.000273	0.57 [0.53-0.61]	Male
F18	bmi_F18	Prediabetes_F18	2619 (183/2436)	1.32	[1.14-1.53]	0.000275	0.68 [0.65-0.72]	Mixte
F24	impedance_F18	Dysglycaemia_F24	1173 (203/970)	0.75	[0.64-0.88]	0.000277	0.63 [0.59-0.67]	Female
F24	bmi_F18	Dysglycaemia_F24	1204 (206/998)	1.33	[1.14-1.54]	0.000279	0.62 [0.57-0.66]	Female
F15	impedance_F11	InsulinResistance_F15	1354 (524/830)	0.81	[0.73-0.91]	0.000281	0.55 [0.52-0.58]	Female
F15	MPVAmvpa_F13	InsulinResistance_F15	2010 (693/1317)	0.83	[0.75-0.92]	0.000285	0.58 [0.56-0.61]	Mixte
F24	bmi_Mom	InsulinResistance_F24	554 (134/420)	1.41	[1.17-1.69]	0.000286	0.6 [0.54-0.65]	Male
F15	BMI_Ad	InsulinResistance_F15	2824 (977/1847)	1.16	[1.07-1.25]	0.000295	0.57 [0.55-0.6]	Mixte
F24	zPuberty	InsulinResistance_F24	1357 (366/991)	0.8	[0.71-0.9]	0.000297	0.56 [0.53-0.6]	Female
F15	WaistHeight_F13	Dysglycaemia85_F15	1316 (314/1002)	1.25	[1.11-1.4]	0.000297	0.56 [0.53-0.6]	Male
F15	impedance_F13	InsulinResistance_F15	2551 (872/1679)	0.84	[0.77-0.92]	0.000311	0.57 [0.55-0.6]	Mixte
F24	AgeDelivery_Mom	InsulinResistance_F24	1418 (380/1038)	0.8	[0.71-0.91]	0.00033	0.57 [0.53-0.6]	Female
F15	HbA1c_Ad	Prediabetes_F15	1356 (215/1141)	1.31	[1.13-1.52]	0.000368	0.57 [0.52-0.61]	Male
F18	IncomeQuintile_F15	Dysglycaemia85_F18	1121 (262/859)	0.81	[0.72-0.91]	0.000374	0.58 [0.54-0.62]	Male
F15	zPuberty	Dysglycaemia85_F15	2705 (454/2251)	3.13	[1.66-5.89]	0.000407	0.65 [0.62-0.68]	Mixte
F24	impedance_F13	InsulinResistance85_F24	1237 (175/1062)	0.75	[0.64-0.88]	0.000412	0.58 [0.53-0.63]	Female
F24	impedance_F15	InsulinResistance_F24	2048 (533/1515)	0.81	[0.72-0.91]	0.000416	0.54 [0.52-0.57]	Mixte
F24	T2D_Ad_2	Prediabetes_F24	2512 (622/1890)	1.18	[1.08-1.3]	0.000432	0.68 [0.65-0.7]	Mixte
F24	HbA1c_Ad	Dysglycaemia_F24	1041 (383/658)	1.26	[1.11-1.44]	0.00047	0.6 [0.57-0.64]	Male
F15	FatPercentage_F13	Prediabetes_F15	2693 (293/2400)	1.34	[1.14-1.59]	0.00048	0.66 [0.62-0.69]	Mixte
F18	impedance_F18	InsulinResistance_F18	1308 (218/1090)	0.77	[0.66-0.89]	0.000495	0.58 [0.54-0.63]	Female
F24	bmi_F18	Prediabetes_F24	1195 (197/998)	1.32	[1.13-1.54]	0.000517	0.61 [0.57-0.66]	Female
F24	impedance_F13	Dysglycaemia85_F24	1237 (131/1106)	0.72	[0.6-0.87]	0.000524	0.65 [0.6-0.7]	Female
F18	FG_Ped_1	Prediabetes_F18	1296 (142/1154)	1.37	[1.15-1.63]	0.00053	0.59 [0.54-0.64]	Male
F24	T2D_Ad_1	Dysglycaemia_F24	2528 (638/1890)	1.18	[1.07-1.29]	0.000531	0.68 [0.65-0.7]	Mixte
F15	MPVAmvpa_F11	InsulinResistance_F15	1092 (326/766)	0.78	[0.68-0.9]	0.000535	0.57 [0.54-0.61]	Male
F15	bmi_F15	Dysglycaemia_F15	2801 (309/2492)	1.23	[1.1-1.39]	0.000537	0.65 [0.62-0.69]	Mixte
F24	HbA1c_Ad	Prediabetes_F24	1035 (377/658)	1.26	[1.1-1.43]	0.000555	0.6 [0.57-0.64]	Male
F18	FatPercentage_F15	Dysglycaemia_F18	2298 (154/2144)	0.74	[0.62-0.88]	0.000577	0.59 [0.55-0.64]	Mixte
F24	zPuberty	InsulinResistance85_F24	1357 (189/1168)	0.76	[0.65-0.89]	0.000581	0.58 [0.53-0.62]	Female
F15	FatPercentage_F13	Dysglycaemia85_F15	2698 (454/2244)	1.28	[1.11-1.48]	0.000588	0.64 [0.62-0.67]	Mixte
F15	bmi_F15	Prediabetes_F15	2796 (304/2492)	1.23	[1.09-1.39]	0.000602	0.65 [0.62-0.69]	Mixte
F24	AgeDelivery_Mom	InsulinResistance85_F24	998 (152/846)	0.73	[0.61-0.87]	0.000603	0.59 [0.54-0.64]	Male
F15	FatPercentage_F13	Dysglycaemia_F15	2698 (298/2400)	1.33	[1.13-1.57]	0.000609	0.65 [0.62-0.69]	Mixte
F18	FatPercentage_F13	Dysglycaemia_F18	2354 (168/2186)	1.44	[1.17-1.78]	0.000615	0.69 [0.65-0.73]	Mixte
F24	bmi_F11	Dysglycaemia_F24	1305 (229/1076)	1.27	[1.11-1.45]	0.000626	0.63 [0.59-0.67]	Female
F18	impedance_F11	InsulinResistance85_F18	1223 (177/1046)	0.75	[0.63-0.88]	0.000688	0.58 [0.53-0.62]	Female
F18	FatPercentage_F18	Dysglycaemia85_F18	1348 (104/1244)	1.42	[1.16-1.73]	0.000701	0.59 [0.53-0.65]	Female
F24	bmi_F7	InsulinResistance_F24	951 (237/714)	1.29	[1.11-1.49]	0.000714	0.57 [0.52-0.61]	Male
F15	T_Townsend_F7	Dysglycaemia85_F15	1144 (116/1028)	0.78	[0.68-0.9]	0.000714	0.6 [0.55-0.66]	Female
F24	T2D_Ad_1	Prediabetes_F24	2512 (622/1890)	1.18	[1.07-1.29]	0.000715	0.68 [0.65-0.7]	Mixte
F18	T_Townsend_F7	Dysglycaemia85_F18	961 (219/742)	0.82	[0.73-0.92]	0.000765	0.57 [0.53-0.62]	Male
F15	bmi_Mom	InsulinResistance_F15	733 (269/464)	1.29	[1.11-1.51]	0.000774	0.57 [0.53-0.61]	Female
F15	impedance_F9	InsulinResistance85_F15	2588 (349/2239)	0.81	[0.72-0.92]	0.000784	0.57 [0.54-0.6]	Mixte
F24	bmi_F11	Prediabetes_F24	1296 (220/1076)	1.26	[1.1-1.45]	0.000793	0.63 [0.59-0.67]	Female
F24	T2D_Ad_2	InsulinResistance85_F24	2528 (365/2163)	1.21	[1.08-1.35]	0.000806	0.56 [0.52-0.59]	Mixte
F15	MPVAmvpa_F11	InsulinResistance85_F15	1208 (183/1025)	0.74	[0.62-0.88]	0.000821	0.58 [0.53-0.62]	Female
F18	FG_Ped_1	Dysglycaemia_F18	1301 (147/1154)	1.34	[1.13-1.6]	0.000867	0.58 [0.53-0.63]	Male
F7	FG_Ad	Dysglycaemia85_F7	1690 (125/1565)	1.37	[1.14-1.65]	0.000875	0.65 [0.6-0.69]	Mixte
F15	impedance_F11	InsulinResistance85_F15	2613 (352/2261)	0.82	[0.73-0.92]	0.000877	0.57 [0.54-0.6]	Mixte
F15	FI_Ped	InsulinResistance_F15	2824 (977/1847)	1.14	[1.06-1.24]	0.000884	0.57 [0.55-0.6]	Mixte
F18	IncomeQuintile_F15	Dysglycaemia85_F18	2281 (344/1937)	0.85	[0.77-0.93]	0.000887	0.69 [0.66-0.72]	Mixte
F24	zPuberty	InsulinResistance85_F24	915 (135/780)	0.72	[0.6-0.88]	0.000888	0.59 [0.54-0.64]	Male
F24	MPVAmvpa_F13	InsulinResistance_F24	991 (271/720)	0.77	[0.65-0.9]	0.000902	0.57 [0.53-0.61]	Female
F24	HealthAwareScore_F7	InsulinResistance_F24	2100 (540/1560)	0.84	[0.76-0.93]	0.000906	0.55 [0.52-0.58]	Mixte
F15	impedance_F9	InsulinResistance_F15	2588 (894/1694)	0.87	[0.8-0.94]	0.000913	0.58 [0.55-0.6]	Mixte
F24	WaistHeight_F13	Dysglycaemia_F24	1237 (215/1022)	1.26	[1.1-1.45]	0.00092	0.55 [0.51-0.6]	Female
F24	TVwatching_4yrs	InsulinResistance_F24	1246 (320/926)	1.23	[1.09-1.4]	0.000938	0.56 [0.52-0.6]	Female
F18	IncomeQuintile_F15	Prediabetes_F18	1118 (118/1000)	0.77	[0.66-0.9]	0.000949	0.59 [0.54-0.65]	Male
F15	HealthAwareScore_F13	InsulinResistance85_F15	2551 (339/2212)	0.82	[0.73-0.92]	0.000979	0.57 [0.54-0.61]	Mixte
F15	WaistHeight_F11	Dysglycaemia_F15	2765 (309/2456)	1.21	[1.08-1.35]	0.000983	0.65 [0.61-0.68]	Mixte
F15	impedance_F9	InsulinResistance85_F15	1244 (148/1096)	0.74	[0.62-0.88]	0.000984	0.59 [0.54-0.64]	Male
F24	AgeDelivery_Mom	InsulinResistance85_F24	1418 (200/1218)	0.77	[0.67-0.9]	0.00101	0.58 [0.53-0.62]	Female
F18	T_Townsend_F7	Prediabetes_F18	960 (102/858)	0.77	[0.66-0.9]	0.00103	0.6 [0.54-0.66]	Male
F24	impedance_F18	InsulinResistance85_F24	1173 (168/1005)	0.76	[0.65-0.9]	0.00105	0.58 [0.53-0.63]	Female
F18	IncomeQuintile_F18	Prediabetes_F18	1118 (118/1000)	0.78	[0.67-0.9]	0.00107	0.59 [0.54-0.65]	Male
F15	WaistHeight_F11	Prediabetes_F15	2760 (304/2456)	1.21	[1.08-1.35]	0.00109	0.65 [0.62-0.68]	Mixte
F18	impedance_F13	InsulinResistance_F18	2297 (364/1933)	0.81	[0.71-0.92]	0.00111	0.55 [0.52-0.59]	Mixte
F18	bmi_F18	Dysglycaemia_F18	1274 (143/1131)	1.33	[1.12-1.59]	0.00113	0.58 [0.53-0.63]	Male
F18	T_Townsend_F7	Dysglycaemia_F18	961 (103/858)	0.78	[0.67-0.9]	0.00117	0.6 [0.54-0.66]	Male
F18	WaistHeight_F15	Dysglycaemia85_F18	913 (208/705)	1.27	[1.1-1.47]	0.00117	0.57 [0.53-0.62]	Male
F18	WaistHeight_F15	Dysglycaemia85_F18	1931 (277/1654)	1.24	[1.09-1.41]	0.00119	0.69 [0.65-0.72]	Mixte
F15	impedance_F15	InsulinResistance_F15	1342 (401/941)	0.82	[0.73-0.92]	0.0012	0.57 [0.54-0.61]	Male
F15	T_Townsend_F7	Dysglycaemia85_F15	2133 (348/1785)	0.86	[0.79-0.94]	0.00122	0.65 [0.62-0.68]	Mixte
F18	BMI_Ad	Dysglycaemia85_F18	1301 (311/990)	1.24	[1.09-1.41]	0.00123	0.57 [0.53-0.6]	Male
F18	FI_Ad	InsulinResistance_F18	2634 (433/2201)	1.19	[1.07-1.32]	0.00125	0.55 [0.52-0.58]	Mixte
F24	TVwatching_4yrs	InsulinResistance85_F24	2149 (293/1856)	1.21	[1.08-1.37]	0.0013	0.56 [0.53-0.6]	Mixte
F24	impedance_F15	Prediabetes_F24	1175 (195/980)	0.77	[0.66-0.9]	0.0013	0.63 [0.58-0.67]	Female
F24	bmi_F18	Dysglycaemia85_F24	1204 (129/1075)	1.35	[1.12-1.62]	0.00131	0.63 [0.57-0.68]	Female
F15	MPVAmvpa_F13	InsulinResistance85_F15	2010 (274/1736)	0.78	[0.68-0.91]	0.00137	0.58 [0.55-0.62]	Mixte
F24	impedance_F11	Prediabetes_F24	1291 (220/1071)	0.78	[0.67-0.91]	0.00142	0.63 [0.59-0.67]	Female
F15	FG_Ad	InsulinResistance85_F15	1466 (222/1244)	1.26	[1.09-1.46]	0.00145	0.57 [0.53-0.61]	Female
F24	T2D_Ped	Prediabetes_F24	2512 (622/1890)	1.17	[1.06-1.28]	0.00149	0.68 [0.66-0.7]	Mixte
F24	bmi_F13	Dysglycaemia_F24	1237 (216/1021)	1.26	[1.09-1.45]	0.0015	0.62 [0.58-0.66]	Female
F15	zPuberty	Dysglycaemia85_F15	1293 (313/980)	1.23	[1.08-1.4]	0.00153	0.55 [0.52-0.59]	Male
F15	bmi_F13	Dysglycaemia_F15	1241 (204/1037)	1.25	[1.09-1.44]	0.00158	0.56 [0.52-0.61]	Male
F24	IncomeQuintile_F24	InsulinResistance_F24	893 (220/673)	0.81	[0.72-0.92]	0.00158	0.58 [0.53-0.62]	Male
F24	impedance_F13	InsulinResistance_F24	1237 (329/908)	0.81	[0.72-0.93]	0.00162	0.55 [0.51-0.58]	Female
F24	HealthAwareScore_F7	InsulinResistance85_F24	2100 (294/1806)	0.81	[0.72-0.93]	0.00164	0.56 [0.53-0.6]	Mixte
F18	FatPercentage_F13	Prediabetes_F18	2345 (159/2186)	1.42	[1.14-1.76]	0.00165	0.69 [0.65-0.73]	Mixte
F15	FatPercentage_F15	Prediabetes_F15	2966 (326/2640)	0.83	[0.73-0.93]	0.00171	0.56 [0.53-0.59]	Mixte
F15	bmi_F13	Prediabetes_F15	1238 (201/1037)	1.25	[1.09-1.44]	0.00181	0.56 [0.51-0.61]	Male
F24	impedance_F15	Dysglycaemia_F24	1183 (203/980)	0.78	[0.67-0.91]	0.00182	0.63 [0.58-0.67]	Female
F18	T_Townsend_F7	Prediabetes_F18	2018 (130/1888)	0.81	[0.71-0.92]	0.00183	0.7 [0.66-0.75]	Mixte
F15	HbA1c_Ad	InsulinResistance85_F15	1358 (161/1197)	1.31	[1.1-1.54]	0.00185	0.58 [0.53-0.63]	Male
F18	WaistHeight_F11	Dysglycaemia85_F18	2448 (375/2073)	1.18	[1.06-1.32]	0.00186	0.67 [0.65-0.7]	Mixte
F18	WaistHeight_F9	Dysglycaemia85_F18	2448 (373/2075)	1.19	[1.07-1.32]	0.00187	0.67 [0.64-0.7]	Mixte
F24	T2D_Ped	Prediabetes_F24	1477 (245/1232)	1.25	[1.08-1.43]	0.00197	0.62 [0.59-0.66]	Female
F15	FatPercentage_F15	Dysglycaemia_F15	2973 (333/2640)	0.83	[0.74-0.93]	0.00202	0.56 [0.53-0.59]	Mixte
F18	bmi_F13	Dysglycaemia85_F18	2357 (366/1991)	1.19	[1.07-1.33]	0.00205	0.69 [0.66-0.72]	Mixte
F18	IncomeQuintile_F15	Dysglycaemia_F18	1121 (121/1000)	0.78	[0.67-0.92]	0.00205	0.59 [0.53-0.64]	Male
F15	TobaccoSmokedREG_1to3mtnsPREG_Mom	Prediabetes_F15	1273 (198/1075)	0.44	[0.26-0.74]	0.00206	0.56 [0.52-0.6]	Male
F18	TVwatching_4yrs	InsulinResistance85_F18	2232 (310/1922)	1.2	[1.07-1.35]	0.00211	0.56 [0.52-0.59]	Mixte
F18	impedance_F13	InsulinResistance85_F18	1125 (150/975)	0.75	[0.63-0.9]	0.00214	0.58 [0.53-0.63]	Male
F24	T2D_Ad_1	Dysglycaemia85_F24	2528 (405/2123)	1.19	[1.06-1.32]	0.00216	0.67 [0.64-0.69]	Mixte
F18	IncomeQuintile_F18	Dysglycaemia_F18	1121 (121/1000)	0.79	[0.68-0.92]	0.00218	0.59 [0.53-0.64]	Male
F18	bmi_F13	Dysglycaemia_F18	2357 (168/2189)	1.26	[1.09-1.46]	0.00219	0.69 [0.65-0.73]	Mixte
F24	T2D_Ped	InsulinResistance_F24	2528 (656/1872)	1.15	[1.05-1.26]	0.00219	0.54 [0.51-0.56]	Mixte
F15	MPVAmvpa_F13	InsulinResistance_F15	953 (277/676)	0.79	[0.68-0.92]	0.00225	0.57 [0.53-0.61]	Male
F15	bmi_F11	Dysglycaemia_F15	1260 (204/1056)	1.24	[1.08-1.43]	0.00227	0.56 [0.52-0.61]	Male
F18	IncomeQuintile_F7	Prediabetes_F18	1118 (118/1000)	0.78	[0.67-0.92]	0.00231	0.58 [0.52-0.64]	Male
F15	BMI_Ped	InsulinResistance85_F15	1358 (161/1197)	1.3	[1.1-1.54]	0.00233	0.58 [0.53-0.62]	Male
F15	zPuberty	Prediabetes_F15	2700 (290/2410)	3.25	[1.52-6.95]	0.00242	0.66 [0.63-0.69]	Mixte
F18	HealthAwareScore_F7	InsulinResistance85_F18	2174 (290/1884)	0.82	[0.72-0.93]	0.00242	0.56 [0.53-0.6]	Mixte
F15	BMI_Ad	InsulinResistance85_F15	2824 (383/2441)	1.18	[1.06-1.32]	0.00251	0.56 [0.53-0.59]	Mixte
F18	IncomeQuintile_F18	Dysglycaemia85_F18	1121 (262/859)	0.84	[0.75-0.94]	0.00257	0.57 [0.53-0.6]	Male
F24	T2D_Ped	Dysglycaemia_F24	2528 (638/1890)	1.15	[1.05-1.27]	0.00261	0.68 [0.65-0.7]	Mixte
F18	impedance_F15	InsulinResistance85_F18	1154 (166/988)	0.78	[0.66-0.92]	0.00261	0.57 [0.52-0.62]	Female
F24	T2D_Ped	Dysglycaemia85_F24	1487 (156/1331)	1.29	[1.09-1.53]	0.00263	0.63 [0.59-0.68]	Female
F18	bmi_F18	Prediabetes_F18	1269 (138/1131)	1.31	[1.1-1.56]	0.00272	0.57 [0.52-0.63]	Male
F15	bmi_F11	Prediabetes_F15	1257 (201/1056)	1.24	[1.08-1.43]	0.00278	0.56 [0.52-0.6]	Male
F18	impedance_F11	InsulinResistance85_F18	1169 (156/1013)	0.76	[0.64-0.91]	0.0028	0.57 [0.52-0.62]	Male
F18	IncomeQuintile_F18	Dysglycaemia85_F18	2281 (344/1937)	0.86	[0.78-0.95]	0.00283	0.68 [0.65-0.71]	Mixte
F15	impedance_F15	InsulinResistance_F15	1447 (564/883)	0.85	[0.76-0.95]	0.00283	0.53 [0.5-0.56]	Female
F24	WaistHeight_F13	Prediabetes_F24	1227 (205/1022)	1.24	[1.08-1.43]	0.00285	0.55 [0.51-0.6]	Female
F15	TobaccoSmokedREG_1to3mtnsPREG_Mom	Dysglycaemia_F15	1276 (201/1075)	0.46	[0.28-0.77]	0.00288	0.55 [0.51-0.6]	Male
F15	bmi_Mom	InsulinResistance85_F15	733 (105/628)	1.33	[1.1-1.61]	0.00292	0.59 [0.53-0.65]	Female
F18	TobaccoSmokedREG_PrePREG_Mom	Prediabetes_F18	1227 (135/1092)	1.81	[1.22-2.68]	0.00298	0.56 [0.51-0.62]	Male
F24	T2D_Ad_2	Dysglycaemia_F24	1487 (255/1232)	1.23	[1.07-1.41]	0.00298	0.63 [0.59-0.67]	Female
F18	IncomeQuintile_F18	Prediabetes_F18	2274 (151/2123)	0.82	[0.72-0.93]	0.003	0.69 [0.65-0.74]	Mixte
F24	impedance_F15	InsulinResistance_F24	1183 (319/864)	0.82	[0.72-0.94]	0.00301	0.54 [0.5-0.58]	Female
F15	zPuberty	Dysglycaemia_F15	2705 (295/2410)	3.14	[1.47-6.68]	0.00303	0.66 [0.63-0.69]	Mixte
F24	MPVAmvpa_F11	InsulinResistance85_F24	1947 (290/1657)	0.81	[0.7-0.93]	0.00305	0.56 [0.53-0.6]	Mixte
F24	ConfectionaryDietScore_32weeksPREG_Mom	Dysglycaemia_F24	1364 (238/1126)	0.79	[0.68-0.92]	0.00306	0.63 [0.59-0.67]	Female
F24	MPVAmvpa_F13	InsulinResistance85_F24	991 (141/850)	0.73	[0.59-0.9]	0.00308	0.6 [0.55-0.64]	Female
F18	TVwatching_4yrs	InsulinResistance_F18	2232 (354/1878)	1.18	[1.06-1.32]	0.00312	0.55 [0.52-0.59]	Mixte
F18	TobaccoSmokedREG_PrePREG_Mom	Dysglycaemia_F18	1231 (139/1092)	1.79	[1.22-2.64]	0.00314	0.56 [0.51-0.62]	Male
F18	IncomeQuintile_F15	Prediabetes_F18	2274 (151/2123)	0.82	[0.71-0.93]	0.00324	0.69 [0.65-0.74]	Mixte
F24	BMI_Ad	InsulinResistance_F24	1041 (258/783)	1.24	[1.07-1.43]	0.0033	0.56 [0.52-0.6]	Male
F24	impedance_F11	Dysglycaemia_F24	1300 (229/1071)	0.8	[0.69-0.93]	0.00331	0.63 [0.59-0.67]	Female
F18	T_Townsend_F7	Dysglycaemia_F18	2023 (135/1888)	0.82	[0.72-0.94]	0.00333	0.69 [0.65-0.74]	Mixte
F18	bmi_F15	Dysglycaemia85_F18	2300 (348/1952)	1.19	[1.06-1.34]	0.00336	0.68 [0.65-0.71]	Mixte
F24	bmi_F18	Dysglycaemia_F24	2037 (509/1528)	1.17	[1.05-1.3]	0.00338	0.67 [0.64-0.69]	Mixte
F15	impedance_F13	InsulinResistance85_F15	1235 (142/1093)	0.76	[0.63-0.91]	0.00341	0.58 [0.52-0.63]	Male
F18	WaistHeight_F13	Dysglycaemia85_F18	2355 (364/1991)	1.18	[1.06-1.31]	0.00346	0.68 [0.65-0.71]	Mixte
F18	impedance_F15	InsulinResistance_F18	1154 (189/965)	0.79	[0.68-0.93]	0.00347	0.57 [0.52-0.61]	Female
F15	bmi_F15	Dysglycaemia85_F15	1350 (326/1024)	1.2	[1.06-1.36]	0.00348	0.55 [0.52-0.59]	Male
F24	BMI_Ad	Dysglycaemia_F24	2528 (638/1890)	1.15	[1.05-1.26]	0.00349	0.67 [0.65-0.7]	Mixte
F24	BMI_Ad	Prediabetes_F24	2512 (622/1890)	1.15	[1.05-1.26]	0.00351	0.68 [0.65-0.7]	Mixte
F15	WaistHeight_F13	Dysglycaemia85_F15	2697 (452/2245)	1.16	[1.05-1.28]	0.00361	0.64 [0.62-0.67]	Mixte
F24	T2D_Ped	Dysglycaemia85_F24	2528 (405/2123)	1.18	[1.05-1.31]	0.00377	0.67 [0.64-0.7]	Mixte
F24	bmi_F13	Prediabetes_F24	1227 (206/1021)	1.24	[1.07-1.43]	0.00378	0.62 [0.57-0.66]	Female
F15	T2D_Ad_1	Dysglycaemia85_F15	1359 (326/1033)	1.2	[1.06-1.37]	0.0038	0.55 [0.51-0.59]	Male
F24	BMI_Ad	InsulinResistance85_F24	1041 (158/883)	1.29	[1.08-1.53]	0.00383	0.56 [0.51-0.61]	Male
F15	HbA1c_Ad	InsulinResistance_F15	2824 (977/1847)	1.12	[1.04-1.21]	0.00386	0.57 [0.55-0.59]	Mixte
F18	FatPercentage_F13	Dysglycaemia_F18	1151 (130/1021)	1.27	[1.08-1.5]	0.0039	0.57 [0.51-0.62]	Male
F18	T_Townsend_F7	Dysglycaemia85_F18	2023 (288/1735)	0.87	[0.79-0.96]	0.00397	0.69 [0.66-0.72]	Mixte
F24	TobaccoSmokedREG_EndPREG_Mom	InsulinResistance_F24	991 (242/749)	1.87	[1.22-2.87]	0.004	0.54 [0.5-0.59]	Male
F24	FatPercentage_F18	Dysglycaemia85_F24	1179 (126/1053)	1.31	[1.09-1.58]	0.00402	0.57 [0.51-0.62]	Female
F15	WaistHeight_F15	Prediabetes_F15	1192 (186/1006)	1.23	[1.07-1.42]	0.00403	0.55 [0.5-0.6]	Male
F18	FI_Ad	InsulinResistance85_F18	2634 (380/2254)	1.17	[1.05-1.31]	0.00404	0.55 [0.52-0.58]	Mixte
F15	zPuberty	Prediabetes_F15	1290 (208/1082)	1.24	[1.07-1.44]	0.00405	0.56 [0.52-0.6]	Male
F18	bmi_F15	Dysglycaemia85_F18	1118 (259/859)	1.23	[1.07-1.41]	0.00414	0.57 [0.53-0.61]	Male
F15	BMI_Ped	InsulinResistance_F15	2824 (977/1847)	1.12	[1.04-1.21]	0.00422	0.57 [0.55-0.59]	Mixte
F15	zPuberty	Dysglycaemia_F15	1293 (211/1082)	1.24	[1.07-1.43]	0.00428	0.56 [0.52-0.6]	Male
F7	BMI_Ped	InsulinResistance_F7	775 (103/672)	1.37	[1.1-1.69]	0.00433	0.6 [0.54-0.65]	Mixte
F18	zPuberty	InsulinResistance_F18	2473 (391/2082)	0.37	[0.19-0.74]	0.00436	0.55 [0.51-0.58]	Mixte
F18	bmi_F13	Prediabetes_F18	2348 (159/2189)	1.25	[1.07-1.46]	0.0044	0.7 [0.66-0.74]	Mixte
F18	bmi_F13	Dysglycaemia85_F18	1154 (278/876)	1.21	[1.06-1.38]	0.00442	0.56 [0.52-0.6]	Male
F24	T2D_Ped	Dysglycaemia_F24	1487 (255/1232)	1.22	[1.06-1.4]	0.00451	0.63 [0.59-0.66]	Female
F15	HbA1c_Ad	InsulinResistance_F15	1358 (403/955)	1.19	[1.05-1.34]	0.00455	0.56 [0.52-0.59]	Male
F18	FatPercentage_F18	Prediabetes_F18	2613 (182/2431)	0.8	[0.69-0.93]	0.00455	0.57 [0.52-0.61]	Mixte
F24	impedance_F7	Prediabetes_F24	1279 (215/1064)	0.8	[0.69-0.93]	0.00458	0.62 [0.58-0.66]	Female
F24	FatPercentage_F18	Dysglycaemia_F24	1179 (203/976)	1.25	[1.07-1.45]	0.00465	0.55 [0.51-0.6]	Female
F15	FI_Ped	InsulinResistance85_F15	1466 (222/1244)	1.23	[1.07-1.42]	0.00467	0.56 [0.52-0.6]	Female
F15	IncomeQuintile_F7	InsulinResistance_F15	2413 (843/1570)	0.91	[0.84-0.97]	0.00476	0.57 [0.54-0.59]	Mixte
F15	impedance_F13	InsulinResistance_F15	1316 (510/806)	0.85	[0.76-0.95]	0.00477	0.54 [0.5-0.57]	Female
F24	T2D_Ped	InsulinResistance_F24	1487 (398/1089)	1.18	[1.05-1.33]	0.00479	0.54 [0.51-0.58]	Female
F15	WaistHeight_F15	Dysglycaemia_F15	1195 (189/1006)	1.23	[1.06-1.41]	0.00494	0.55 [0.5-0.6]	Male
F24	bmi_F18	Dysglycaemia85_F24	2037 (322/1715)	1.19	[1.05-1.34]	0.00503	0.65 [0.62-0.68]	Mixte
F24	HbA1c_Ad	Dysglycaemia85_F24	1041 (249/792)	1.23	[1.06-1.42]	0.00508	0.58 [0.54-0.62]	Male
F15	MPVAmvpa_F15	InsulinResistance_F15	1358 (471/887)	0.84	[0.74-0.95]	0.00511	0.58 [0.55-0.62]	Mixte
F15	FreqDrinkSweetFruitJuice_F11	InsulinResistance85_F15	1277 (185/1092)	1.21	[1.06-1.39]	0.00523	0.56 [0.51-0.61]	Female
F24	WaistHeight_F11	Dysglycaemia_F24	1303 (228/1075)	1.21	[1.06-1.39]	0.00528	0.55 [0.5-0.59]	Female
F15	WaistHeight_F9	Dysglycaemia_F15	1329 (212/1117)	1.21	[1.06-1.39]	0.00554	0.55 [0.51-0.6]	Male
F15	T2D_Ad_1	Dysglycaemia85_F15	1468 (153/1315)	1.27	[1.07-1.5]	0.00558	0.57 [0.52-0.62]	Female
F15	MPVAmvpa_F13	InsulinResistance85_F15	953 (109/844)	0.73	[0.58-0.91]	0.00559	0.6 [0.55-0.66]	Male
F15	WaistHeight_F11	Dysglycaemia85_F15	1345 (321/1024)	1.19	[1.05-1.34]	0.00562	0.54 [0.5-0.58]	Male
F15	IncomeQuintile_F7	InsulinResistance85_F15	1249 (192/1057)	0.84	[0.74-0.95]	0.00565	0.56 [0.51-0.6]	Female
F15	WaistHeight_F9	Prediabetes_F15	1327 (210/1117)	1.21	[1.06-1.39]	0.00565	0.55 [0.51-0.6]	Male
F18	IncomeQuintile_F7	Dysglycaemia_F18	1121 (121/1000)	0.8	[0.69-0.94]	0.00571	0.57 [0.51-0.63]	Male
F18	FatPercentage_F13	Prediabetes_F18	1146 (125/1021)	1.27	[1.07-1.5]	0.00577	0.56 [0.51-0.62]	Male
F24	impedance_F13	Dysglycaemia_F24	2142 (550/1592)	0.85	[0.76-0.95]	0.00582	0.67 [0.65-0.7]	Mixte
F24	bmi_F18	Prediabetes_F24	2026 (498/1528)	1.16	[1.04-1.29]	0.00586	0.67 [0.64-0.7]	Mixte
F24	ConfectionaryDietScore_32weeksPREG_Mom	Prediabetes_F24	1354 (228/1126)	0.8	[0.68-0.94]	0.00586	0.63 [0.59-0.67]	Female
F24	HealthAwareScore_F7	InsulinResistance_F24	887 (215/672)	0.8	[0.68-0.94]	0.00588	0.57 [0.52-0.61]	Male
F24	T2D_Ad_2	Dysglycaemia85_F24	2528 (405/2123)	1.16	[1.04-1.3]	0.00597	0.66 [0.64-0.69]	Mixte
F18	WaistHeight_F11	Dysglycaemia_F18	2448 (170/2278)	1.22	[1.06-1.41]	0.00599	0.67 [0.63-0.71]	Mixte
F18	zPuberty	InsulinResistance_F18	1265 (205/1060)	0.81	[0.7-0.94]	0.00609	0.56 [0.52-0.61]	Female
F15	bmi_F13	Dysglycaemia85_F15	1241 (302/939)	1.19	[1.05-1.35]	0.00628	0.54 [0.5-0.58]	Male
F7	BMI_Ped	InsulinResistance85_F7	775 (117/658)	1.33	[1.08-1.63]	0.00631	0.59 [0.54-0.64]	Mixte
F24	bmi_F13	Dysglycaemia85_F24	1237 (131/1106)	1.27	[1.07-1.5]	0.00634	0.63 [0.58-0.69]	Female
F24	FreqDrinkSweetFruitJuice_F9	InsulinResistance_F24	899 (224/675)	1.25	[1.07-1.47]	0.00641	0.56 [0.52-0.6]	Male
F24	FreqDrinkSweetFruitJuice_F9	InsulinResistance85_F24	2154 (307/1847)	1.19	[1.05-1.36]	0.00643	0.55 [0.52-0.59]	Mixte
F15	WaistHeight_F9	Prediabetes_F15	2738 (301/2437)	1.17	[1.05-1.31]	0.00646	0.64 [0.61-0.67]	Mixte
F18	WaistHeight_F9	Dysglycaemia_F18	2448 (171/2277)	1.22	[1.06-1.41]	0.00672	0.67 [0.63-0.71]	Mixte
F15	bmi_Mom	Prediabetes_F15	1424 (141/1283)	1.25	[1.06-1.47]	0.00674	0.69 [0.65-0.74]	Mixte
F24	Month_StopBreastFeeding	InsulinResistance_F24	451 (116/335)	0.86	[0.77-0.96]	0.00675	0.58 [0.52-0.64]	Male
F18	bmi_F11	Dysglycaemia85_F18	2451 (375/2076)	1.16	[1.04-1.3]	0.00678	0.68 [0.65-0.71]	Mixte
F24	ConfectionaryDietScore_32weeksPREG_Mom	Dysglycaemia85_F24	1364 (144/1220)	0.76	[0.62-0.93]	0.00684	0.65 [0.6-0.69]	Female
F15	WaistHeight_F9	Dysglycaemia_F15	2742 (305/2437)	1.17	[1.04-1.31]	0.00686	0.64 [0.61-0.67]	Mixte
F15	TVwatching_4yrs	InsulinResistance85_F15	2389 (324/2065)	1.17	[1.04-1.31]	0.00706	0.56 [0.53-0.6]	Mixte
F18	T2D_Ad_1	Prediabetes_F18	2686 (188/2498)	1.23	[1.06-1.43]	0.00707	0.68 [0.65-0.72]	Mixte
F15	bmi_F9	Prediabetes_F15	1246 (196/1050)	1.23	[1.06-1.43]	0.00708	0.56 [0.51-0.6]	Male
F18	IncomeQuintile_F18	Dysglycaemia_F18	2281 (158/2123)	0.84	[0.73-0.95]	0.00721	0.68 [0.64-0.73]	Mixte
F15	bmi_F13	Prediabetes_F15	2557 (278/2279)	1.18	[1.05-1.33]	0.00726	0.65 [0.62-0.69]	Mixte
F24	MPVAmvpa_F11	Prediabetes_F24	1934 (486/1448)	1.16	[1.04-1.29]	0.00732	0.67 [0.64-0.7]	Mixte
F15	bmi_F13	Dysglycaemia_F15	2562 (283/2279)	1.18	[1.04-1.33]	0.00733	0.65 [0.62-0.69]	Mixte
F15	T2D_Ad_1	InsulinResistance85_F15	1466 (222/1244)	1.22	[1.05-1.41]	0.00734	0.55 [0.52-0.59]	Female
F18	bmi_F18	Dysglycaemia85_F18	1354 (104/1250)	1.31	[1.07-1.59]	0.00736	0.59 [0.52-0.65]	Female
F24	TobaccoSmokedREG_PrePREG_Mom	InsulinResistance_F24	2393 (614/1779)	1.34	[1.08-1.66]	0.00743	0.54 [0.51-0.57]	Mixte
F24	MPVAmvpa_F11	Dysglycaemia_F24	1947 (499/1448)	1.16	[1.04-1.29]	0.0075	0.67 [0.64-0.69]	Mixte
F24	impedance_F15	Dysglycaemia85_F24	1183 (121/1062)	0.77	[0.64-0.93]	0.00756	0.63 [0.58-0.69]	Female
F24	impedance_F7	Dysglycaemia_F24	1287 (223/1064)	0.82	[0.7-0.95]	0.00771	0.62 [0.58-0.66]	Female
F18	T2D_Ad_2	InsulinResistance_F18	2634 (433/2201)	1.15	[1.04-1.28]	0.00778	0.54 [0.51-0.57]	Mixte
F24	impedance_F13	Prediabetes_F24	2127 (535/1592)	0.86	[0.76-0.96]	0.00787	0.67 [0.65-0.7]	Mixte
F18	T2D_Ad_1	Dysglycaemia_F18	2695 (197/2498)	1.22	[1.05-1.41]	0.00792	0.68 [0.64-0.71]	Mixte
F24	T2D_Ad_2	Prediabetes_F24	1477 (245/1232)	1.21	[1.05-1.39]	0.00799	0.62 [0.59-0.66]	Female
F24	WaistHeight_F11	Prediabetes_F24	1294 (219/1075)	1.2	[1.05-1.38]	0.00802	0.54 [0.5-0.59]	Female
F15	IncomeQuintile_F15	Dysglycaemia85_F15	2416 (400/2016)	0.88	[0.81-0.97]	0.00808	0.64 [0.61-0.67]	Mixte
F15	bmi_F9	Dysglycaemia_F15	1248 (198/1050)	1.22	[1.05-1.42]	0.00812	0.56 [0.51-0.6]	Male
F15	IncomeQuintile_F7	InsulinResistance85_F15	2413 (329/2084)	0.88	[0.8-0.97]	0.00819	0.56 [0.52-0.59]	Mixte
F7	sex	Dysglycaemia85_F7	1690 (125/1565)	0.6	[0.41-0.88]	0.00824	0.61 [0.57-0.66]	Mixte
F15	BMI_Ad	InsulinResistance_F15	1358 (403/955)	1.17	[1.04-1.32]	0.00825	0.55 [0.52-0.58]	Male
F18	IncomeQuintile_F15	Dysglycaemia_F18	2281 (158/2123)	0.84	[0.73-0.96]	0.00833	0.68 [0.64-0.72]	Mixte
F15	HbA1c_Ad	InsulinResistance85_F15	1466 (222/1244)	1.21	[1.05-1.4]	0.00838	0.56 [0.52-0.6]	Female
F15	T_Townsend_F11	Dysglycaemia85_F15	1186 (116/1070)	0.83	[0.72-0.95]	0.00847	0.57 [0.52-0.63]	Female
F24	TobaccoSmokedREG_PrePREG_Mom	InsulinResistance_F24	991 (242/749)	1.57	[1.12-2.2]	0.00856	0.55 [0.51-0.59]	Male
F15	bmi_Mom	Dysglycaemia_F15	1425 (142/1283)	1.24	[1.06-1.46]	0.00858	0.69 [0.65-0.73]	Mixte
F18	impedance_F9	InsulinResistance_F18	2389 (388/2001)	0.86	[0.76-0.96]	0.00895	0.54 [0.51-0.58]	Mixte
F15	FI_Ped	InsulinResistance_F15	1466 (574/892)	1.15	[1.04-1.28]	0.00896	0.54 [0.51-0.57]	Female
F24	impedance_F9	Prediabetes_F24	1299 (219/1080)	0.82	[0.7-0.95]	0.00902	0.62 [0.58-0.66]	Female
F18	impedance_F11	InsulinResistance_F18	1169 (181/988)	0.8	[0.68-0.95]	0.00907	0.56 [0.51-0.61]	Male
F18	zPuberty	InsulinResistance85_F18	1265 (181/1084)	0.81	[0.69-0.95]	0.00908	0.56 [0.52-0.61]	Female
F18	AgeDelivery_Mom	InsulinResistance85_F18	2513 (358/2155)	0.86	[0.77-0.96]	0.0091	0.55 [0.52-0.59]	Mixte
F18	WaistHeight_F11	Dysglycaemia85_F18	1192 (280/912)	1.19	[1.04-1.35]	0.00921	0.55 [0.51-0.59]	Male
F24	WaistHeight_F9	Dysglycaemia_F24	1310 (228/1082)	1.2	[1.05-1.37]	0.00928	0.55 [0.51-0.59]	Female
F18	bmi_F11	Dysglycaemia85_F18	1192 (280/912)	1.19	[1.04-1.35]	0.00932	0.56 [0.52-0.6]	Male
F24	IncomeQuintile_F24	InsulinResistance_F24	2120 (532/1588)	0.9	[0.83-0.97]	0.00932	0.54 [0.51-0.57]	Mixte
F24	FI_Ped	InsulinResistance85_F24	1041 (158/883)	1.25	[1.06-1.49]	0.00935	0.56 [0.51-0.61]	Male
F18	FatPercentage_F18	Dysglycaemia_F18	2622 (191/2431)	0.82	[0.71-0.95]	0.00943	0.56 [0.52-0.6]	Mixte
F18	T2D_Ad_2	InsulinResistance_F18	1274 (201/1073)	1.22	[1.05-1.42]	0.00951	0.56 [0.51-0.6]	Male
F18	TVwatching_4yrs	Dysglycaemia85_F18	1129 (266/863)	1.19	[1.04-1.37]	0.00956	0.56 [0.52-0.6]	Male
F15	impedance_F13	InsulinResistance85_F15	1316 (197/1119)	0.82	[0.7-0.95]	0.00995	0.55 [0.51-0.6]	Female
F15	FI_Ped	InsulinResistance85_F15	2824 (383/2441)	1.15	[1.03-1.28]	0.0102	0.56 [0.53-0.59]	Mixte
F15	TobaccoSmokedREG_PrePREG_Mom	InsulinResistance_F15	1377 (543/834)	1.4	[1.08-1.8]	0.0103	0.53 [0.5-0.56]	Female
F18	WaistHeight_F11	Prediabetes_F18	2442 (164/2278)	1.21	[1.05-1.4]	0.0103	0.68 [0.63-0.72]	Mixte
F7	RG_Ad	Dysglycaemia85_F7	1690 (125/1565)	1.28	[1.06-1.54]	0.0105	0.64 [0.59-0.68]	Mixte
F18	TobaccoSmokedREG_PrePREG_Mom	Prediabetes_F18	2537 (177/2360)	1.56	[1.11-2.2]	0.0107	0.68 [0.64-0.72]	Mixte
F18	WaistHeight_F13	Dysglycaemia85_F18	1153 (277/876)	1.18	[1.04-1.34]	0.0107	0.55 [0.51-0.59]	Male
F15	bmi_Mom	Dysglycaemia85_F15	1425 (226/1199)	1.19	[1.04-1.37]	0.011	0.65 [0.61-0.69]	Mixte
F18	TobaccoSmokedREG_PrePREG_Mom	InsulinResistance_F18	2487 (405/2082)	1.37	[1.07-1.75]	0.011	0.54 [0.51-0.57]	Mixte
F18	WaistHeight_F13	Dysglycaemia_F18	2355 (166/2189)	1.21	[1.04-1.4]	0.011	0.68 [0.64-0.72]	Mixte
F24	MPVAmvpa_F11	InsulinResistance85_F24	1149 (163/986)	0.79	[0.66-0.95]	0.0111	0.58 [0.53-0.62]	Female
F24	WaistHeight_F9	Prediabetes_F24	1301 (219/1082)	1.19	[1.04-1.37]	0.0111	0.55 [0.51-0.59]	Female
F18	FreqDrinkSweetFruitJuice_F9	Dysglycaemia_F18	1128 (121/1007)	1.27	[1.06-1.53]	0.0113	0.56 [0.5-0.62]	Male
F24	HealthAwareScore_F7	InsulinResistance85_F24	1213 (166/1047)	0.8	[0.68-0.95]	0.0114	0.57 [0.52-0.62]	Female
F15	T_Townsend_F7	InsulinResistance_F15	1143 (447/696)	0.89	[0.81-0.97]	0.0114	0.54 [0.51-0.58]	Female
F15	TobaccoSmokedREG_1to3mtnsPREG_Mom	InsulinResistance_F15	1377 (543/834)	1.46	[1.09-1.96]	0.0114	0.53 [0.5-0.56]	Female
F18	zPuberty	InsulinResistance85_F18	2473 (342/2131)	0.4	[0.2-0.81]	0.0115	0.55 [0.51-0.58]	Mixte
F24	HbA1c_Ad	Dysglycaemia85_F24	2528 (405/2123)	1.15	[1.03-1.28]	0.0116	0.66 [0.64-0.69]	Mixte
F18	TobaccoSmokedREG_PrePREG_Mom	Dysglycaemia_F18	2545 (185/2360)	1.54	[1.1-2.15]	0.0117	0.67 [0.64-0.71]	Mixte
F15	bmi_F15	Dysglycaemia85_F15	2801 (478/2323)	1.14	[1.03-1.26]	0.0118	0.64 [0.61-0.66]	Mixte
F24	IncomeQuintile_F18	InsulinResistance_F24	893 (220/673)	0.85	[0.75-0.96]	0.0118	0.56 [0.51-0.6]	Male
F18	TobaccoSmokedREG_PrePREG_Mom	InsulinResistance85_F18	2487 (356/2131)	1.39	[1.08-1.79]	0.0118	0.55 [0.52-0.59]	Mixte
F15	sex	InsulinResistance85_F15	2824 (383/2441)	1.32	[1.06-1.64]	0.012	0.53 [0.5-0.56]	Mixte
F15	MPVAsedentary_F13	InsulinResistance_F15	954 (277/677)	1.2	[1.04-1.38]	0.012	0.55 [0.51-0.6]	Male
F24	T2D_Ad_1	Dysglycaemia_F24	1041 (383/658)	1.18	[1.04-1.34]	0.012	0.59 [0.55-0.62]	Male
F15	FG_Ad	InsulinResistance_F15	1466 (574/892)	1.14	[1.03-1.27]	0.0121	0.54 [0.51-0.57]	Female
F24	T2D_Ad_1	Prediabetes_F24	1035 (377/658)	1.18	[1.04-1.34]	0.0122	0.58 [0.55-0.62]	Male
F18	MPVAsedentary_F15	InsulinResistance_F18	1122 (171/951)	1.24	[1.05-1.46]	0.0124	0.56 [0.51-0.61]	Mixte
F24	bmi_Mom	Dysglycaemia85_F24	1280 (214/1066)	1.2	[1.04-1.38]	0.0124	0.67 [0.63-0.71]	Mixte
F24	BMI_Ad	Prediabetes_F24	1035 (377/658)	1.18	[1.04-1.34]	0.0124	0.58 [0.54-0.62]	Male
F24	bmi_F9	Dysglycaemia_F24	1309 (228/1081)	1.2	[1.04-1.39]	0.0126	0.62 [0.58-0.66]	Female
F15	BMI_Ad	InsulinResistance_F15	1466 (574/892)	1.14	[1.03-1.27]	0.0127	0.53 [0.5-0.56]	Female
F15	impedance_F7	InsulinResistance_F15	2491 (855/1636)	0.89	[0.82-0.98]	0.0127	0.57 [0.55-0.59]	Mixte
F15	impedance_F9	InsulinResistance_F15	1344 (528/816)	0.87	[0.78-0.97]	0.0127	0.54 [0.5-0.57]	Female
F15	FreqDrinkSweetFruitJuice_F11	InsulinResistance85_F15	2407 (317/2090)	1.14	[1.03-1.26]	0.0128	0.55 [0.52-0.59]	Mixte
F18	T2D_Ad_2	Dysglycaemia85_F18	1301 (311/990)	1.18	[1.04-1.34]	0.0128	0.55 [0.52-0.59]	Male
F18	MPVAmvpa_F13	InsulinResistance_F18	1801 (285/1516)	0.83	[0.72-0.96]	0.0129	0.55 [0.51-0.59]	Mixte
F24	MPVAmvpa_F13	InsulinResistance_F24	1685 (449/1236)	0.86	[0.76-0.97]	0.013	0.55 [0.52-0.58]	Mixte
F15	impedance_F11	InsulinResistance85_F15	1259 (150/1109)	0.8	[0.67-0.95]	0.013	0.58 [0.52-0.63]	Male
F18	MPVAsedentary_F13	InsulinResistance_F18	1805 (285/1520)	1.18	[1.03-1.34]	0.0131	0.55 [0.51-0.58]	Mixte
F24	impedance_F13	InsulinResistance85_F24	905 (137/768)	0.79	[0.65-0.95]	0.0131	0.57 [0.52-0.62]	Male
F15	TVwatching_4yrs	InsulinResistance85_F15	1229 (190/1039)	1.21	[1.04-1.4]	0.0132	0.55 [0.5-0.6]	Female
F15	IncomeQuintile_F7	Dysglycaemia85_F15	2416 (400/2016)	0.89	[0.82-0.98]	0.0132	0.64 [0.61-0.67]	Mixte
F15	HealthAwareScore_F13	InsulinResistance_F15	1316 (510/806)	0.87	[0.78-0.97]	0.0134	0.54 [0.51-0.57]	Female
F24	BMI_Ad	Dysglycaemia_F24	1041 (383/658)	1.18	[1.03-1.34]	0.0134	0.58 [0.54-0.62]	Male
F15	WaistHeight_F15	Prediabetes_F15	2496 (265/2231)	1.17	[1.03-1.33]	0.0135	0.64 [0.61-0.68]	Mixte
F24	bmi_F9	Prediabetes_F24	1300 (219/1081)	1.2	[1.04-1.39]	0.0137	0.62 [0.58-0.66]	Female
F18	AgeDelivery_Mom	InsulinResistance85_F18	1298 (197/1101)	0.82	[0.7-0.96]	0.0137	0.57 [0.53-0.61]	Female
F18	bmi_F15	Dysglycaemia_F18	2300 (155/2145)	1.23	[1.04-1.45]	0.0142	0.68 [0.64-0.72]	Mixte
F18	FreqDrinkSweetFruitJuice_F9	InsulinResistance85_F18	2247 (316/1931)	1.17	[1.03-1.32]	0.0142	0.54 [0.5-0.57]	Mixte
F15	T_Townsend_F15	Dysglycaemia85_F15	1301 (203/1098)	0.86	[0.77-0.97]	0.0142	0.65 [0.6-0.69]	Mixte
F18	T_Townsend_F11	Prediabetes_F18	2015 (122/1893)	0.84	[0.73-0.97]	0.0144	0.69 [0.64-0.73]	Mixte
F24	TVwatching_4yrs	InsulinResistance85_F24	1246 (163/1083)	1.22	[1.04-1.43]	0.0145	0.56 [0.52-0.61]	Female
F18	MPVAsedentary_F13	InsulinResistance_F18	943 (150/793)	1.24	[1.04-1.48]	0.0146	0.57 [0.52-0.61]	Female
F15	WaistHeight_F15	Dysglycaemia85_F15	1195 (279/916)	1.17	[1.03-1.33]	0.0147	0.53 [0.49-0.57]	Male
F24	WaistHeight_F13	Dysglycaemia85_F24	1237 (130/1107)	1.23	[1.04-1.45]	0.0147	0.55 [0.5-0.6]	Female
F18	impedance_F13	InsulinResistance85_F18	1172 (167/1005)	0.82	[0.69-0.96]	0.0147	0.55 [0.51-0.6]	Female
F18	T_Townsend_F11	Dysglycaemia_F18	2021 (128/1893)	0.84	[0.74-0.97]	0.0148	0.68 [0.63-0.73]	Mixte
F18	WaistHeight_F9	Prediabetes_F18	2441 (164/2277)	1.2	[1.04-1.39]	0.0148	0.67 [0.63-0.71]	Mixte
F24	IncomeQuintile_F24	InsulinResistance85_F24	893 (131/762)	0.83	[0.71-0.96]	0.0149	0.57 [0.52-0.63]	Male
F24	TobaccoSmokedREG_1to3mtnsPREG_Mom	InsulinResistance_F24	991 (242/749)	1.61	[1.1-2.36]	0.0149	0.54 [0.5-0.58]	Male
F18	impedance_F9	InsulinResistance85_F18	2389 (342/2047)	0.86	[0.76-0.97]	0.015	0.55 [0.52-0.58]	Mixte
F18	MPVAmvpa_F13	InsulinResistance_F18	941 (150/791)	0.78	[0.64-0.95]	0.0151	0.56 [0.51-0.62]	Female
F18	T_Townsend_F15	Dysglycaemia85_F18	1239 (158/1081)	0.85	[0.74-0.97]	0.0151	0.68 [0.64-0.73]	Mixte
F15	T2D_Ad_2	Dysglycaemia85_F15	1359 (326/1033)	1.17	[1.03-1.32]	0.0152	0.55 [0.51-0.59]	Male
F24	MPVAmvpa_F11	InsulinResistance_F24	1947 (532/1415)	0.87	[0.78-0.97]	0.0153	0.54 [0.51-0.57]	Mixte
F15	T2D_Ad_1	Dysglycaemia_F15	2827 (309/2518)	1.16	[1.03-1.31]	0.0153	0.65 [0.62-0.68]	Mixte
F18	ProcessedDietScore_32weeksPREG_Mom	InsulinResistance_F18	1241 (211/1030)	1.19	[1.03-1.38]	0.0155	0.56 [0.52-0.6]	Female
F7	bmi_F7	Dysglycaemia85_F7	1668 (124/1544)	1.24	[1.04-1.48]	0.0157	0.63 [0.58-0.68]	Mixte
F15	TVwatching_4yrs	InsulinResistance_F15	2389 (828/1561)	1.11	[1.02-1.21]	0.0157	0.57 [0.55-0.6]	Mixte
F24	T2D_Ad_1	Dysglycaemia_F24	1487 (255/1232)	1.18	[1.03-1.36]	0.016	0.62 [0.58-0.66]	Female
F15	T2D_Ad_1	Prediabetes_F15	2822 (304/2518)	1.16	[1.03-1.31]	0.0161	0.65 [0.62-0.68]	Mixte
F24	impedance_F18	InsulinResistance_F24	822 (202/620)	0.82	[0.7-0.96]	0.0161	0.58 [0.53-0.62]	Male
F18	MPVAsedentary_F15	InsulinResistance85_F18	1122 (153/969)	1.24	[1.04-1.47]	0.0162	0.57 [0.52-0.62]	Mixte
F24	T2D_Ad_2	InsulinResistance85_F24	1487 (207/1280)	1.2	[1.03-1.39]	0.0162	0.55 [0.51-0.59]	Female
F18	HealthAwareScore_F7	InsulinResistance85_F18	1086 (136/950)	0.79	[0.66-0.96]	0.0164	0.57 [0.52-0.62]	Male
F18	TVwatching_4yrs	InsulinResistance85_F18	1127 (163/964)	1.22	[1.04-1.43]	0.0165	0.58 [0.53-0.63]	Female
F18	IncomeQuintile_F7	Dysglycaemia85_F18	1121 (262/859)	0.87	[0.77-0.97]	0.0165	0.55 [0.51-0.59]	Male
F18	impedance_F13	InsulinResistance_F18	1125 (174/951)	0.81	[0.69-0.96]	0.0165	0.56 [0.51-0.6]	Male
F18	T2D_Ad_1	Dysglycaemia85_F18	2695 (417/2278)	1.14	[1.02-1.27]	0.0166	0.68 [0.66-0.71]	Mixte
F15	MPVAmvpa_F11	InsulinResistance_F15	1208 (463/745)	0.87	[0.77-0.97]	0.0169	0.54 [0.51-0.57]	Female
F18	FreqDrinkSweetFruitJuice_F9	Prediabetes_F18	1124 (117/1007)	1.26	[1.04-1.53]	0.0171	0.57 [0.51-0.62]	Male
F24	IncomeQuintile_F18	InsulinResistance85_F24	893 (131/762)	0.83	[0.71-0.97]	0.0171	0.57 [0.52-0.62]	Male
F15	TVwatching_4yrs	InsulinResistance_F15	1229 (489/740)	1.15	[1.02-1.29]	0.0173	0.53 [0.5-0.57]	Female
F15	IncomeQuintile_F15	Dysglycaemia85_F15	1251 (126/1125)	0.84	[0.72-0.97]	0.0173	0.56 [0.5-0.61]	Female
F24	MPVAmvpa_F11	Dysglycaemia85_F24	1947 (313/1634)	1.16	[1.03-1.31]	0.0174	0.65 [0.62-0.69]	Mixte
F24	impedance_F13	InsulinResistance_F24	905 (225/680)	0.83	[0.71-0.97]	0.0174	0.56 [0.51-0.6]	Male
F18	FI_Ad	InsulinResistance_F18	1274 (201/1073)	1.2	[1.03-1.4]	0.0175	0.55 [0.51-0.59]	Male
F24	FatPercentage_F18	Prediabetes_F24	1171 (195/976)	1.21	[1.03-1.41]	0.0175	0.55 [0.5-0.59]	Female
F15	HealthAwareScore_F7	InsulinResistance_F15	2379 (808/1571)	0.9	[0.83-0.98]	0.0176	0.57 [0.54-0.59]	Mixte
F18	FI_Ad	InsulinResistance85_F18	1274 (175/1099)	1.22	[1.03-1.43]	0.0176	0.55 [0.51-0.6]	Male
F15	HealthAwareScore_F13	InsulinResistance_F15	2551 (870/1681)	0.9	[0.83-0.98]	0.0177	0.57 [0.54-0.59]	Mixte
F18	HealthAwareScore_F13	Dysglycaemia85_F18	1149 (277/872)	0.85	[0.74-0.97]	0.0178	0.55 [0.51-0.59]	Male
F24	BMI_Ad	Dysglycaemia85_F24	1041 (249/792)	1.19	[1.03-1.38]	0.0178	0.57 [0.52-0.61]	Male
F24	impedance_F9	Dysglycaemia_F24	1308 (228/1080)	0.84	[0.72-0.97]	0.0181	0.63 [0.59-0.67]	Female
F15	T_Townsend_F11	Dysglycaemia85_F15	2133 (335/1798)	0.9	[0.82-0.98]	0.0182	0.65 [0.61-0.68]	Mixte
F18	T2D_Ad_2	InsulinResistance85_F18	1274 (175/1099)	1.21	[1.03-1.42]	0.0184	0.55 [0.51-0.6]	Male
F18	TobaccoSmokedREG_PrePREG_Mom	Dysglycaemia85_F18	2545 (393/2152)	1.36	[1.05-1.75]	0.0186	0.68 [0.66-0.71]	Mixte
F18	T2D_Ad_2	InsulinResistance85_F18	2634 (380/2254)	1.14	[1.02-1.27]	0.0186	0.54 [0.51-0.57]	Mixte
F15	IncomeQuintile_F7	Dysglycaemia_F15	2416 (261/2155)	0.88	[0.79-0.98]	0.0191	0.65 [0.62-0.69]	Mixte
F15	BMI_Ad	InsulinResistance85_F15	1358 (161/1197)	1.22	[1.03-1.44]	0.0192	0.56 [0.51-0.6]	Male
F18	bmi_F11	Dysglycaemia_F18	2451 (170/2281)	1.19	[1.03-1.38]	0.0194	0.68 [0.64-0.72]	Mixte
F18	BMI_Ad	InsulinResistance_F18	1274 (201/1073)	1.2	[1.03-1.39]	0.0194	0.55 [0.51-0.6]	Male
F18	HealthAwareScore_F7	InsulinResistance_F18	2174 (333/1841)	0.87	[0.77-0.98]	0.0198	0.54 [0.51-0.58]	Mixte
F18	T2D_Ped	Dysglycaemia85_F18	2695 (417/2278)	1.14	[1.02-1.26]	0.0198	0.68 [0.65-0.71]	Mixte
F24	T2D_Ad_2	InsulinResistance85_F24	1041 (158/883)	1.22	[1.03-1.45]	0.0198	0.56 [0.51-0.6]	Male
F24	TobaccoSmokedREG_1to3mtnsPREG_Mom	InsulinResistance_F24	2393 (614/1779)	1.34	[1.05-1.71]	0.0199	0.54 [0.51-0.56]	Mixte
F18	MPVAmvpa_F11	Dysglycaemia_F18	1026 (107/919)	1.25	[1.04-1.51]	0.0201	0.58 [0.53-0.64]	Male
F15	TobaccoSmokedREG_1to3mtnsPREG_Mom	Dysglycaemia85_F15	1276 (303/973)	0.63	[0.43-0.93]	0.0201	0.54 [0.5-0.57]	Male
F15	TobaccoSmokedREG_EndPREG_Mom	Prediabetes_F15	1273 (198/1075)	0.52	[0.3-0.9]	0.0201	0.55 [0.5-0.59]	Male
F15	ConfectionaryDietScore_32weeksPREG_Mom	Dysglycaemia85_F15	1240 (292/948)	0.85	[0.74-0.97]	0.0201	0.55 [0.51-0.58]	Male
F18	MPVAmvpa_F11	InsulinResistance_F18	2095 (337/1758)	0.86	[0.75-0.98]	0.0202	0.54 [0.51-0.57]	Mixte
F15	WaistHeight_F15	Dysglycaemia_F15	2503 (272/2231)	1.16	[1.02-1.31]	0.0203	0.64 [0.6-0.67]	Mixte
F15	BMI_Ped	InsulinResistance_F15	1358 (403/955)	1.15	[1.02-1.29]	0.0205	0.55 [0.51-0.58]	Male
F15	MPVAmvpa_F15	InsulinResistance_F15	750 (297/453)	0.83	[0.72-0.97]	0.0206	0.55 [0.51-0.59]	Female
F24	impedance_F18	Dysglycaemia85_F24	1995 (316/1679)	0.85	[0.75-0.98]	0.0209	0.65 [0.62-0.68]	Mixte
F24	TobaccoSmokedREG_EndPREG_Mom	InsulinResistance_F24	2393 (614/1779)	1.37	[1.05-1.79]	0.021	0.53 [0.51-0.56]	Mixte
F18	LengthPREG_Mom	Dysglycaemia85_F18	2571 (395/2176)	1.14	[1.02-1.28]	0.0211	0.68 [0.66-0.71]	Mixte
F18	TobaccoSmokedREG_PrePREG_Mom	Dysglycaemia85_F18	1231 (296/935)	1.43	[1.05-1.94]	0.0215	0.55 [0.51-0.59]	Male
F15	impedance_F11	InsulinResistance85_F15	1354 (202/1152)	0.83	[0.72-0.97]	0.0215	0.54 [0.5-0.59]	Female
F24	impedance_F9	InsulinResistance85_F24	2252 (319/1933)	0.86	[0.76-0.98]	0.0215	0.55 [0.51-0.58]	Mixte
F18	MPVAsedentary_F13	InsulinResistance85_F18	1805 (247/1558)	1.17	[1.02-1.35]	0.0216	0.54 [0.51-0.58]	Mixte
F18	BMI_Ad	Dysglycaemia85_F18	2695 (417/2278)	1.13	[1.02-1.26]	0.0218	0.68 [0.65-0.71]	Mixte
F24	T2D_Ad_2	Prediabetes_F24	1035 (377/658)	1.16	[1.02-1.32]	0.0218	0.58 [0.54-0.61]	Male
F24	T2D_Ad_1	Prediabetes_F24	1477 (245/1232)	1.18	[1.02-1.35]	0.0219	0.61 [0.58-0.65]	Female
F24	bmi_F11	Dysglycaemia85_F24	1305 (137/1168)	1.21	[1.03-1.43]	0.022	0.63 [0.58-0.68]	Female
F18	WaistHeight_F9	Dysglycaemia85_F18	1192 (280/912)	1.16	[1.02-1.32]	0.022	0.52 [0.48-0.56]	Male
F18	TobaccoSmokedREG_1to3mtnsPREG_Mom	Dysglycaemia85_F18	2545 (393/2152)	1.4	[1.05-1.88]	0.0222	0.68 [0.66-0.71]	Mixte
F18	WaistHeight_F13	Prediabetes_F18	2346 (157/2189)	1.19	[1.03-1.39]	0.0224	0.68 [0.64-0.72]	Mixte
F15	T_Townsend_F11	Dysglycaemia_F15	2133 (217/1916)	0.88	[0.79-0.98]	0.0226	0.66 [0.62-0.69]	Mixte
F24	T2D_Ad_1	Dysglycaemia85_F24	1041 (249/792)	1.18	[1.02-1.37]	0.0227	0.57 [0.53-0.61]	Male
F24	IncomeQuintile_F7	InsulinResistance_F24	893 (220/673)	0.86	[0.76-0.98]	0.0231	0.55 [0.51-0.6]	Male
F24	T2D_Ad_2	Dysglycaemia_F24	1041 (383/658)	1.16	[1.02-1.32]	0.0231	0.58 [0.54-0.61]	Male
F15	ConfectionaryDietScore_32weeksPREG_Mom	InsulinResistance85_F15	1239 (144/1095)	0.8	[0.66-0.97]	0.0233	0.57 [0.52-0.62]	Male
F18	MPVAmvpa_F11	Prediabetes_F18	1024 (105/919)	1.25	[1.03-1.51]	0.0236	0.58 [0.53-0.64]	Male
F15	bmi_Mom	Dysglycaemia85_F15	691 (159/532)	1.22	[1.03-1.44]	0.0236	0.55 [0.5-0.61]	Male
F24	FreqDrinkSweetFruitJuice_F9	InsulinResistance85_F24	899 (131/768)	1.25	[1.03-1.51]	0.0237	0.57 [0.52-0.62]	Male
F18	HealthAwareScore_F13	InsulinResistance85_F18	1124 (148/976)	0.81	[0.68-0.97]	0.0237	0.55 [0.5-0.6]	Male
F18	bmi_F13	Dysglycaemia_F18	1154 (130/1024)	1.22	[1.03-1.44]	0.0239	0.56 [0.51-0.62]	Male
F18	HbA1c_Ad	Dysglycaemia85_F18	2695 (417/2278)	1.13	[1.02-1.26]	0.0239	0.68 [0.65-0.7]	Mixte
F15	WaistHeight_F11	Dysglycaemia85_F15	2765 (469/2296)	1.12	[1.01-1.23]	0.0239	0.63 [0.6-0.66]	Mixte
F15	impedance_F11	InsulinResistance_F15	1259 (374/885)	0.87	[0.77-0.98]	0.0239	0.56 [0.52-0.59]	Male
F18	FreqDrinkSweetFruitJuice_F9	Dysglycaemia85_F18	1128 (262/866)	1.18	[1.02-1.37]	0.0241	0.55 [0.51-0.59]	Male
F15	IncomeQuintile_F15	InsulinResistance85_F15	1249 (192/1057)	0.87	[0.77-0.98]	0.0241	0.54 [0.5-0.59]	Female
F18	T2D_Ad_1	Dysglycaemia85_F18	1301 (311/990)	1.16	[1.02-1.32]	0.0241	0.55 [0.52-0.59]	Male
F18	HbA1c_Ad	Prediabetes_F18	1296 (142/1154)	1.22	[1.03-1.46]	0.0241	0.55 [0.5-0.6]	Male
F15	bmi_F11	Dysglycaemia_F15	2620 (288/2332)	1.15	[1.02-1.29]	0.0245	0.65 [0.62-0.68]	Mixte
F18	impedance_F9	InsulinResistance85_F18	1164 (153/1011)	0.82	[0.68-0.97]	0.0245	0.56 [0.51-0.61]	Male
F18	bmi_Mom	Dysglycaemia85_F18	1393 (201/1192)	1.18	[1.02-1.36]	0.0246	0.69 [0.65-0.72]	Mixte
F18	T_Townsend_F11	Dysglycaemia85_F18	2021 (292/1729)	0.89	[0.81-0.99]	0.0247	0.68 [0.65-0.71]	Mixte
F24	IncomeQuintile_F15	InsulinResistance_F24	893 (220/673)	0.86	[0.76-0.98]	0.0248	0.55 [0.51-0.6]	Male
F24	impedance_F15	InsulinResistance85_F24	865 (126/739)	0.79	[0.65-0.97]	0.0249	0.57 [0.52-0.62]	Male
F15	T_Townsend_F7	InsulinResistance85_F15	1143 (174/969)	0.87	[0.77-0.98]	0.025	0.55 [0.51-0.6]	Female
F18	TVwatching_4yrs	Dysglycaemia85_F18	2287 (348/1939)	1.14	[1.02-1.28]	0.0253	0.69 [0.66-0.72]	Mixte
F18	WaistHeight_F11	Prediabetes_F18	1190 (126/1064)	1.21	[1.02-1.43]	0.0253	0.56 [0.5-0.61]	Male
F15	bmi_F11	Prediabetes_F15	2615 (283/2332)	1.15	[1.02-1.29]	0.0254	0.65 [0.62-0.68]	Mixte
F18	TobaccoSmokedREG_1to3mtnsPREG_Mom	InsulinResistance_F18	1281 (220/1061)	1.53	[1.05-2.21]	0.0254	0.57 [0.53-0.61]	Female
F15	T_Townsend_F11	Prediabetes_F15	2130 (214/1916)	0.88	[0.79-0.98]	0.0255	0.66 [0.62-0.69]	Mixte
F24	MPVAsedentary_F11	Dysglycaemia_F24	1950 (500/1450)	0.89	[0.8-0.99]	0.0257	0.67 [0.64-0.69]	Mixte
F18	TobaccoSmokedREG_EndPREG_Mom	InsulinResistance_F18	1281 (220/1061)	1.58	[1.06-2.36]	0.0257	0.57 [0.52-0.61]	Female
F15	impedance_F9	InsulinResistance_F15	1244 (366/878)	0.87	[0.77-0.98]	0.0257	0.55 [0.51-0.58]	Male
F18	HealthAwareScore_F13	InsulinResistance_F18	1124 (173/951)	0.83	[0.7-0.98]	0.026	0.54 [0.5-0.59]	Male
F18	HbA1c_Ad	Dysglycaemia_F18	2695 (197/2498)	1.18	[1.02-1.36]	0.0264	0.67 [0.63-0.7]	Mixte
F18	HealthAwareScore_F13	InsulinResistance_F18	2297 (364/1933)	0.88	[0.78-0.99]	0.0266	0.54 [0.51-0.57]	Mixte
F15	HealthAwareScore_F7	InsulinResistance85_F15	2379 (311/2068)	0.87	[0.77-0.98]	0.0266	0.56 [0.53-0.59]	Mixte
F18	IncomeQuintile_F7	Dysglycaemia85_F18	2281 (344/1937)	0.9	[0.81-0.99]	0.0267	0.68 [0.65-0.71]	Mixte
F15	TobaccoSmokedREG_EndPREG_Mom	InsulinResistance_F15	1377 (543/834)	1.44	[1.04-2]	0.0267	0.52 [0.49-0.56]	Female
F15	impedance_F13	InsulinResistance_F15	1235 (362/873)	0.87	[0.77-0.98]	0.0267	0.55 [0.51-0.59]	Male
F18	impedance_F13	InsulinResistance_F18	1172 (190/982)	0.84	[0.72-0.98]	0.0267	0.55 [0.5-0.59]	Female
F24	bmi_F24	Dysglycaemia85_F24	1033 (246/787)	1.17	[1.02-1.34]	0.0268	0.56 [0.52-0.6]	Male
F15	IncomeQuintile_F7	Prediabetes_F15	2411 (256/2155)	0.89	[0.8-0.99]	0.0268	0.65 [0.62-0.69]	Mixte
F18	FI_Ad	InsulinResistance_F18	1360 (232/1128)	1.17	[1.02-1.35]	0.0269	0.56 [0.52-0.6]	Female
F24	IncomeQuintile_F18	InsulinResistance_F24	2120 (532/1588)	0.91	[0.84-0.99]	0.0272	0.54 [0.51-0.56]	Mixte
F18	HbA1c_Ad	Dysglycaemia_F18	1301 (147/1154)	1.21	[1.02-1.44]	0.0273	0.55 [0.5-0.6]	Male
F24	impedance_F9	Prediabetes_F24	2239 (565/1674)	0.89	[0.8-0.99]	0.0273	0.68 [0.65-0.7]	Mixte
F18	LengthPREG_Mom	Prediabetes_F18	2562 (179/2383)	1.21	[1.02-1.43]	0.0275	0.69 [0.65-0.73]	Mixte
F18	FreqDrinkSweetFruitJuice_F9	InsulinResistance_F18	2247 (360/1887)	1.14	[1.01-1.29]	0.0276	0.53 [0.49-0.56]	Mixte
F18	MPVAmvpa_F13	InsulinResistance85_F18	941 (132/809)	0.79	[0.64-0.97]	0.0278	0.56 [0.51-0.62]	Female
F15	IncomeQuintile_F15	InsulinResistance85_F15	2413 (329/2084)	0.9	[0.82-0.99]	0.0278	0.55 [0.52-0.59]	Mixte
F15	T_Townsend_F7	InsulinResistance85_F15	2131 (295/1836)	0.9	[0.82-0.99]	0.0281	0.55 [0.52-0.59]	Mixte
F15	TobaccoSmokedREG_EndPREG_Mom	Dysglycaemia_F15	1276 (201/1075)	0.55	[0.32-0.94]	0.0281	0.54 [0.5-0.58]	Male
F18	FatPercentage_F13	Dysglycaemia85_F18	2354 (364/1990)	1.2	[1.02-1.41]	0.0281	0.67 [0.64-0.7]	Mixte
F15	MPVAmvpa_F15	InsulinResistance85_F15	1358 (188/1170)	0.82	[0.69-0.98]	0.0283	0.57 [0.53-0.61]	Mixte
F18	bmi_F11	Dysglycaemia_F18	1192 (128/1064)	1.21	[1.02-1.44]	0.0284	0.56 [0.51-0.61]	Male
F18	IncomeQuintile_F7	Prediabetes_F18	2274 (151/2123)	0.86	[0.75-0.98]	0.0285	0.68 [0.64-0.73]	Mixte
F24	impedance_F11	Prediabetes_F24	2223 (558/1665)	0.89	[0.8-0.99]	0.0285	0.67 [0.65-0.7]	Mixte
F24	MPVAmvpa_F15	InsulinResistance_F24	420 (110/310)	0.77	[0.61-0.97]	0.0287	0.59 [0.52-0.65]	Male
F18	bmi_F11	Prediabetes_F18	2445 (164/2281)	1.18	[1.02-1.38]	0.0295	0.68 [0.64-0.72]	Mixte
F18	bmi_F13	Prediabetes_F18	1149 (125/1024)	1.21	[1.02-1.44]	0.0295	0.56 [0.51-0.62]	Male
F18	HealthAwareScore_F7	InsulinResistance_F18	1086 (160/926)	0.82	[0.69-0.98]	0.0296	0.56 [0.51-0.61]	Male
F18	WaistHeight_F11	Dysglycaemia_F18	1192 (128/1064)	1.2	[1.02-1.42]	0.0296	0.55 [0.5-0.61]	Male
F18	TobaccoSmokedREG_1to3mtnsPREG_Mom	Dysglycaemia85_F18	1231 (296/935)	1.47	[1.04-2.08]	0.0298	0.55 [0.51-0.59]	Male
F18	LengthPREG_Mom	Prediabetes_F18	1235 (136/1099)	1.25	[1.02-1.54]	0.0302	0.57 [0.52-0.62]	Male
F24	impedance_F11	Dysglycaemia85_F24	1300 (137/1163)	0.81	[0.68-0.98]	0.0305	0.63 [0.58-0.68]	Female
F18	bmi_F15	Prediabetes_F18	2293 (148/2145)	1.2	[1.02-1.42]	0.0308	0.68 [0.64-0.72]	Mixte
F15	IncomeQuintile_F7	InsulinResistance_F15	1249 (490/759)	0.9	[0.82-0.99]	0.0308	0.54 [0.5-0.57]	Female
F18	TVwatching_4yrs	InsulinResistance_F18	1127 (183/944)	1.18	[1.02-1.38]	0.031	0.58 [0.53-0.63]	Female
F18	bmi_F9	Dysglycaemia85_F18	2449 (373/2076)	1.13	[1.01-1.27]	0.0316	0.68 [0.65-0.71]	Mixte
F18	ProcessedDietScore_32weeksPREG_Mom	InsulinResistance85_F18	1241 (188/1053)	1.18	[1.01-1.37]	0.0316	0.56 [0.52-0.6]	Female
F18	PhysicalActivity_PREG_Mom	Dysglycaemia_F18	1164 (130/1034)	1.58	[1.04-2.41]	0.0318	0.56 [0.51-0.61]	Male
F15	T_Townsend_F7	InsulinResistance_F15	2131 (738/1393)	0.93	[0.87-0.99]	0.032	0.57 [0.54-0.59]	Mixte
F15	T_Townsend_F7	Prediabetes_F15	2130 (223/1907)	0.89	[0.8-0.99]	0.0321	0.65 [0.62-0.69]	Mixte
F15	T2D_Ad_1	InsulinResistance85_F15	2824 (383/2441)	1.13	[1.01-1.25]	0.0323	0.56 [0.53-0.59]	Mixte
F7	TVwatching_4yrs	InsulinResistance85_F7	720 (110/610)	1.24	[1.02-1.5]	0.0326	0.57 [0.52-0.63]	Mixte
F18	bmi_F15	Dysglycaemia_F18	1118 (116/1002)	1.23	[1.02-1.5]	0.0327	0.56 [0.5-0.61]	Male
F18	MPVAmvpa_F11	Dysglycaemia_F18	2144 (143/2001)	1.19	[1.01-1.4]	0.0328	0.68 [0.64-0.73]	Mixte
F18	TobaccoSmokedREG_PrePREG_Mom	InsulinResistance_F18	1281 (220/1061)	1.43	[1.03-1.98]	0.0329	0.56 [0.52-0.61]	Female
F18	FatPercentage_F15	Dysglycaemia85_F18	1116 (258/858)	1.16	[1.01-1.32]	0.033	0.55 [0.51-0.59]	Male
F18	bmi_F11	Prediabetes_F18	1190 (126/1064)	1.21	[1.02-1.43]	0.0331	0.56 [0.51-0.61]	Male
F18	HealthAwareScore_F13	InsulinResistance85_F18	2297 (316/1981)	0.88	[0.78-0.99]	0.0334	0.54 [0.51-0.58]	Mixte
F15	bmi_F13	Dysglycaemia85_F15	2562 (436/2126)	1.12	[1.01-1.24]	0.0335	0.64 [0.61-0.66]	Mixte
F24	impedance_F9	Dysglycaemia_F24	2252 (578/1674)	0.89	[0.8-0.99]	0.0336	0.68 [0.65-0.7]	Mixte
F18	FreqDrinkSweetFruitJuice_F11	InsulinResistance_F18	2191 (354/1837)	1.12	[1.01-1.24]	0.0337	0.54 [0.51-0.58]	Mixte
F24	MPVAmvpa_F11	Dysglycaemia_F24	1149 (205/944)	1.17	[1.01-1.36]	0.0338	0.61 [0.57-0.66]	Female
F18	impedance_F15	Dysglycaemia85_F18	2293 (346/1947)	0.85	[0.74-0.99]	0.0338	0.68 [0.65-0.71]	Mixte
F7	ConfectionaryDietScore_32weeksPREG_Mom	InsulinResistance85_F7	737 (109/628)	0.78	[0.62-0.98]	0.0339	0.59 [0.54-0.65]	Mixte
F24	impedance_F11	Dysglycaemia_F24	2236 (571/1665)	0.9	[0.81-0.99]	0.0339	0.67 [0.64-0.69]	Mixte
F18	MPVAmvpa_F13	InsulinResistance85_F18	1801 (247/1554)	0.85	[0.73-0.99]	0.0344	0.55 [0.51-0.59]	Mixte
F24	ProcessedDietScore_32weeksPREG_Mom	InsulinResistance85_F24	1366 (187/1179)	1.17	[1.01-1.36]	0.0344	0.56 [0.52-0.61]	Female
F24	MPVAsedentary_F11	Prediabetes_F24	1937 (487/1450)	0.89	[0.8-0.99]	0.0346	0.67 [0.64-0.69]	Mixte
F24	bmi_F11	Dysglycaemia_F24	2240 (570/1670)	1.11	[1.01-1.22]	0.0347	0.67 [0.65-0.69]	Mixte
F18	BMI_Ad	InsulinResistance85_F18	1274 (175/1099)	1.19	[1.01-1.4]	0.0347	0.55 [0.5-0.6]	Male
F24	TVwatching_4yrs	InsulinResistance85_F24	903 (130/773)	1.21	[1.01-1.45]	0.0348	0.56 [0.51-0.61]	Male
F24	FI_Ped	InsulinResistance_F24	2528 (656/1872)	1.1	[1.01-1.2]	0.0349	0.53 [0.5-0.56]	Mixte
F24	WaistHeight_F15	Dysglycaemia_F24	1014 (169/845)	1.19	[1.01-1.39]	0.0349	0.55 [0.5-0.6]	Female
F18	impedance_F18	Dysglycaemia85_F18	1269 (302/967)	0.87	[0.76-0.99]	0.0349	0.57 [0.53-0.61]	Male
F24	MPVAmvpa_F15	InsulinResistance_F24	1068 (298/770)	0.86	[0.74-0.99]	0.035	0.56 [0.52-0.59]	Mixte
F7	HbA1c_Ad	Dysglycaemia85_F7	1690 (125/1565)	1.22	[1.01-1.47]	0.0355	0.63 [0.58-0.67]	Mixte
F15	bmi_F11	Dysglycaemia85_F15	1260 (303/957)	1.14	[1.01-1.3]	0.036	0.54 [0.5-0.57]	Male
F15	FI_Ped	InsulinResistance_F15	1358 (403/955)	1.13	[1.01-1.27]	0.0362	0.54 [0.5-0.57]	Male
F24	T2D_Ad_2	Dysglycaemia85_F24	1041 (249/792)	1.16	[1.01-1.34]	0.0366	0.56 [0.52-0.6]	Male
F18	FreqDrinkSweetFruitJuice_F11	InsulinResistance_F18	1028 (162/866)	1.17	[1.01-1.36]	0.0367	0.54 [0.5-0.59]	Male
F24	MPVAmvpa_F11	Prediabetes_F24	1140 (196/944)	1.17	[1.01-1.36]	0.0369	0.61 [0.56-0.65]	Female
F7	ProcessedDietScore_32weeksPREG_Mom	InsulinResistance85_F7	735 (108/627)	1.23	[1.01-1.5]	0.0369	0.58 [0.52-0.64]	Mixte
F24	T2D_Ad_1	Dysglycaemia85_F24	1487 (156/1331)	1.19	[1.01-1.41]	0.0373	0.62 [0.57-0.67]	Female
F7	FG_Ped_1	Dysglycaemia85_F7	1690 (125/1565)	1.21	[1.01-1.46]	0.0376	0.63 [0.58-0.68]	Mixte
F15	T_Townsend_F7	Dysglycaemia_F15	2133 (226/1907)	0.89	[0.8-0.99]	0.0378	0.65 [0.61-0.69]	Mixte
F18	HbA1c_Ad	Prediabetes_F18	2686 (188/2498)	1.17	[1.01-1.36]	0.0381	0.67 [0.63-0.71]	Mixte
F18	impedance_F9	InsulinResistance_F18	1164 (177/987)	0.84	[0.71-0.99]	0.0381	0.55 [0.51-0.6]	Male
F15	AgeDelivery_Mom	InsulinResistance_F15	1294 (379/915)	1.14	[1.01-1.28]	0.0384	0.55 [0.51-0.58]	Male
F15	IncomeQuintile_F15	Dysglycaemia_F15	2416 (261/2155)	0.89	[0.8-0.99]	0.039	0.65 [0.62-0.68]	Mixte
F24	impedance_F18	InsulinResistance85_F24	822 (121/701)	0.82	[0.68-0.99]	0.039	0.58 [0.53-0.64]	Male
F18	T2D_Ad_2	Dysglycaemia85_F18	2695 (417/2278)	1.12	[1.01-1.25]	0.0391	0.67 [0.65-0.7]	Mixte
F24	WaistHeight_F24	Dysglycaemia85_F24	1032 (246/786)	1.16	[1.01-1.33]	0.0395	0.54 [0.49-0.58]	Male
F24	MPVAmvpa_F11	InsulinResistance_F24	1149 (324/825)	0.87	[0.76-0.99]	0.0396	0.55 [0.51-0.59]	Female
F24	impedance_F18	Dysglycaemia85_F24	1173 (126/1047)	0.82	[0.68-0.99]	0.0397	0.62 [0.57-0.67]	Female
F18	MPVAmvpa_F11	Prediabetes_F18	2139 (138/2001)	1.19	[1.01-1.4]	0.0399	0.69 [0.64-0.73]	Mixte
F15	bmi_Mom	Dysglycaemia_F15	691 (109/582)	1.22	[1.01-1.48]	0.0399	0.56 [0.5-0.62]	Male
F15	bmi_Mom	Prediabetes_F15	691 (109/582)	1.22	[1.01-1.48]	0.0399	0.56 [0.5-0.62]	Male
F18	Month_StopBreastFeeding	InsulinResistance85_F18	1060 (149/911)	0.83	[0.69-0.99]	0.04	0.57 [0.52-0.61]	Mixte
F24	impedance_F15	Prediabetes_F24	2038 (507/1531)	0.88	[0.77-0.99]	0.0407	0.67 [0.65-0.7]	Mixte
F18	impedance_F7	InsulinResistance85_F18	1132 (144/988)	0.83	[0.69-0.99]	0.0409	0.56 [0.51-0.61]	Male
F15	WaistHeight_F7	Dysglycaemia_F15	2711 (298/2413)	1.13	[1.01-1.27]	0.041	0.64 [0.61-0.67]	Mixte
F24	bmi_F15	Prediabetes_F24	1181 (196/985)	1.18	[1.01-1.37]	0.0411	0.61 [0.57-0.65]	Female
F15	impedance_F7	InsulinResistance85_F15	1276 (191/1085)	0.85	[0.73-0.99]	0.0411	0.55 [0.5-0.59]	Female
F15	MPVAmvpa_F13	InsulinResistance_F15	1057 (416/641)	0.87	[0.77-0.99]	0.0413	0.54 [0.51-0.58]	Female
F24	bmi_Mom	Dysglycaemia85_F24	554 (139/415)	1.21	[1.01-1.46]	0.0413	0.59 [0.53-0.64]	Male
F18	FreqDrinkSweetFruitJuice_F9	Dysglycaemia85_F18	2298 (345/1953)	1.14	[1-1.29]	0.0417	0.68 [0.65-0.71]	Mixte
F24	bmi_F11	Prediabetes_F24	2227 (557/1670)	1.11	[1-1.22]	0.0418	0.67 [0.65-0.7]	Mixte
F15	impedance_F7	InsulinResistance_F15	1276 (498/778)	0.89	[0.79-1]	0.0421	0.53 [0.5-0.56]	Female
F18	FreqDrinkSweetFruitJuice_F11	Dysglycaemia85_F18	1051 (247/804)	1.14	[1-1.3]	0.0423	0.54 [0.5-0.58]	Male
F18	FreqDrinkSweetFruitJuice_F9	Prediabetes_F18	2290 (149/2141)	1.19	[1.01-1.42]	0.0426	0.68 [0.64-0.73]	Mixte
F15	TobaccoSmokedREG_1to3mtnsPREG_Mom	Prediabetes_F15	2650 (279/2371)	0.67	[0.46-0.99]	0.0426	0.64 [0.6-0.67]	Mixte
F18	T2D_Ad_1	Dysglycaemia_F18	1301 (147/1154)	1.2	[1.01-1.42]	0.0428	0.55 [0.5-0.6]	Male
F15	WaistHeight_F9	Dysglycaemia85_F15	1329 (316/1013)	1.13	[1-1.28]	0.0428	0.52 [0.48-0.56]	Male
F7	TobaccoSmokedREG_PrePREG_Mom	Dysglycaemia85_F7	1603 (121/1482)	1.51	[1.01-2.25]	0.0429	0.61 [0.56-0.67]	Mixte
F15	MPVAsedentary_F15	InsulinResistance_F15	1359 (470/889)	1.13	[1-1.26]	0.043	0.58 [0.54-0.61]	Mixte
F24	MPVAsedentary_F11	Dysglycaemia_F24	801 (295/506)	0.86	[0.74-1]	0.0431	0.57 [0.53-0.61]	Male
F24	bmi_F15	Dysglycaemia_F24	1189 (204/985)	1.17	[1-1.36]	0.0434	0.61 [0.57-0.65]	Female
F24	TobaccoSmokedREG_PrePREG_Mom	InsulinResistance85_F24	2393 (346/2047)	1.31	[1.01-1.7]	0.0435	0.54 [0.5-0.57]	Mixte
F15	HealthAwareScore_F7	Dysglycaemia85_F15	1167 (279/888)	0.87	[0.76-1]	0.0439	0.54 [0.5-0.58]	Male
F24	MPVAsedentary_F11	Prediabetes_F24	797 (291/506)	0.86	[0.74-1]	0.0439	0.57 [0.53-0.61]	Male
F24	FI_Ad	InsulinResistance85_F24	2528 (365/2163)	1.12	[1-1.25]	0.044	0.53 [0.5-0.57]	Mixte
F24	HealthAwareScore_F7	InsulinResistance_F24	1213 (325/888)	0.88	[0.77-1]	0.0441	0.54 [0.5-0.58]	Female
F24	Month_StopBreastFeeding	InsulinResistance85_F24	1035 (145/890)	0.91	[0.83-1]	0.0441	0.56 [0.51-0.61]	Mixte
F24	impedance_F15	Dysglycaemia_F24	2048 (517/1531)	0.88	[0.78-1]	0.0442	0.67 [0.64-0.7]	Mixte
F15	RG_Ad	InsulinResistance85_F15	2824 (383/2441)	1.12	[1-1.25]	0.0454	0.55 [0.52-0.58]	Mixte
F24	FI_Ped	InsulinResistance85_F24	2528 (365/2163)	1.12	[1-1.25]	0.0457	0.53 [0.5-0.57]	Mixte
F18	FatPercentage_F13	Dysglycaemia85_F18	1151 (276/875)	1.14	[1-1.3]	0.0458	0.53 [0.49-0.57]	Male
F15	BirthWeight_F0	InsulinResistance85_F15	1285 (150/1135)	1.2	[1-1.43]	0.0459	0.55 [0.5-0.6]	Male
F24	FI_Ad	Dysglycaemia85_F24	2528 (405/2123)	1.12	[1-1.25]	0.046	0.66 [0.64-0.69]	Mixte
F15	TobaccoSmokedREG_1to3mtnsPREG_Mom	Dysglycaemia_F15	2655 (284/2371)	0.68	[0.47-0.99]	0.0464	0.64 [0.6-0.67]	Mixte
F15	impedance_F7	InsulinResistance85_F15	2491 (331/2160)	0.88	[0.78-1]	0.0464	0.55 [0.52-0.59]	Mixte
F24	FreqDrinkSweetFruitJuice_F9	InsulinResistance_F24	2154 (564/1590)	1.11	[1-1.24]	0.0474	0.54 [0.51-0.57]	Mixte
F15	FreqDrinkSweetFruitJuice_F9	InsulinResistance_F15	1175 (353/822)	1.15	[1-1.31]	0.0475	0.54 [0.51-0.58]	Male
F18	TobaccoSmokedREG_1to3mtnsPREG_Mom	Prediabetes_F18	1227 (135/1092)	1.58	[1-2.48]	0.0476	0.54 [0.48-0.59]	Male
F18	T2D_Ad_1	Prediabetes_F18	1296 (142/1154)	1.19	[1-1.42]	0.0478	0.55 [0.5-0.6]	Male
F15	IncomeQuintile_F15	InsulinResistance_F15	2413 (843/1570)	0.93	[0.87-1]	0.048	0.56 [0.54-0.58]	Mixte
F18	bmi_F15	Prediabetes_F18	1114 (112/1002)	1.22	[1-1.48]	0.0481	0.56 [0.5-0.61]	Male
F15	WaistHeight_F9	Dysglycaemia85_F15	2742 (466/2276)	1.1	[1-1.22]	0.0481	0.63 [0.6-0.65]	Mixte
F7	impedance_F7	InsulinResistance85_F7	764 (115/649)	0.8	[0.65-1]	0.0483	0.56 [0.51-0.62]	Mixte
F18	TVwatching_4yrs	InsulinResistance_F18	1105 (171/934)	1.17	[1-1.37]	0.0485	0.55 [0.5-0.6]	Male
F15	IncomeQuintile_F15	Prediabetes_F15	2411 (256/2155)	0.9	[0.8-1]	0.0488	0.65 [0.62-0.68]	Mixte
F15	BMI_Ad	InsulinResistance85_F15	1466 (222/1244)	1.16	[1-1.34]	0.0488	0.54 [0.5-0.58]	Female
F18	FreqDrinkSweetFruitJuice_F11	Dysglycaemia_F18	1051 (113/938)	1.19	[1-1.4]	0.0493	0.55 [0.49-0.61]	Male
F18	MPVAmvpa_F11	InsulinResistance_F18	1091 (181/910)	0.85	[0.71-1]	0.0496	0.54 [0.5-0.59]	Female
F15	WaistHeight_F7	Dysglycaemia_F15	1324 (212/1112)	1.15	[1-1.32]	0.0499	0.53 [0.49-0.58]	Male
F15	bmi_F9	Prediabetes_F15	2590 (280/2310)	1.13	[1-1.28]	0.05	0.64 [0.61-0.67]	Mixte
F24	bmi_F7	Prediabetes_F24	1310 (220/1090)	1.15	[1-1.33]	0.05	0.61 [0.56-0.65]	Female
F18	FreqDrinkSweetFruitJuice_F9	Dysglycaemia_F18	2298 (157/2141)	1.18	[1-1.39]	0.05	0.68 [0.63-0.72]	Mixte
F15	TVwatching_4yrs	Dysglycaemia_F15	1161 (186/975)	1.16	[1-1.35]	0.05	0.54 [0.49-0.58]	Male
F18	MPVAmvpa_F15	Dysglycaemia85_F18	1140 (158/982)	1.18	[1-1.39]	0.05	0.68 [0.64-0.72]	Mixte
F15	TVwatching_4yrs	Prediabetes_F15	1158 (183/975)	1.16	[1-1.36]	0.05	0.53 [0.49-0.58]	Male
F18	T_Townsend_F15	Dysglycaemia85_F18	474 (103/371)	0.84	[0.71-1]	0.05	0.58 [0.51-0.64]	Male
F18	AgeDelivery_Mom	InsulinResistance_F18	1298 (222/1076)	0.86	[0.75-1]	0.05	0.56 [0.52-0.6]	Female
F18	PhysicalActivity_PREG_Mom	Prediabetes_F18	1160 (126/1034)	1.52	[1-2.32]	0.05	0.55 [0.5-0.6]	Male
F18	TobaccoSmokedREG_EndPREG_Mom	InsulinResistance_F18	2487 (405/2082)	1.36	[1-1.85]	0.05	0.54 [0.51-0.57]	Mixte
F15	ProcessedDietScore_32weeksPREG_Mom	Dysglycaemia85_F15	2580 (430/2150)	0.9	[0.8-1]	0.05	0.64 [0.61-0.67]	Mixte
F18	HbA1c_Ad	Dysglycaemia85_F18	1301 (311/990)	1.14	[1-1.29]	0.05	0.54 [0.5-0.58]	Male
F18	impedance_F15	Dysglycaemia_F18	1111 (115/996)	0.82	[0.67-1]	0.05	0.57 [0.51-0.63]	Male
F18	impedance_F15	Dysglycaemia85_F18	1111 (257/854)	0.87	[0.75-1]	0.05	0.55 [0.51-0.6]	Male
F18	impedance_F7	InsulinResistance_F18	1132 (168/964)	0.85	[0.71-1]	0.05	0.56 [0.51-0.61]	Male
F24	impedance_F9	InsulinResistance_F24	2252 (580/1672)	0.91	[0.82-1]	0.05	0.53 [0.5-0.56]	Mixte
F24	impedance_F9	InsulinResistance85_F24	1308 (182/1126)	0.85	[0.73-1]	0.05	0.55 [0.5-0.6]	Female
F24	WaistHeight_F15	Prediabetes_F24	1006 (161/845)	1.18	[1-1.38]	0.05	0.55 [0.5-0.6]	Female
F15	bmi_F7	Dysglycaemia_F15	1245 (200/1045)	1.15	[0.99-1.34]	0.06	0.53 [0.49-0.58]	Male
F15	bmi_F9	Dysglycaemia_F15	2594 (284/2310)	1.13	[1-1.28]	0.06	0.64 [0.61-0.67]	Mixte
F18	bmi_F9	Dysglycaemia_F18	2449 (171/2278)	1.16	[1-1.36]	0.06	0.67 [0.63-0.71]	Mixte
F24	bmi_F7	Dysglycaemia_F24	1319 (229/1090)	1.14	[0.99-1.32]	0.06	0.61 [0.57-0.65]	Female
F18	FreqDrinkSweetFruitJuice_F9	InsulinResistance85_F18	1141 (168/973)	1.18	[0.99-1.4]	0.06	0.55 [0.5-0.6]	Female
F18	FreqDrinkSweetFruitJuice_F11	Prediabetes_F18	1049 (111/938)	1.18	[0.99-1.4]	0.06	0.55 [0.49-0.61]	Male
F18	HealthAwareScore_F7	InsulinResistance85_F18	1088 (154/934)	0.85	[0.71-1.01]	0.06	0.55 [0.5-0.6]	Female
F24	HealthAwareScore_F7	InsulinResistance85_F24	887 (128/759)	0.83	[0.68-1.01]	0.06	0.56 [0.5-0.61]	Male
F18	HealthAwareScore_F13	Prediabetes_F18	1144 (124/1020)	0.83	[0.69-1.01]	0.06	0.56 [0.5-0.61]	Male
F15	MPVAsedentary_F15	InsulinResistance_F15	608 (173/435)	1.18	[0.99-1.42]	0.06	0.53 [0.48-0.58]	Male
F18	TVwatching_4yrs	InsulinResistance85_F18	1105 (147/958)	1.18	[1-1.39]	0.06	0.55 [0.5-0.6]	Male
F15	TVwatching_4yrs	Prediabetes_F15	2388 (254/2134)	1.13	[1-1.29]	0.06	0.65 [0.61-0.68]	Mixte
F24	MPVAmvpa_F11	Prediabetes_F24	794 (290/504)	1.15	[0.99-1.33]	0.06	0.57 [0.53-0.61]	Male
F24	MPVAmvpa_F15	Prediabetes_F24	644 (115/529)	1.2	[0.99-1.46]	0.06	0.59 [0.53-0.64]	Female
F18	T_Townsend_F11	Dysglycaemia85_F18	911 (213/698)	0.89	[0.79-1]	0.06	0.54 [0.49-0.58]	Male
F15	IncomeQuintile_F15	InsulinResistance_F15	1249 (490/759)	0.92	[0.83-1.01]	0.06	0.53 [0.5-0.56]	Female
F24	IncomeQuintile_F15	InsulinResistance_F24	2120 (532/1588)	0.92	[0.85-1]	0.06	0.53 [0.5-0.56]	Mixte
F15	T_Townsend_F11	InsulinResistance85_F15	1184 (172/1012)	0.89	[0.79-1.01]	0.06	0.54 [0.5-0.59]	Female
F18	LengthPREG_Mom	Dysglycaemia85_F18	1240 (297/943)	1.14	[0.99-1.31]	0.06	0.55 [0.51-0.58]	Male
F18	AgeDelivery_Mom	InsulinResistance_F18	2513 (409/2104)	0.9	[0.81-1]	0.06	0.54 [0.51-0.57]	Mixte
F24	bmi_Mom	Prediabetes_F24	1276 (332/944)	1.13	[1-1.28]	0.06	0.69 [0.65-0.72]	Mixte
F18	Month_StopBreastFeeding	InsulinResistance_F18	1060 (170/890)	0.85	[0.72-1]	0.06	0.56 [0.51-0.6]	Mixte
F15	TobaccoSmokedREG_PrePREG_Mom	Prediabetes_F15	1273 (198/1075)	0.69	[0.47-1.02]	0.06	0.54 [0.5-0.59]	Male
F18	ProcessedDietScore_32weeksPREG_Mom	InsulinResistance_F18	2409 (389/2020)	1.11	[1-1.23]	0.06	0.54 [0.51-0.57]	Mixte
F24	VegetarianDietScore_32weeksPREG_Mom	Prediabetes_F24	1353 (228/1125)	1.14	[1-1.31]	0.06	0.62 [0.58-0.66]	Female
F15	T2D_Ad_2	Dysglycaemia85_F15	2827 (479/2348)	1.1	[1-1.22]	0.06	0.63 [0.61-0.66]	Mixte
F15	T2D_Ped	Dysglycaemia85_F15	1359 (326/1033)	1.13	[1-1.28]	0.06	0.53 [0.5-0.57]	Male
F24	BMI_Ad	Dysglycaemia85_F24	2528 (405/2123)	1.11	[1-1.24]	0.06	0.66 [0.63-0.69]	Mixte
F7	T2D_Ad_1	Dysglycaemia85_F7	1690 (125/1565)	1.19	[0.99-1.43]	0.06	0.62 [0.58-0.67]	Mixte
F15	T2D_Ad_2	InsulinResistance_F15	1358 (403/955)	1.12	[0.99-1.26]	0.06	0.54 [0.5-0.57]	Male
F7	RG_Ad	InsulinResistance_F7	775 (103/672)	1.22	[0.99-1.51]	0.06	0.57 [0.51-0.62]	Mixte
F15	FG_Ped_2	InsulinResistance85_F15	1358 (161/1197)	1.17	[0.99-1.38]	0.06	0.55 [0.5-0.59]	Male
F18	FG_Ped_2	InsulinResistance85_F18	1274 (175/1099)	1.16	[0.99-1.37]	0.06	0.54 [0.49-0.58]	Male
F15	impedance_F13	Dysglycaemia_F15	2554 (282/2272)	0.87	[0.75-1]	0.06	0.66 [0.62-0.69]	Mixte
F18	WaistHeight_F7	Dysglycaemia_F18	2409 (167/2242)	1.16	[1-1.35]	0.06	0.66 [0.62-0.7]	Mixte
F18	WaistHeight_F9	Dysglycaemia_F18	1192 (130/1062)	1.17	[0.99-1.38]	0.06	0.53 [0.47-0.58]	Male
F18	impedance_F9	Dysglycaemia85_F18	1190 (279/911)	0.88	[0.76-1.01]	0.06	0.55 [0.51-0.59]	Male
F24	impedance_F13	Dysglycaemia85_F24	2142 (347/1795)	0.88	[0.77-1]	0.06	0.66 [0.63-0.69]	Mixte
F24	WaistHeight_F9	Dysglycaemia85_F24	948 (227/721)	0.86	[0.73-1.01]	0.06	0.55 [0.5-0.59]	Male
F24	impedance_F15	InsulinResistance_F24	865 (214/651)	0.86	[0.73-1.01]	0.06	0.55 [0.5-0.59]	Male
F15	WaistHeight_F7	Prediabetes_F15	2706 (293/2413)	1.12	[1-1.26]	0.06	0.64 [0.6-0.67]	Mixte
F18	WaistHeight_F9	Prediabetes_F18	1189 (127/1062)	1.18	[0.99-1.39]	0.06	0.52 [0.47-0.58]	Male
F15	bmi_F9	Dysglycaemia85_F15	1248 (298/950)	1.13	[0.99-1.28]	0.07	0.53 [0.49-0.57]	Male
F18	bmi_F9	Dysglycaemia85_F18	1193 (280/913)	1.13	[0.99-1.29]	0.07	0.54 [0.5-0.58]	Male
F15	bmi_F7	Prediabetes_F15	1242 (197/1045)	1.15	[0.99-1.34]	0.07	0.53 [0.49-0.58]	Male
F15	TVwatching_4yrs	Dysglycaemia_F15	2392 (258/2134)	1.13	[0.99-1.28]	0.07	0.64 [0.61-0.68]	Mixte
F18	MPVAsedentary_F11	Dysglycaemia_F18	1028 (107/921)	0.83	[0.68-1.01]	0.07	0.55 [0.5-0.61]	Male
F24	MPVAmvpa_F11	Dysglycaemia_F24	798 (294/504)	1.14	[0.99-1.32]	0.07	0.57 [0.53-0.61]	Male
F18	MPVAmvpa_F15	InsulinResistance_F18	1121 (171/950)	0.85	[0.71-1.02]	0.07	0.55 [0.5-0.59]	Mixte
F15	MPVAsedentary_F11	Prediabetes_F15	1093 (180/913)	0.86	[0.73-1.01]	0.07	0.55 [0.51-0.6]	Male
F18	IncomeQuintile_F7	Dysglycaemia_F18	2281 (158/2123)	0.88	[0.77-1.01]	0.07	0.67 [0.63-0.72]	Mixte
F24	T_Townsend_F18	Dysglycaemia_F24	671 (167/504)	0.88	[0.76-1.01]	0.07	0.66 [0.61-0.7]	Mixte
F24	T_Townsend_F18	Dysglycaemia85_F24	671 (105/566)	0.86	[0.73-1.01]	0.07	0.64 [0.58-0.7]	Mixte
F15	IncomeQuintile_F7	InsulinResistance_F15	1164 (353/811)	0.91	[0.82-1.01]	0.07	0.54 [0.5-0.58]	Male
F24	T_Townsend_F18	Prediabetes_F24	666 (162/504)	0.88	[0.76-1.01]	0.07	0.66 [0.61-0.71]	Mixte
F18	LengthPREG_Mom	Dysglycaemia_F18	1240 (141/1099)	1.2	[0.98-1.46]	0.07	0.57 [0.52-0.62]	Male
F15	TobaccoSmokedREG_PrePREG_Mom	Dysglycaemia_F15	1276 (201/1075)	0.7	[0.48-1.03]	0.07	0.54 [0.5-0.58]	Male
F18	TobaccoSmokedREG_1to3mtnsPREG_Mom	Dysglycaemia_F18	1231 (139/1092)	1.52	[0.97-2.38]	0.07	0.54 [0.48-0.59]	Male
F18	TobaccoSmokedREG_PrePREG_Mom	InsulinResistance85_F18	1281 (196/1085)	1.37	[0.97-1.93]	0.07	0.56 [0.52-0.61]	Female
F7	TobaccoSmokedREG_1to3mtnsPREG_Mom	InsulinResistance85_F7	766 (115/651)	1.58	[0.96-2.58]	0.07	0.56 [0.51-0.62]	Mixte
F24	VegetarianDietScore_32weeksPREG_Mom	Dysglycaemia_F24	1363 (238/1125)	1.13	[0.99-1.29]	0.07	0.63 [0.59-0.66]	Female
F24	ProcessedDietScore_32weeksPREG_Mom	InsulinResistance_F24	1366 (360/1006)	1.11	[0.99-1.26]	0.07	0.54 [0.51-0.58]	Female
F18	ConfectionaryDietScore_32weeksPREG_Mom	Prediabetes_F18	2462 (169/2293)	0.86	[0.72-1.01]	0.07	0.68 [0.65-0.72]	Mixte
F24	FG_Ped_2	InsulinResistance_F24	2528 (656/1872)	1.09	[0.99-1.19]	0.07	0.53 [0.5-0.55]	Mixte
F24	FI_Ped	InsulinResistance_F24	1041 (258/783)	1.14	[0.99-1.31]	0.07	0.54 [0.5-0.58]	Male
F24	FI_Ad	InsulinResistance85_F24	1487 (207/1280)	1.15	[0.99-1.33]	0.07	0.54 [0.5-0.58]	Female
F18	WaistHeight_F7	Dysglycaemia85_F18	2409 (360/2049)	1.11	[0.99-1.24]	0.07	0.67 [0.64-0.7]	Mixte
F24	WaistHeight_F11	Dysglycaemia85_F24	1303 (137/1166)	1.17	[0.99-1.38]	0.07	0.54 [0.49-0.59]	Female
F7	impedance_F7	InsulinResistance_F7	764 (101/663)	0.81	[0.65-1.02]	0.07	0.56 [0.5-0.62]	Mixte
F15	impedance_F9	InsulinResistance85_F15	1344 (201/1143)	0.87	[0.75-1.01]	0.07	0.54 [0.5-0.58]	Female
F15	impedance_F13	Prediabetes_F15	2549 (277/2272)	0.87	[0.76-1.01]	0.07	0.66 [0.62-0.69]	Mixte
F15	WaistHeight_F7	Prediabetes_F15	1321 (209/1112)	1.14	[0.99-1.31]	0.07	0.53 [0.49-0.57]	Male
F24	impedance_F7	Prediabetes_F24	2200 (558/1642)	0.91	[0.81-1.01]	0.07	0.68 [0.65-0.7]	Mixte
F15	bmi_F7	Dysglycaemia_F15	2566 (279/2287)	1.12	[0.99-1.26]	0.08	0.64 [0.61-0.68]	Mixte
F24	bmi_F15	Dysglycaemia85_F24	1189 (122/1067)	1.18	[0.98-1.43]	0.08	0.61 [0.56-0.67]	Female
F18	FreqDrinkSweetFruitJuice_F9	InsulinResistance_F18	1106 (171/935)	1.17	[0.98-1.38]	0.08	0.53 [0.48-0.57]	Male
F24	MPVAmvpa_F15	Dysglycaemia_F24	648 (119/529)	1.18	[0.98-1.43]	0.08	0.59 [0.53-0.64]	Female
F24	MPVAmvpa_F11	Dysglycaemia85_F24	798 (187/611)	1.15	[0.98-1.36]	0.08	0.56 [0.51-0.61]	Male
F24	MPVAmvpa_F11	Dysglycaemia85_F24	1149 (126/1023)	1.17	[0.98-1.4]	0.08	0.61 [0.56-0.67]	Female
F24	MPVAsedentary_F11	Dysglycaemia85_F24	1950 (314/1636)	0.89	[0.79-1.01]	0.08	0.65 [0.62-0.68]	Mixte
F15	MPVAmvpa_F13	InsulinResistance85_F15	1057 (165/892)	0.85	[0.71-1.02]	0.08	0.55 [0.5-0.6]	Female
F18	MPVAmvpa_F11	InsulinResistance85_F18	2095 (295/1800)	0.88	[0.77-1.01]	0.08	0.53 [0.5-0.57]	Mixte
F18	MPVAsedentary_F11	InsulinResistance85_F18	1006 (135/871)	1.17	[0.98-1.41]	0.08	0.55 [0.5-0.6]	Male
F18	MPVAsedentary_F13	InsulinResistance85_F18	943 (132/811)	1.18	[0.98-1.41]	0.08	0.55 [0.5-0.6]	Female
F24	MPVAmvpa_F13	InsulinResistance85_F24	1685 (243/1442)	0.87	[0.75-1.01]	0.08	0.56 [0.52-0.6]	Mixte
F15	T_Townsend_F15	Dysglycaemia_F15	1301 (131/1170)	0.88	[0.76-1.02]	0.08	0.66 [0.61-0.71]	Mixte
F15	IncomeQuintile_F7	Dysglycaemia85_F15	1165 (274/891)	0.9	[0.81-1.01]	0.08	0.54 [0.5-0.58]	Male
F15	IncomeQuintile_F7	Dysglycaemia85_F15	1251 (126/1125)	0.88	[0.76-1.01]	0.08	0.54 [0.49-0.6]	Female
F24	IncomeQuintile_F7	InsulinResistance85_F24	893 (131/762)	0.87	[0.75-1.02]	0.08	0.55 [0.5-0.61]	Male
F18	LengthPREG_Mom	Dysglycaemia_F18	2571 (188/2383)	1.15	[0.98-1.35]	0.08	0.68 [0.64-0.72]	Mixte
F24	bmi_Mom	Dysglycaemia_F24	1280 (336/944)	1.12	[0.99-1.27]	0.08	0.68 [0.65-0.72]	Mixte
F15	PhysicalActivity_PREG_Mom	Dysglycaemia85_F15	1288 (136/1152)	0.72	[0.5-1.04]	0.08	0.54 [0.48-0.59]	Female
F18	bmi_Mom	Dysglycaemia85_F18	701 (157/544)	1.16	[0.98-1.38]	0.08	0.55 [0.5-0.6]	Male
F18	TobaccoSmokedREG_EndPREG_Mom	Dysglycaemia85_F18	2545 (393/2152)	1.34	[0.97-1.85]	0.08	0.68 [0.65-0.71]	Mixte
F15	TobaccoSmokedREG_1to3mtnsPREG_Mom	InsulinResistance_F15	1275 (373/902)	0.73	[0.52-1.03]	0.08	0.53 [0.49-0.56]	Male
F18	TobaccoSmokedREG_1to3mtnsPREG_Mom	InsulinResistance_F18	2487 (405/2082)	1.28	[0.97-1.7]	0.08	0.54 [0.5-0.57]	Mixte
F18	TobaccoSmokedREG_PrePREG_Mom	InsulinResistance85_F18	1206 (160/1046)	1.4	[0.96-2.06]	0.08	0.53 [0.48-0.58]	Male
F24	TobaccoSmokedREG_PrePREG_Mom	InsulinResistance85_F24	1402 (196/1206)	1.36	[0.96-1.91]	0.08	0.55 [0.5-0.59]	Female
F24	VegetarianDietScore_32weeksPREG_Mom	InsulinResistance_F24	2327 (595/1732)	0.92	[0.83-1.01]	0.08	0.52 [0.49-0.55]	Mixte
F18	ProcessedDietScore_32weeksPREG_Mom	InsulinResistance85_F18	2409 (342/2067)	1.11	[0.99-1.24]	0.08	0.54 [0.51-0.58]	Mixte
F18	T2D_Ped	Dysglycaemia85_F18	1301 (311/990)	1.12	[0.99-1.27]	0.08	0.54 [0.51-0.58]	Male
F15	T2D_Ped	InsulinResistance_F15	1466 (574/892)	1.1	[0.99-1.22]	0.08	0.53 [0.5-0.56]	Female
F15	BMI_Ped	InsulinResistance_F15	1466 (574/892)	1.1	[0.99-1.22]	0.08	0.53 [0.5-0.56]	Female
F24	FG_Ped_2	InsulinResistance_F24	1041 (258/783)	1.13	[0.98-1.31]	0.08	0.54 [0.5-0.58]	Male
F18	FI_Ad	InsulinResistance85_F18	1360 (205/1155)	1.14	[0.98-1.33]	0.08	0.55 [0.51-0.59]	Female
F18	WaistHeight_F13	Dysglycaemia_F18	1153 (129/1024)	1.16	[0.98-1.38]	0.08	0.55 [0.49-0.6]	Male
F24	impedance_F7	Dysglycaemia_F24	2211 (569/1642)	0.91	[0.82-1.01]	0.08	0.67 [0.65-0.7]	Mixte
F15	WaistHeight_F15	Dysglycaemia85_F15	2503 (419/2084)	1.1	[0.99-1.23]	0.08	0.62 [0.59-0.65]	Mixte
F18	impedance_F18	Dysglycaemia85_F18	2610 (405/2205)	0.9	[0.8-1.01]	0.08	0.68 [0.65-0.71]	Mixte
F18	impedance_F7	Dysglycaemia85_F18	1153 (268/885)	0.88	[0.77-1.02]	0.08	0.55 [0.51-0.59]	Male
F24	impedance_F7	Dysglycaemia85_F24	1287 (136/1151)	0.85	[0.71-1.02]	0.08	0.62 [0.57-0.67]	Female
F15	zPuberty	Dysglycaemia85_F15	1412 (141/1271)	1.16	[0.98-1.39]	0.09	0.55 [0.5-0.6]	Female
F24	zPuberty	Dysglycaemia85_F24	1357 (139/1218)	0.86	[0.72-1.03]	0.09	0.62 [0.57-0.67]	Female
F15	BirthHeight_F0	InsulinResistance85_F15	928 (146/782)	0.86	[0.73-1.02]	0.09	0.55 [0.5-0.6]	Female
F15	HealthAwareScore_F7	InsulinResistance_F15	1213 (468/745)	0.9	[0.8-1.02]	0.09	0.53 [0.49-0.56]	Female
F18	HealthAwareScore_F13	Prediabetes_F18	2342 (158/2184)	0.87	[0.74-1.02]	0.09	0.69 [0.65-0.73]	Mixte
F15	MPVAsedentary_F11	Dysglycaemia_F15	1096 (183/913)	0.87	[0.74-1.02]	0.09	0.55 [0.5-0.59]	Male
F15	MPVAsedentary_F13	Dysglycaemia85_F15	1063 (102/961)	1.2	[0.98-1.47]	0.09	0.55 [0.49-0.61]	Female
F15	MPVAmvpa_F15	InsulinResistance_F15	608 (174/434)	0.86	[0.71-1.03]	0.09	0.56 [0.51-0.61]	Male
F15	MPVAsedentary_F13	InsulinResistance_F15	2015 (693/1322)	1.08	[0.99-1.19]	0.09	0.57 [0.54-0.59]	Mixte
F24	MPVAmvpa_F11	InsulinResistance85_F24	798 (127/671)	0.84	[0.69-1.02]	0.09	0.54 [0.49-0.59]	Male
F18	MPVAsedentary_F11	Prediabetes_F18	1026 (105/921)	0.84	[0.68-1.03]	0.09	0.55 [0.49-0.61]	Male
F15	IncomeQuintile_F7	Dysglycaemia_F15	1165 (188/977)	0.9	[0.79-1.02]	0.09	0.53 [0.48-0.57]	Male
F15	T_Townsend_F15	Prediabetes_F15	1298 (128/1170)	0.88	[0.76-1.02]	0.09	0.66 [0.61-0.71]	Mixte
F15	AgeDelivery_Mom	InsulinResistance_F15	1399 (551/848)	0.91	[0.82-1.01]	0.09	0.52 [0.49-0.56]	Female
F18	TobaccoSmokedREG_EndPREG_Mom	Dysglycaemia85_F18	1231 (296/935)	1.4	[0.95-2.08]	0.09	0.54 [0.51-0.58]	Male
F24	TobaccoSmokedREG_EndPREG_Mom	InsulinResistance85_F24	2393 (346/2047)	1.33	[0.96-1.85]	0.09	0.53 [0.49-0.56]	Mixte
F24	TobaccoSmokedREG_EndPREG_Mom	InsulinResistance85_F24	991 (150/841)	1.55	[0.94-2.57]	0.09	0.54 [0.49-0.59]	Male
F18	TobaccoSmokedREG_EndPREG_Mom	Prediabetes_F18	1227 (135/1092)	1.55	[0.94-2.57]	0.09	0.54 [0.48-0.59]	Male
F18	ConfectionaryDietScore_32weeksPREG_Mom	Dysglycaemia_F18	2470 (177/2293)	0.87	[0.74-1.02]	0.09	0.68 [0.64-0.72]	Mixte
F24	ConfectionaryDietScore_32weeksPREG_Mom	Dysglycaemia_F24	2329 (595/1734)	0.92	[0.83-1.01]	0.09	0.67 [0.65-0.7]	Mixte
F15	T2D_Ped	Dysglycaemia85_F15	2827 (479/2348)	1.09	[0.99-1.21]	0.09	0.63 [0.6-0.66]	Mixte
F24	FI_Ad	Dysglycaemia85_F24	1487 (156/1331)	1.16	[0.98-1.37]	0.09	0.62 [0.58-0.67]	Female
F24	T2D_Ad_2	Dysglycaemia85_F24	1487 (156/1331)	1.16	[0.98-1.37]	0.09	0.62 [0.58-0.67]	Female
F7	FG_Ped_2	Dysglycaemia85_F7	1690 (125/1565)	1.17	[0.97-1.4]	0.09	0.62 [0.57-0.67]	Mixte
F24	FG_Ped_2	InsulinResistance85_F24	1041 (158/883)	1.16	[0.98-1.38]	0.09	0.55 [0.5-0.59]	Male
F7	RG_Ad	InsulinResistance85_F7	775 (117/658)	1.19	[0.98-1.46]	0.09	0.56 [0.51-0.62]	Mixte
F24	HbA1c_Ad	Prediabetes_F24	1477 (245/1232)	1.13	[0.98-1.3]	0.09	0.62 [0.58-0.65]	Female
F24	WaistHeight_F11	Dysglycaemia_F24	2238 (569/1669)	1.09	[0.99-1.19]	0.09	0.63 [0.61-0.66]	Mixte
F18	impedance_F9	InsulinResistance_F18	1225 (211/1014)	0.88	[0.76-1.02]	0.09	0.53 [0.49-0.58]	Female
F18	WaistHeight_F7	Prediabetes_F18	2400 (158/2242)	1.15	[0.98-1.34]	0.09	0.67 [0.63-0.71]	Mixte
F24	WaistHeight_F9	Prediabetes_F24	944 (348/596)	0.89	[0.78-1.02]	0.09	0.53 [0.49-0.57]	Male
F15	BirthWeight_F0	Prediabetes_F15	2658 (284/2374)	1.11	[0.98-1.26]	0.1	0.64 [0.6-0.67]	Mixte
F15	bmi_F7	Prediabetes_F15	2561 (274/2287)	1.11	[0.98-1.26]	0.1	0.64 [0.61-0.68]	Mixte
F18	bmi_F9	Prediabetes_F18	2442 (164/2278)	1.14	[0.98-1.34]	0.1	0.67 [0.64-0.71]	Mixte
F18	FreqDrinkSweetFruitJuice_F11	InsulinResistance85_F18	1028 (140/888)	1.14	[0.97-1.33]	0.1	0.56 [0.51-0.61]	Male
F18	FreqDrinkSweetFruitJuice_F9	InsulinResistance85_F18	1106 (148/958)	1.16	[0.97-1.39]	0.1	0.51 [0.46-0.56]	Male
F24	FreqDrinkSweetFruitJuice_F9	InsulinResistance85_F24	1255 (176/1079)	1.15	[0.97-1.37]	0.1	0.54 [0.5-0.59]	Female
F18	HealthAwareScore_F13	Dysglycaemia_F18	1149 (129/1020)	0.85	[0.71-1.03]	0.1	0.55 [0.49-0.6]	Male
F15	HealthAwareScore_F7	InsulinResistance85_F15	1213 (180/1033)	0.87	[0.74-1.03]	0.1	0.55 [0.51-0.59]	Female
F24	HealthAwareScore_F13	InsulinResistance85_F24	1243 (176/1067)	0.87	[0.74-1.02]	0.1	0.55 [0.5-0.59]	Female
F15	TVwatching_4yrs	Dysglycaemia85_F15	1161 (275/886)	1.12	[0.98-1.28]	0.1	0.53 [0.49-0.57]	Male
F18	MPVAmvpa_F11	Dysglycaemia85_F18	2144 (323/1821)	1.11	[0.98-1.25]	0.1	0.67 [0.64-0.7]	Mixte
F24	T_Townsend_F11	Dysglycaemia85_F24	1165 (121/1044)	0.89	[0.77-1.02]	0.1	0.6 [0.55-0.66]	Female
F18	T_Townsend_F7	InsulinResistance_F18	1032 (158/874)	0.9	[0.79-1.02]	0.1	0.56 [0.51-0.61]	Female
F24	Month_StopBreastFeeding	InsulinResistance_F24	1035 (276/759)	0.94	[0.88-1.01]	0.1	0.53 [0.49-0.57]	Mixte
F15	TobaccoSmokedREG_EndPREG_Mom	InsulinResistance_F15	1275 (373/902)	0.73	[0.5-1.07]	0.1	0.53 [0.49-0.56]	Male
F15	TobaccoSmokedREG_1to3mtnsPREG_Mom	InsulinResistance85_F15	1377 (207/1170)	1.38	[0.94-2.02]	0.1	0.56 [0.51-0.6]	Female
F18	TobaccoSmokedREG_EndPREG_Mom	InsulinResistance85_F18	2487 (356/2131)	1.31	[0.95-1.82]	0.1	0.55 [0.51-0.58]	Mixte
F18	TobaccoSmokedREG_EndPREG_Mom	InsulinResistance85_F18	1281 (196/1085)	1.42	[0.93-2.18]	0.1	0.56 [0.52-0.61]	Female
F24	VegetarianDietScore_32weeksPREG_Mom	InsulinResistance85_F24	2327 (334/1993)	0.9	[0.8-1.02]	0.1	0.53 [0.5-0.57]	Mixte
F15	T2D_Ad_1	Dysglycaemia_F15	1359 (218/1141)	1.13	[0.98-1.31]	0.1	0.53 [0.49-0.57]	Male
F24	HbA1c_Ad	Dysglycaemia_F24	1487 (255/1232)	1.12	[0.98-1.29]	0.1	0.62 [0.58-0.66]	Female
F24	BMI_Ped	Dysglycaemia_F24	2528 (638/1890)	1.08	[0.98-1.19]	0.1	0.67 [0.65-0.7]	Mixte
F24	BMI_Ped	InsulinResistance_F24	1041 (258/783)	1.13	[0.98-1.3]	0.1	0.53 [0.49-0.57]	Male
F18	HbA1c_Ad	InsulinResistance85_F18	1274 (175/1099)	1.14	[0.97-1.34]	0.1	0.53 [0.49-0.58]	Male
F24	BMI_Ped	InsulinResistance85_F24	1041 (158/883)	1.15	[0.97-1.37]	0.1	0.54 [0.49-0.59]	Male
F15	T2D_Ad_1	Prediabetes_F15	1356 (215/1141)	1.13	[0.98-1.31]	0.1	0.53 [0.49-0.57]	Male
F24	BMI_Ped	Prediabetes_F24	2512 (622/1890)	1.08	[0.99-1.19]	0.1	0.67 [0.65-0.7]	Mixte
F24	impedance_F18	Dysglycaemia_F24	822 (298/524)	0.89	[0.77-1.02]	0.1	0.56 [0.51-0.6]	Male
F24	WaistHeight_F9	Dysglycaemia_F24	948 (352/596)	0.89	[0.78-1.02]	0.1	0.53 [0.49-0.57]	Male
F24	impedance_F11	InsulinResistance85_F24	936 (143/793)	0.86	[0.72-1.03]	0.1	0.55 [0.5-0.61]	Male
F18	WaistHeight_F13	Prediabetes_F18	1148 (124/1024)	1.15	[0.97-1.37]	0.1	0.54 [0.48-0.59]	Male
F15	ProcessedDietScore_F13	Dysglycaemia85_F15	2554 (435/2119)	0.92	[0.83-1.02]	0.11	0.64 [0.61-0.66]	Mixte
F15	HealthAwareScore_F7	InsulinResistance_F15	1166 (340/826)	0.9	[0.79-1.02]	0.11	0.53 [0.5-0.57]	Male
F15	MPVAmvpa_F11	Dysglycaemia_F15	2302 (257/2045)	0.89	[0.78-1.03]	0.11	0.65 [0.61-0.68]	Mixte
F24	MPVAsedentary_F11	Dysglycaemia85_F24	1149 (126/1023)	0.86	[0.71-1.03]	0.11	0.61 [0.56-0.67]	Female
F15	MPVAmvpa_F11	Prediabetes_F15	2297 (252/2045)	0.89	[0.78-1.03]	0.11	0.65 [0.61-0.68]	Mixte
F18	AgeDelivery_Mom	Dysglycaemia_F18	2572 (188/2384)	0.88	[0.76-1.03]	0.11	0.67 [0.64-0.71]	Mixte
F24	LengthPREG_Mom	Dysglycaemia85_F24	2414 (387/2027)	1.1	[0.98-1.23]	0.11	0.66 [0.63-0.69]	Mixte
F24	ProcessedDietScore_32weeksPREG_Mom	InsulinResistance85_F24	2330 (334/1996)	1.1	[0.98-1.23]	0.11	0.54 [0.51-0.58]	Mixte
F24	ProcessedDietScore_32weeksPREG_Mom	Prediabetes_F24	1356 (228/1128)	1.12	[0.97-1.29]	0.11	0.62 [0.58-0.66]	Female
F24	BMI_Ad	Dysglycaemia_F24	1487 (255/1232)	1.12	[0.98-1.28]	0.11	0.62 [0.58-0.65]	Female
F18	T2D_Ped	Dysglycaemia85_F18	1394 (106/1288)	1.17	[0.96-1.43]	0.11	0.57 [0.51-0.62]	Female
F15	T2D_Ped	InsulinResistance_F15	2824 (977/1847)	1.07	[0.99-1.15]	0.11	0.56 [0.54-0.59]	Mixte
F24	FI_Ad	InsulinResistance_F24	1041 (258/783)	1.12	[0.98-1.3]	0.11	0.54 [0.5-0.58]	Male
F18	HbA1c_Ad	InsulinResistance85_F18	2634 (380/2254)	1.09	[0.98-1.22]	0.11	0.53 [0.5-0.56]	Mixte
F24	FatPercentage_F13	Dysglycaemia_F24	1239 (217/1022)	1.12	[0.97-1.3]	0.11	0.53 [0.49-0.58]	Female
F15	impedance_F13	Dysglycaemia85_F15	1318 (133/1185)	0.86	[0.72-1.03]	0.11	0.54 [0.49-0.59]	Female
F18	impedance_F15	Prediabetes_F18	1107 (111/996)	0.85	[0.69-1.04]	0.11	0.56 [0.5-0.62]	Male
F24	impedance_F18	Prediabetes_F24	820 (296/524)	0.89	[0.77-1.03]	0.11	0.55 [0.51-0.59]	Male
F15	BirthHeight_F0	InsulinResistance85_F15	867 (106/761)	1.18	[0.96-1.46]	0.12	0.54 [0.48-0.6]	Male
F15	FreqDrinkSweetFruitJuice_F9	InsulinResistance_F15	2435 (851/1584)	1.08	[0.98-1.18]	0.12	0.56 [0.54-0.59]	Mixte
F18	FreqDrinkSweetFruitJuice_F11	InsulinResistance85_F18	2191 (310/1881)	1.09	[0.98-1.21]	0.12	0.54 [0.51-0.58]	Mixte
F18	MPVAmvpa_F11	Dysglycaemia85_F18	1026 (235/791)	1.12	[0.97-1.29]	0.12	0.55 [0.51-0.6]	Male
F18	MPVAsedentary_F11	Dysglycaemia85_F18	1028 (235/793)	0.89	[0.77-1.03]	0.12	0.55 [0.5-0.59]	Male
F18	MPVAmvpa_F15	InsulinResistance85_F18	1121 (153/968)	0.86	[0.71-1.04]	0.12	0.55 [0.5-0.6]	Mixte
F24	bmi_Mom	Dysglycaemia_F24	554 (216/338)	1.14	[0.96-1.36]	0.12	0.6 [0.55-0.64]	Male
F18	TobaccoSmokedREG_EndPREG_Mom	Dysglycaemia_F18	1231 (139/1092)	1.5	[0.91-2.48]	0.12	0.54 [0.48-0.59]	Male
F18	TobaccoSmokedREG_1to3mtnsPREG_Mom	Prediabetes_F18	2537 (177/2360)	1.37	[0.92-2.04]	0.12	0.67 [0.63-0.71]	Mixte
F24	ProcessedDietScore_32weeksPREG_Mom	InsulinResistance_F24	2330 (597/1733)	1.08	[0.98-1.18]	0.12	0.53 [0.5-0.56]	Mixte
F7	BMI_Ped	Dysglycaemia85_F7	1690 (125/1565)	1.16	[0.96-1.39]	0.12	0.62 [0.57-0.67]	Mixte
F15	RG_Ad	InsulinResistance85_F15	1466 (222/1244)	1.12	[0.97-1.29]	0.12	0.53 [0.49-0.57]	Female
F24	T2D_Ad_1	InsulinResistance85_F24	1487 (207/1280)	1.12	[0.97-1.3]	0.12	0.53 [0.49-0.58]	Female
F24	T2D_Ped	InsulinResistance85_F24	1041 (158/883)	1.14	[0.96-1.35]	0.12	0.55 [0.5-0.59]	Male
F24	BMI_Ad	Prediabetes_F24	1477 (245/1232)	1.12	[0.97-1.28]	0.12	0.61 [0.58-0.65]	Female
F15	WaistHeight_F7	Dysglycaemia85_F15	1324 (314/1010)	1.1	[0.97-1.25]	0.12	0.51 [0.48-0.55]	Male
F24	WaistHeight_F13	Dysglycaemia85_F24	2145 (347/1798)	1.1	[0.98-1.23]	0.12	0.64 [0.6-0.67]	Mixte
F24	WaistHeight_F11	Prediabetes_F24	2225 (556/1669)	1.08	[0.98-1.19]	0.12	0.64 [0.61-0.66]	Mixte
F18	HealthAwareScore_F13	Dysglycaemia_F18	2351 (167/2184)	0.88	[0.75-1.04]	0.13	0.68 [0.64-0.72]	Mixte
F24	HealthAwareScore_F13	InsulinResistance_F24	1243 (332/911)	0.91	[0.8-1.03]	0.13	0.53 [0.49-0.56]	Female
F18	MPVAsedentary_F13	Dysglycaemia_F18	1848 (122/1726)	1.16	[0.96-1.39]	0.13	0.68 [0.64-0.72]	Mixte
F15	MPVAmvpa_F13	Dysglycaemia85_F15	954 (237/717)	0.89	[0.76-1.03]	0.13	0.54 [0.49-0.58]	Male
F15	MPVAsedentary_F11	Dysglycaemia85_F15	1096 (271/825)	0.9	[0.78-1.03]	0.13	0.54 [0.5-0.58]	Male
F15	IncomeQuintile_F15	Dysglycaemia85_F15	1165 (274/891)	0.91	[0.81-1.03]	0.13	0.53 [0.5-0.57]	Male
F24	T_Townsend_F11	Dysglycaemia85_F24	1905 (293/1612)	0.93	[0.84-1.02]	0.13	0.66 [0.63-0.69]	Mixte
F24	bmi_Mom	Prediabetes_F24	553 (215/338)	1.14	[0.96-1.36]	0.13	0.6 [0.55-0.64]	Male
F15	TobaccoSmokedREG_EndPREG_Mom	Dysglycaemia85_F15	1276 (303/973)	0.73	[0.48-1.1]	0.13	0.53 [0.49-0.56]	Male
F24	TobaccoSmokedREG_1to3mtnsPREG_Mom	InsulinResistance85_F24	1402 (196/1206)	1.35	[0.91-2]	0.13	0.55 [0.5-0.59]	Female
F7	ProcessedDietScore_32weeksPREG_Mom	Dysglycaemia85_F7	1530 (113/1417)	1.15	[0.96-1.38]	0.13	0.6 [0.55-0.65]	Mixte
F15	ProcessedDietScore_32weeksPREG_Mom	Prediabetes_F15	1237 (189/1048)	0.88	[0.75-1.04]	0.13	0.54 [0.5-0.59]	Male
F24	ConfectionaryDietScore_32weeksPREG_Mom	Prediabetes_F24	2315 (581/1734)	0.93	[0.84-1.02]	0.13	0.67 [0.65-0.7]	Mixte
F18	WaistHeight_F15	Dysglycaemia_F18	1931 (127/1804)	1.15	[0.96-1.38]	0.13	0.66 [0.62-0.71]	Mixte
F24	impedance_F15	Dysglycaemia85_F24	2048 (324/1724)	0.89	[0.77-1.03]	0.13	0.66 [0.63-0.69]	Mixte
F24	bmi_F13	Dysglycaemia_F24	2145 (551/1594)	1.08	[0.98-1.19]	0.14	0.67 [0.65-0.7]	Mixte
F18	FreqDrinkSweetFruitJuice_F11	Prediabetes_F18	2236 (146/2090)	1.12	[0.96-1.3]	0.14	0.68 [0.64-0.72]	Mixte
F18	HealthAwareScore_F13	Dysglycaemia85_F18	2351 (365/1986)	0.92	[0.82-1.03]	0.14	0.68 [0.65-0.71]	Mixte
F15	MPVAmvpa_F13	Dysglycaemia85_F15	2013 (339/1674)	0.91	[0.8-1.03]	0.14	0.65 [0.62-0.68]	Mixte
F18	MPVAsedentary_F13	InsulinResistance85_F18	862 (115/747)	1.16	[0.95-1.42]	0.14	0.54 [0.48-0.59]	Male
F18	T_Townsend_F7	InsulinResistance85_F18	1032 (141/891)	0.9	[0.79-1.03]	0.14	0.56 [0.5-0.61]	Female
F24	IncomeQuintile_F15	InsulinResistance85_F24	893 (131/762)	0.89	[0.76-1.04]	0.14	0.54 [0.49-0.6]	Male
F24	T_Townsend_F15	InsulinResistance85_F24	1209 (172/1037)	0.91	[0.8-1.03]	0.14	0.56 [0.51-0.61]	Mixte
F15	IncomeQuintile_F7	Prediabetes_F15	1162 (185/977)	0.91	[0.79-1.03]	0.14	0.54 [0.49-0.58]	Male
F18	TobaccoSmokedREG_1to3mtnsPREG_Mom	Dysglycaemia_F18	2545 (185/2360)	1.35	[0.91-1.99]	0.14	0.67 [0.63-0.71]	Mixte
F15	TobaccoSmokedREG_1to3mtnsPREG_Mom	Dysglycaemia85_F15	2655 (446/2209)	0.8	[0.59-1.07]	0.14	0.63 [0.6-0.66]	Mixte
F24	TobaccoSmokedREG_1to3mtnsPREG_Mom	InsulinResistance85_F24	2393 (346/2047)	1.26	[0.93-1.7]	0.14	0.53 [0.5-0.57]	Mixte
F15	ConfectionaryDietScore_32weeksPREG_Mom	Dysglycaemia_F15	1240 (192/1048)	0.88	[0.75-1.04]	0.14	0.54 [0.49-0.58]	Male
F15	ProcessedDietScore_32weeksPREG_Mom	Dysglycaemia85_F15	1240 (292/948)	0.9	[0.79-1.03]	0.14	0.54 [0.5-0.58]	Male
F24	VegetarianDietScore_32weeksPREG_Mom	InsulinResistance_F24	964 (237/727)	0.89	[0.76-1.04]	0.14	0.52 [0.48-0.57]	Male
F18	FI_Ped	Dysglycaemia_F18	1301 (147/1154)	1.14	[0.96-1.35]	0.14	0.54 [0.49-0.59]	Male
F15	T2D_Ad_2	InsulinResistance85_F15	2824 (383/2441)	1.08	[0.97-1.21]	0.14	0.55 [0.52-0.58]	Mixte
F24	FG_Ped_2	InsulinResistance85_F24	2528 (365/2163)	1.09	[0.97-1.21]	0.14	0.53 [0.5-0.56]	Mixte
F24	T2D_Ad_1	InsulinResistance85_F24	2528 (365/2163)	1.09	[0.97-1.21]	0.14	0.53 [0.49-0.56]	Mixte
F15	WaistHeight_F7	Dysglycaemia85_F15	2711 (458/2253)	1.08	[0.98-1.19]	0.14	0.62 [0.6-0.65]	Mixte
F18	impedance_F7	InsulinResistance85_F18	2295 (312/1983)	0.91	[0.8-1.03]	0.14	0.53 [0.5-0.57]	Mixte
F24	impedance_F7	InsulinResistance85_F24	924 (135/789)	0.87	[0.72-1.05]	0.14	0.55 [0.49-0.6]	Male
F15	BirthWeight_F0	Dysglycaemia_F15	2663 (289/2374)	1.09	[0.97-1.24]	0.15	0.63 [0.6-0.67]	Mixte
F24	bmi_F24	Dysglycaemia_F24	1033 (379/654)	1.1	[0.97-1.25]	0.15	0.57 [0.54-0.61]	Male
F15	BirthWeight_F0	Dysglycaemia85_F15	2663 (447/2216)	1.08	[0.97-1.19]	0.15	0.62 [0.6-0.65]	Mixte
F15	bmi_F7	Dysglycaemia85_F15	1245 (298/947)	1.1	[0.97-1.25]	0.15	0.52 [0.48-0.56]	Male
F24	bmi_F13	Dysglycaemia85_F24	2145 (348/1797)	1.09	[0.97-1.22]	0.15	0.66 [0.63-0.69]	Mixte
F18	FreqDrinkSweetFruitJuice_F9	InsulinResistance_F18	1141 (189/952)	1.13	[0.96-1.34]	0.15	0.53 [0.49-0.58]	Female
F24	FreqDrinkSweetFruitJuice_F11	InsulinResistance85_F24	841 (122/719)	1.13	[0.96-1.35]	0.15	0.56 [0.51-0.61]	Male
F15	HealthAwareScore_F7	Dysglycaemia_F15	1167 (187/980)	0.89	[0.76-1.04]	0.15	0.54 [0.5-0.59]	Male
F15	HealthAwareScore_F7	InsulinResistance85_F15	1166 (131/1035)	0.87	[0.72-1.05]	0.15	0.54 [0.49-0.6]	Male
F24	HealthAwareScore_F13	InsulinResistance85_F24	2145 (311/1834)	0.91	[0.81-1.03]	0.15	0.53 [0.5-0.57]	Mixte
F15	HealthAwareScore_F7	Prediabetes_F15	1164 (184/980)	0.89	[0.76-1.04]	0.15	0.54 [0.49-0.58]	Male
F15	MPVAsedentary_F11	Dysglycaemia_F15	2306 (257/2049)	0.91	[0.8-1.04]	0.15	0.65 [0.62-0.69]	Mixte
F24	T_Townsend_F24	Dysglycaemia85_F24	721 (161/560)	1.09	[0.97-1.23]	0.15	0.56 [0.52-0.61]	Male
F18	T_Townsend_F15	InsulinResistance_F18	749 (112/637)	0.9	[0.77-1.04]	0.15	0.54 [0.48-0.6]	Female
F24	IncomeQuintile_F7	InsulinResistance_F24	2120 (532/1588)	0.94	[0.87-1.02]	0.15	0.52 [0.49-0.55]	Mixte
F24	T_Townsend_F24	Prediabetes_F24	719 (247/472)	1.08	[0.97-1.2]	0.15	0.59 [0.55-0.63]	Male
F24	LengthPREG_Mom	InsulinResistance85_F24	2414 (351/2063)	1.09	[0.97-1.23]	0.15	0.53 [0.49-0.56]	Mixte
F18	TobaccoSmokedREG_1to3mtnsPREG_Mom	InsulinResistance85_F18	1281 (196/1085)	1.33	[0.9-1.98]	0.15	0.56 [0.52-0.61]	Female
F7	TobaccoSmokedREG_EndPREG_Mom	InsulinResistance85_F7	766 (115/651)	1.5	[0.87-2.6]	0.15	0.56 [0.5-0.61]	Mixte
F7	VegetarianDietScore_32weeksPREG_Mom	Dysglycaemia85_F7	1530 (115/1415)	0.86	[0.7-1.06]	0.15	0.6 [0.55-0.65]	Mixte
F18	FI_Ad	Dysglycaemia_F18	2695 (197/2498)	1.12	[0.96-1.29]	0.15	0.67 [0.63-0.7]	Mixte
F15	T2D_Ad_1	InsulinResistance_F15	1466 (574/892)	1.08	[0.97-1.2]	0.15	0.52 [0.49-0.55]	Female
F24	FG_Ad	InsulinResistance_F24	2528 (656/1872)	1.07	[0.98-1.17]	0.15	0.52 [0.49-0.54]	Mixte
F24	impedance_F11	Dysglycaemia85_F24	2236 (358/1878)	0.92	[0.81-1.03]	0.15	0.66 [0.63-0.69]	Mixte
F24	WaistHeight_F7	Dysglycaemia85_F24	952 (230/722)	0.89	[0.76-1.04]	0.15	0.54 [0.49-0.58]	Male
F15	impedance_F7	InsulinResistance_F15	1215 (357/858)	0.91	[0.81-1.03]	0.15	0.54 [0.5-0.58]	Male
F18	impedance_F7	InsulinResistance_F18	2295 (357/1938)	0.92	[0.81-1.03]	0.15	0.53 [0.5-0.56]	Mixte
F15	FreqDrinkSweetFruitJuice_F9	InsulinResistance85_F15	2435 (338/2097)	1.09	[0.97-1.24]	0.16	0.54 [0.51-0.57]	Mixte
F18	ProcessedDietScore_F13	Dysglycaemia85_F18	1149 (277/872)	1.1	[0.96-1.26]	0.16	0.55 [0.51-0.59]	Male
F18	MPVAmvpa_F11	InsulinResistance_F18	1004 (156/848)	0.88	[0.74-1.05]	0.16	0.53 [0.49-0.58]	Male
F24	MPVAmvpa_F11	InsulinResistance_F24	798 (208/590)	0.89	[0.76-1.05]	0.16	0.53 [0.48-0.57]	Male
F18	MPVAsedentary_F13	Prediabetes_F18	1841 (115/1726)	1.15	[0.95-1.39]	0.16	0.69 [0.64-0.73]	Mixte
F15	T_Townsend_F15	Dysglycaemia85_F15	497 (117/380)	0.89	[0.75-1.05]	0.16	0.57 [0.51-0.62]	Male
F15	T_Townsend_F7	Dysglycaemia85_F15	989 (232/757)	0.92	[0.82-1.03]	0.16	0.54 [0.49-0.58]	Male
F15	T_Townsend_F11	InsulinResistance85_F15	2130 (277/1853)	0.93	[0.85-1.03]	0.16	0.55 [0.51-0.59]	Mixte
F24	IncomeQuintile_F24	InsulinResistance85_F24	2120 (295/1825)	0.93	[0.84-1.03]	0.16	0.53 [0.49-0.57]	Mixte
F15	TobaccoSmokedREG_PrePREG_Mom	Dysglycaemia_F15	2655 (284/2371)	0.8	[0.59-1.09]	0.16	0.63 [0.6-0.67]	Mixte
F18	TobaccoSmokedREG_PrePREG_Mom	InsulinResistance_F18	1206 (185/1021)	1.3	[0.9-1.88]	0.16	0.54 [0.49-0.58]	Male
F18	TobaccoSmokedREG_1to3mtnsPREG_Mom	InsulinResistance85_F18	2487 (356/2131)	1.24	[0.92-1.67]	0.16	0.54 [0.51-0.58]	Mixte
F24	FI_Ped	Dysglycaemia_F24	1041 (383/658)	1.1	[0.96-1.24]	0.16	0.57 [0.54-0.61]	Male
F24	T2D_Ped	Dysglycaemia_F24	1041 (383/658)	1.1	[0.97-1.24]	0.16	0.58 [0.55-0.62]	Male
F24	BMI_Ped	Dysglycaemia_F24	1487 (255/1232)	1.1	[0.96-1.26]	0.16	0.62 [0.58-0.65]	Female
F15	FG_Ped_2	InsulinResistance85_F15	2824 (383/2441)	1.08	[0.97-1.21]	0.16	0.55 [0.52-0.58]	Mixte
F24	FG_Ped_1	InsulinResistance85_F24	1041 (158/883)	1.13	[0.95-1.34]	0.16	0.54 [0.49-0.59]	Male
F7	T2D_Ped	InsulinResistance85_F7	775 (117/658)	1.15	[0.95-1.41]	0.16	0.55 [0.49-0.61]	Mixte
F24	T2D_Ped	Prediabetes_F24	1035 (377/658)	1.1	[0.96-1.25]	0.16	0.58 [0.54-0.62]	Male
F15	impedance_F15	Dysglycaemia_F15	2792 (308/2484)	0.9	[0.77-1.04]	0.16	0.64 [0.61-0.67]	Mixte
F24	impedance_F9	InsulinResistance_F24	944 (229/715)	0.9	[0.77-1.04]	0.16	0.54 [0.5-0.58]	Male
F24	WaistHeight_F13	Prediabetes_F24	903 (330/573)	0.91	[0.79-1.04]	0.16	0.51 [0.47-0.55]	Male
F24	zPuberty	Prediabetes_F24	2259 (554/1705)	0.66	[0.36-1.2]	0.17	0.67 [0.65-0.7]	Mixte
F24	bmi_F7	Dysglycaemia85_F24	951 (230/721)	0.9	[0.77-1.05]	0.17	0.55 [0.51-0.59]	Male
F18	BirthWeight_F0	InsulinResistance85_F18	1277 (195/1082)	0.9	[0.77-1.05]	0.17	0.54 [0.49-0.58]	Female
F15	MPVAmvpa_F15	Dysglycaemia85_F15	609 (148/461)	0.88	[0.72-1.06]	0.17	0.56 [0.5-0.61]	Male
F15	MPVAsedentary_F11	InsulinResistance85_F15	1095 (132/963)	1.14	[0.95-1.36]	0.17	0.54 [0.48-0.59]	Male
F15	MPVAsedentary_F13	InsulinResistance85_F15	954 (109/845)	1.15	[0.94-1.4]	0.17	0.53 [0.47-0.59]	Male
F18	MPVAmvpa_F11	InsulinResistance85_F18	1091 (160/931)	0.89	[0.74-1.05]	0.17	0.53 [0.48-0.58]	Female
F15	MPVAsedentary_F11	Prediabetes_F15	2301 (252/2049)	0.91	[0.8-1.04]	0.17	0.65 [0.61-0.69]	Mixte
F24	T_Townsend_F24	Dysglycaemia_F24	721 (249/472)	1.08	[0.97-1.19]	0.17	0.59 [0.54-0.63]	Male
F18	T_Townsend_F15	InsulinResistance_F18	1213 (177/1036)	0.92	[0.81-1.04]	0.17	0.54 [0.5-0.59]	Mixte
F18	AgeDelivery_Mom	Prediabetes_F18	2563 (179/2384)	0.9	[0.77-1.05]	0.17	0.68 [0.64-0.71]	Mixte
F15	TobaccoSmokedREG_EndPREG_Mom	InsulinResistance85_F15	1377 (207/1170)	1.34	[0.88-2.05]	0.17	0.55 [0.51-0.59]	Female
F15	TobaccoSmokedREG_PrePREG_Mom	Prediabetes_F15	2650 (279/2371)	0.81	[0.59-1.1]	0.17	0.64 [0.6-0.67]	Mixte
F15	ProcessedDietScore_32weeksPREG_Mom	Dysglycaemia_F15	1240 (192/1048)	0.89	[0.76-1.05]	0.17	0.54 [0.49-0.58]	Male
F24	ProcessedDietScore_32weeksPREG_Mom	Dysglycaemia_F24	1366 (238/1128)	1.1	[0.96-1.27]	0.17	0.62 [0.58-0.66]	Female
F15	ConfectionaryDietScore_32weeksPREG_Mom	Dysglycaemia85_F15	1340 (138/1202)	1.13	[0.95-1.33]	0.17	0.54 [0.49-0.59]	Female
F7	T2D_Ad_2	Dysglycaemia85_F7	1690 (125/1565)	1.14	[0.95-1.37]	0.17	0.62 [0.58-0.67]	Mixte
F15	T2D_Ad_2	InsulinResistance_F15	2824 (977/1847)	1.06	[0.98-1.14]	0.17	0.56 [0.54-0.58]	Mixte
F18	HbA1c_Ad	InsulinResistance_F18	2634 (433/2201)	1.07	[0.97-1.19]	0.17	0.53 [0.5-0.56]	Mixte
F24	T2D_Ped	InsulinResistance_F24	1041 (258/783)	1.1	[0.96-1.27]	0.17	0.53 [0.49-0.57]	Male
F18	FG_Ped_2	InsulinResistance85_F18	1360 (205/1155)	0.9	[0.78-1.05]	0.17	0.54 [0.5-0.58]	Female
F24	WaistHeight_F13	Dysglycaemia_F24	2145 (550/1595)	1.07	[0.97-1.18]	0.17	0.64 [0.61-0.66]	Mixte
F24	impedance_F9	InsulinResistance_F24	1308 (351/957)	0.92	[0.81-1.04]	0.17	0.52 [0.49-0.56]	Female
F24	FatPercentage_F13	Prediabetes_F24	1229 (207/1022)	1.11	[0.96-1.28]	0.17	0.53 [0.49-0.58]	Female
F18	bmi_F9	Dysglycaemia_F18	1193 (130/1063)	1.13	[0.95-1.36]	0.18	0.53 [0.48-0.59]	Male
F24	bmi_F11	Dysglycaemia85_F24	2240 (358/1882)	1.08	[0.96-1.21]	0.18	0.66 [0.63-0.69]	Mixte
F15	BirthWeight_F0	Prediabetes_F15	1283 (201/1082)	1.11	[0.95-1.3]	0.18	0.52 [0.48-0.57]	Male
F24	FreqDrinkSweetFruitJuice_F11	InsulinResistance_F24	2113 (538/1575)	1.06	[0.97-1.16]	0.18	0.53 [0.5-0.55]	Mixte
F15	ProcessedDietScore_F13	InsulinResistance_F15	1316 (510/806)	1.08	[0.97-1.21]	0.18	0.52 [0.49-0.56]	Female
F24	MPVAsedentary_F15	InsulinResistance85_F24	1069 (167/902)	1.12	[0.95-1.33]	0.18	0.54 [0.49-0.59]	Mixte
F18	T_Townsend_F7	InsulinResistance_F18	1975 (309/1666)	0.94	[0.86-1.03]	0.18	0.53 [0.5-0.57]	Mixte
F24	PhysicalActivity_PREG_Mom	InsulinResistance_F24	1318 (345/973)	0.84	[0.64-1.09]	0.18	0.52 [0.49-0.56]	Female
F15	LengthPREG_Mom	Prediabetes_F15	2689 (286/2403)	1.09	[0.96-1.24]	0.18	0.64 [0.61-0.68]	Mixte
F15	TobaccoSmokedREG_PrePREG_Mom	Dysglycaemia85_F15	1276 (303/973)	0.81	[0.59-1.11]	0.18	0.53 [0.49-0.56]	Male
F24	TobaccoSmokedREG_PrePREG_Mom	InsulinResistance_F24	1402 (372/1030)	1.21	[0.92-1.6]	0.18	0.53 [0.49-0.56]	Female
F24	VegetarianDietScore_32weeksPREG_Mom	Dysglycaemia_F24	964 (356/608)	0.91	[0.8-1.04]	0.18	0.58 [0.54-0.61]	Male
F24	ConfectionaryDietScore_32weeksPREG_Mom	Dysglycaemia85_F24	2329 (373/1956)	0.92	[0.82-1.04]	0.18	0.66 [0.63-0.69]	Mixte
F15	HbA1c_Ad	InsulinResistance_F15	1466 (574/892)	1.07	[0.97-1.19]	0.18	0.52 [0.49-0.55]	Female
F24	RG_Ad	InsulinResistance_F24	1487 (398/1089)	1.08	[0.96-1.21]	0.18	0.52 [0.49-0.55]	Female
F24	HbA1c_Ad	InsulinResistance85_F24	1041 (158/883)	1.12	[0.95-1.33]	0.18	0.54 [0.49-0.59]	Male
F7	FG_Ad	InsulinResistance85_F7	775 (117/658)	1.14	[0.94-1.4]	0.18	0.56 [0.5-0.61]	Mixte
F24	FI_Ad	Prediabetes_F24	1477 (245/1232)	1.1	[0.96-1.27]	0.18	0.61 [0.58-0.65]	Female
F15	impedance_F13	Dysglycaemia_F15	1236 (204/1032)	0.9	[0.77-1.05]	0.18	0.54 [0.49-0.58]	Male
F24	WaistHeight_F15	Dysglycaemia85_F24	1707 (259/1448)	1.1	[0.96-1.26]	0.18	0.65 [0.61-0.68]	Mixte
F7	WaistHeight_F7	Dysglycaemia85_F7	1665 (123/1542)	1.13	[0.95-1.35]	0.18	0.62 [0.57-0.67]	Mixte
F18	impedance_F9	InsulinResistance85_F18	1225 (189/1036)	0.9	[0.77-1.05]	0.18	0.53 [0.48-0.58]	Female
F18	WaistHeight_F15	Prediabetes_F18	1925 (121/1804)	1.14	[0.94-1.37]	0.18	0.66 [0.61-0.71]	Mixte
F7	sex	InsulinResistance85_F7	775 (117/658)	1.3	[0.88-1.93]	0.19	0.53 [0.47-0.59]	Mixte
F24	zPuberty	Prediabetes_F24	1347 (223/1124)	0.91	[0.78-1.05]	0.19	0.61 [0.57-0.65]	Female
F15	FreqDrinkSweetFruitJuice_F9	InsulinResistance85_F15	1175 (144/1031)	1.13	[0.94-1.35]	0.19	0.54 [0.49-0.59]	Male
F24	HealthAwareScore_F13	InsulinResistance_F24	2145 (554/1591)	0.94	[0.85-1.03]	0.19	0.52 [0.5-0.55]	Mixte
F24	T_Townsend_F24	Dysglycaemia_F24	1199 (189/1010)	0.93	[0.84-1.04]	0.19	0.62 [0.57-0.66]	Female
F24	IncomeQuintile_F18	InsulinResistance85_F24	2120 (295/1825)	0.93	[0.84-1.04]	0.19	0.53 [0.49-0.56]	Mixte
F15	ConfectionaryDietScore_32weeksPREG_Mom	Prediabetes_F15	1237 (189/1048)	0.9	[0.76-1.06]	0.19	0.53 [0.49-0.58]	Male
F24	VegetarianDietScore_32weeksPREG_Mom	Prediabetes_F24	960 (352/608)	0.91	[0.8-1.05]	0.19	0.58 [0.54-0.61]	Male
F15	FG_Ped_2	InsulinResistance_F15	1358 (403/955)	1.08	[0.96-1.22]	0.19	0.53 [0.5-0.56]	Male
F15	RG_Ad	InsulinResistance85_F15	1358 (161/1197)	1.12	[0.95-1.32]	0.19	0.54 [0.49-0.58]	Male
F18	FI_Ped	Prediabetes_F18	2686 (188/2498)	1.11	[0.95-1.28]	0.19	0.67 [0.63-0.7]	Mixte
F18	FI_Ped	Prediabetes_F18	1296 (142/1154)	1.12	[0.94-1.34]	0.19	0.54 [0.49-0.59]	Male
F24	BMI_Ped	Prediabetes_F24	1477 (245/1232)	1.1	[0.96-1.26]	0.19	0.61 [0.57-0.65]	Female
F18	impedance_F18	Dysglycaemia_F18	1269 (142/1127)	0.89	[0.75-1.06]	0.19	0.55 [0.5-0.61]	Male
F24	WaistHeight_F24	Dysglycaemia_F24	1032 (379/653)	1.09	[0.96-1.23]	0.19	0.52 [0.48-0.56]	Male
F15	impedance_F15	Prediabetes_F15	2787 (303/2484)	0.9	[0.78-1.05]	0.19	0.64 [0.61-0.67]	Mixte
F7	sex	InsulinResistance_F7	775 (103/672)	1.31	[0.87-1.99]	0.2	0.53 [0.47-0.59]	Mixte
F15	BirthHeight_F0	InsulinResistance_F15	867 (255/612)	1.1	[0.95-1.28]	0.2	0.53 [0.49-0.58]	Male
F15	FreqDrinkSweetFruitJuice_F11	Dysglycaemia85_F15	1131 (271/860)	0.92	[0.81-1.04]	0.2	0.53 [0.49-0.57]	Male
F18	ProcessedDietScore_F13	Dysglycaemia_F18	2351 (167/2184)	0.9	[0.77-1.06]	0.2	0.68 [0.64-0.72]	Mixte
F18	MPVAmvpa_F15	Dysglycaemia85_F18	518 (114/404)	1.14	[0.93-1.4]	0.2	0.54 [0.48-0.6]	Male
F18	MPVAsedentary_F11	InsulinResistance_F18	1006 (156/850)	1.12	[0.94-1.33]	0.2	0.53 [0.49-0.58]	Male
F24	MPVAmvpa_F15	InsulinResistance85_F24	1068 (167/901)	0.89	[0.75-1.06]	0.2	0.56 [0.51-0.6]	Mixte
F18	IncomeQuintile_F7	InsulinResistance85_F18	1135 (168/967)	0.92	[0.8-1.05]	0.2	0.55 [0.5-0.6]	Female
F24	T_Townsend_F24	Prediabetes_F24	1195 (185/1010)	0.93	[0.84-1.04]	0.2	0.61 [0.57-0.66]	Female
F15	LengthPREG_Mom	Dysglycaemia_F15	2694 (291/2403)	1.09	[0.96-1.23]	0.2	0.64 [0.61-0.67]	Mixte
F24	LengthPREG_Mom	Dysglycaemia_F24	2414 (611/1803)	1.07	[0.97-1.17]	0.2	0.67 [0.65-0.69]	Mixte
F24	LengthPREG_Mom	Dysglycaemia85_F24	1417 (150/1267)	1.13	[0.94-1.35]	0.2	0.62 [0.57-0.67]	Female
F24	PhysicalActivity_PREG_Mom	Dysglycaemia85_F24	2260 (361/1899)	1.18	[0.92-1.52]	0.2	0.67 [0.64-0.7]	Mixte
F24	LengthPREG_Mom	InsulinResistance85_F24	997 (152/845)	1.13	[0.94-1.35]	0.2	0.54 [0.49-0.59]	Male
F24	LengthPREG_Mom	Prediabetes_F24	2400 (597/1803)	1.07	[0.97-1.17]	0.2	0.67 [0.65-0.7]	Mixte
F24	TobaccoSmokedREG_1to3mtnsPREG_Mom	Prediabetes_F24	1392 (233/1159)	1.28	[0.88-1.86]	0.2	0.61 [0.57-0.65]	Female
F15	ProcessedDietScore_32weeksPREG_Mom	Dysglycaemia85_F15	1340 (138/1202)	0.89	[0.74-1.07]	0.2	0.53 [0.48-0.58]	Female
F18	FI_Ped	Dysglycaemia_F18	2695 (197/2498)	1.1	[0.95-1.28]	0.2	0.66 [0.63-0.7]	Mixte
F24	FI_Ad	Dysglycaemia_F24	1487 (255/1232)	1.09	[0.95-1.26]	0.2	0.62 [0.58-0.65]	Female
F15	T2D_Ad_1	InsulinResistance_F15	2824 (977/1847)	1.05	[0.97-1.14]	0.2	0.56 [0.54-0.58]	Mixte
F15	T2D_Ad_2	InsulinResistance85_F15	1358 (161/1197)	1.11	[0.94-1.31]	0.2	0.53 [0.48-0.58]	Male
F18	FI_Ad	Prediabetes_F18	2686 (188/2498)	1.11	[0.95-1.29]	0.2	0.67 [0.63-0.71]	Mixte
F18	impedance_F15	Dysglycaemia_F18	2293 (154/2139)	0.87	[0.71-1.07]	0.2	0.67 [0.63-0.71]	Mixte
F24	WaistHeight_F13	Dysglycaemia_F24	908 (335/573)	0.91	[0.8-1.05]	0.2	0.51 [0.47-0.55]	Male
F18	impedance_F13	Dysglycaemia85_F18	1150 (275/875)	0.91	[0.8-1.05]	0.2	0.54 [0.5-0.58]	Male
F18	impedance_F7	Dysglycaemia85_F18	2348 (352/1996)	0.92	[0.81-1.05]	0.2	0.68 [0.65-0.71]	Mixte
F24	zPuberty	Dysglycaemia_F24	2272 (567/1705)	0.68	[0.38-1.24]	0.21	0.67 [0.64-0.69]	Mixte
F15	bmi_F11	Dysglycaemia85_F15	2620 (444/2176)	1.07	[0.96-1.18]	0.21	0.63 [0.6-0.66]	Mixte
F15	BirthWeight_F0	InsulinResistance_F15	1285 (377/908)	1.08	[0.96-1.22]	0.21	0.52 [0.49-0.56]	Male
F24	BirthWeight_F0	InsulinResistance_F24	1396 (375/1021)	0.93	[0.82-1.04]	0.21	0.52 [0.49-0.55]	Female
F7	BirthWeight_F0	InsulinResistance_F7	772 (102/670)	1.15	[0.93-1.42]	0.21	0.56 [0.5-0.62]	Mixte
F15	BirthWeight_F0	InsulinResistance85_F15	2660 (360/2300)	1.08	[0.96-1.21]	0.21	0.55 [0.52-0.58]	Mixte
F24	BirthWeight_F0	Prediabetes_F24	984 (354/630)	1.09	[0.95-1.24]	0.21	0.58 [0.54-0.61]	Male
F18	FreqDrinkSweetFruitJuice_F11	Dysglycaemia_F18	2242 (152/2090)	1.1	[0.95-1.27]	0.21	0.67 [0.63-0.71]	Mixte
F24	MPVAsedentary_F13	Dysglycaemia_F24	1693 (425/1268)	1.08	[0.96-1.21]	0.21	0.67 [0.64-0.69]	Mixte
F15	T_Townsend_F7	Dysglycaemia_F15	989 (157/832)	0.92	[0.81-1.05]	0.21	0.54 [0.49-0.59]	Male
F24	T_Townsend_F24	InsulinResistance_F24	721 (167/554)	1.08	[0.96-1.21]	0.21	0.55 [0.51-0.6]	Male
F24	IncomeQuintile_F7	InsulinResistance85_F24	2120 (295/1825)	0.94	[0.85-1.04]	0.21	0.53 [0.5-0.57]	Mixte
F15	T_Townsend_F7	Prediabetes_F15	988 (156/832)	0.92	[0.8-1.05]	0.21	0.54 [0.49-0.59]	Male
F15	LengthPREG_Mom	Dysglycaemia85_F15	1294 (309/985)	1.09	[0.95-1.25]	0.21	0.53 [0.49-0.57]	Male
F24	ConfectionaryDietScore_32weeksPREG_Mom	InsulinResistance85_F24	2329 (334/1995)	0.93	[0.82-1.04]	0.21	0.53 [0.5-0.56]	Mixte
F24	T2D_Ad_2	InsulinResistance_F24	1041 (258/783)	1.09	[0.95-1.26]	0.21	0.53 [0.48-0.57]	Male
F24	FI_Ped	Prediabetes_F24	1035 (377/658)	1.09	[0.96-1.23]	0.21	0.57 [0.54-0.61]	Male
F18	FatPercentage_F15	Dysglycaemia_F18	1116 (115/1001)	1.12	[0.94-1.35]	0.21	0.54 [0.49-0.59]	Male
F24	impedance_F18	Dysglycaemia85_F24	822 (190/632)	0.9	[0.77-1.06]	0.21	0.54 [0.49-0.58]	Male
F24	WaistHeight_F7	Dysglycaemia85_F24	2270 (370/1900)	0.93	[0.82-1.04]	0.21	0.63 [0.6-0.66]	Mixte
F24	impedance_F7	InsulinResistance85_F24	2211 (313/1898)	0.92	[0.81-1.05]	0.21	0.53 [0.5-0.56]	Mixte
F24	BirthWeight_F0	Dysglycaemia_F24	988 (358/630)	1.09	[0.95-1.24]	0.22	0.57 [0.54-0.61]	Male
F15	bmi_F9	Dysglycaemia85_F15	2594 (441/2153)	1.07	[0.96-1.18]	0.22	0.63 [0.6-0.65]	Mixte
F24	BirthHeight_F0	InsulinResistance_F24	1598 (427/1171)	1.07	[0.96-1.2]	0.22	0.52 [0.48-0.55]	Mixte
F18	bmi_F9	Prediabetes_F18	1190 (127/1063)	1.12	[0.94-1.35]	0.22	0.53 [0.47-0.59]	Male
F24	bmi_F24	Prediabetes_F24	1027 (373/654)	1.08	[0.95-1.23]	0.22	0.57 [0.53-0.61]	Male
F15	MPVAmvpa_F11	Dysglycaemia_F15	1093 (183/910)	0.9	[0.77-1.06]	0.22	0.53 [0.48-0.57]	Male
F15	MPVAsedentary_F11	InsulinResistance_F15	1095 (327/768)	1.09	[0.95-1.23]	0.22	0.48 [0.44-0.51]	Male
F15	TVwatching_4yrs	InsulinResistance85_F15	1160 (134/1026)	1.11	[0.94-1.33]	0.22	0.54 [0.49-0.6]	Male
F24	MPVAsedentary_F13	Prediabetes_F24	1683 (415/1268)	1.08	[0.96-1.21]	0.22	0.67 [0.64-0.7]	Mixte
F24	TVwatching_4yrs	Prediabetes_F24	2139 (535/1604)	1.07	[0.96-1.18]	0.22	0.67 [0.65-0.7]	Mixte
F15	T_Townsend_F11	Dysglycaemia_F15	947 (149/798)	0.92	[0.8-1.05]	0.22	0.53 [0.48-0.58]	Male
F15	T_Townsend_F11	InsulinResistance_F15	1184 (456/728)	0.94	[0.86-1.03]	0.22	0.48 [0.44-0.51]	Female
F15	TobaccoSmokedREG_PrePREG_Mom	InsulinResistance85_F15	1377 (207/1170)	1.24	[0.88-1.74]	0.22	0.55 [0.51-0.59]	Female
F18	ConfectionaryDietScore_32weeksPREG_Mom	Dysglycaemia_F18	1195 (133/1062)	0.89	[0.73-1.07]	0.22	0.55 [0.5-0.6]	Male
F24	FI_Ad	Dysglycaemia_F24	2528 (638/1890)	1.06	[0.97-1.16]	0.22	0.67 [0.65-0.7]	Mixte
F18	T2D_Ad_2	InsulinResistance_F18	1360 (232/1128)	1.09	[0.95-1.26]	0.22	0.53 [0.49-0.57]	Female
F24	FI_Ped	InsulinResistance_F24	1487 (398/1089)	1.08	[0.96-1.21]	0.22	0.52 [0.49-0.56]	Female
F7	FG_Ad	InsulinResistance_F7	775 (103/672)	1.14	[0.92-1.4]	0.22	0.55 [0.49-0.61]	Mixte
F24	FI_Ad	Prediabetes_F24	2512 (622/1890)	1.06	[0.97-1.17]	0.22	0.67 [0.65-0.7]	Mixte
F24	FatPercentage_F15	Dysglycaemia_F24	867 (314/553)	0.91	[0.79-1.05]	0.22	0.53 [0.49-0.57]	Male
F18	impedance_F9	Dysglycaemia85_F18	2446 (372/2074)	0.93	[0.82-1.05]	0.22	0.67 [0.64-0.7]	Mixte
F24	impedance_F9	InsulinResistance85_F24	944 (137/807)	0.89	[0.74-1.07]	0.22	0.54 [0.49-0.59]	Male
F15	impedance_F13	Prediabetes_F15	1233 (201/1032)	0.91	[0.78-1.06]	0.22	0.53 [0.49-0.58]	Male
F18	FatPercentage_F15	Prediabetes_F18	1112 (111/1001)	1.12	[0.93-1.35]	0.22	0.54 [0.49-0.59]	Male
F24	zPuberty	Dysglycaemia_F24	1357 (233/1124)	0.92	[0.79-1.06]	0.23	0.61 [0.57-0.65]	Female
F18	bmi_F7	Dysglycaemia_F18	2414 (168/2246)	1.1	[0.94-1.29]	0.23	0.68 [0.64-0.71]	Mixte
F15	BirthHeight_F0	Dysglycaemia85_F15	930 (102/828)	0.88	[0.72-1.08]	0.23	0.56 [0.5-0.62]	Female
F24	bmi_F13	Prediabetes_F24	2130 (536/1594)	1.06	[0.96-1.18]	0.23	0.67 [0.65-0.7]	Mixte
F15	ProcessedDietScore_F13	Dysglycaemia85_F15	1318 (134/1184)	0.9	[0.75-1.07]	0.23	0.53 [0.48-0.58]	Female
F24	HealthAwareScore_F13	Dysglycaemia85_F24	2145 (347/1798)	1.07	[0.96-1.21]	0.23	0.66 [0.63-0.69]	Mixte
F18	MPVAmvpa_F13	InsulinResistance_F18	860 (135/725)	0.89	[0.73-1.08]	0.23	0.46 [0.41-0.52]	Male
F18	MPVAsedentary_F11	InsulinResistance85_F18	2097 (295/1802)	1.08	[0.95-1.22]	0.23	0.53 [0.49-0.57]	Mixte
F18	IncomeQuintile_F7	InsulinResistance_F18	2233 (350/1883)	0.94	[0.86-1.04]	0.23	0.53 [0.49-0.56]	Mixte
F24	T_Townsend_F18	InsulinResistance_F24	671 (176/495)	0.92	[0.8-1.05]	0.23	0.55 [0.5-0.6]	Mixte
F24	T_Townsend_F24	InsulinResistance_F24	1920 (479/1441)	1.04	[0.97-1.12]	0.23	0.53 [0.5-0.56]	Mixte
F24	VegetarianDietScore_32weeksPREG_Mom	InsulinResistance85_F24	964 (147/817)	0.89	[0.74-1.07]	0.23	0.53 [0.48-0.58]	Male
F18	ConfectionaryDietScore_32weeksPREG_Mom	Prediabetes_F18	1191 (129/1062)	0.89	[0.73-1.08]	0.23	0.55 [0.5-0.6]	Male
F18	T2D_Ped	InsulinResistance_F18	1360 (232/1128)	1.09	[0.95-1.26]	0.23	0.53 [0.49-0.57]	Female
F24	T2D_Ad_1	InsulinResistance_F24	2528 (656/1872)	1.06	[0.97-1.15]	0.23	0.52 [0.5-0.55]	Mixte
F15	T2D_Ped	InsulinResistance85_F15	1358 (161/1197)	1.11	[0.94-1.3]	0.23	0.53 [0.48-0.58]	Male
F24	HbA1c_Ad	InsulinResistance85_F24	1487 (207/1280)	0.91	[0.79-1.06]	0.23	0.53 [0.49-0.57]	Female
F24	WaistHeight_F7	Dysglycaemia_F24	952 (354/598)	0.92	[0.81-1.05]	0.23	0.52 [0.48-0.56]	Male
F18	WaistHeight_F7	Dysglycaemia85_F18	1185 (275/910)	1.08	[0.95-1.24]	0.23	0.5 [0.47-0.54]	Male
F24	FatPercentage_F15	Prediabetes_F24	865 (312/553)	0.92	[0.8-1.06]	0.23	0.53 [0.49-0.57]	Male
F15	zPuberty	InsulinResistance85_F15	2702 (363/2339)	0.67	[0.35-1.31]	0.24	0.55 [0.51-0.58]	Mixte
F15	BirthWeight_F0	Dysglycaemia85_F15	1286 (304/982)	1.08	[0.95-1.23]	0.24	0.52 [0.48-0.56]	Male
F24	bmi_F9	Dysglycaemia85_F24	1309 (140/1169)	1.11	[0.93-1.33]	0.24	0.62 [0.57-0.67]	Female
F18	BirthWeight_F0	Prediabetes_F18	1228 (137/1091)	1.11	[0.93-1.34]	0.24	0.53 [0.48-0.59]	Male
F24	bmi_F7	Prediabetes_F24	948 (351/597)	0.92	[0.81-1.06]	0.24	0.57 [0.53-0.6]	Male
F24	TVwatching_4yrs	Dysglycaemia_F24	2149 (545/1604)	1.06	[0.96-1.17]	0.24	0.67 [0.65-0.7]	Mixte
F15	TVwatching_4yrs	Dysglycaemia85_F15	2392 (401/1991)	1.07	[0.96-1.19]	0.24	0.62 [0.59-0.65]	Mixte
F18	MPVAmvpa_F11	InsulinResistance85_F18	1004 (135/869)	0.89	[0.74-1.08]	0.24	0.53 [0.48-0.58]	Male
F15	MPVAmvpa_F11	Prediabetes_F15	1090 (180/910)	0.91	[0.77-1.07]	0.24	0.52 [0.48-0.57]	Male
F18	T_Townsend_F15	InsulinResistance85_F18	749 (100/649)	0.91	[0.78-1.07]	0.24	0.54 [0.47-0.6]	Female
F18	PhysicalActivity_PREG_Mom	Dysglycaemia85_F18	1164 (279/885)	1.19	[0.89-1.59]	0.24	0.53 [0.49-0.57]	Male
F24	TobaccoSmokedREG_1to3mtnsPREG_Mom	Dysglycaemia_F24	1402 (243/1159)	1.25	[0.86-1.81]	0.24	0.62 [0.58-0.65]	Female
F15	TobaccoSmokedREG_EndPREG_Mom	Prediabetes_F15	2650 (279/2371)	0.78	[0.52-1.18]	0.24	0.63 [0.6-0.67]	Mixte
F24	T2D_Ped	Dysglycaemia85_F24	1041 (249/792)	1.09	[0.94-1.26]	0.24	0.56 [0.53-0.6]	Male
F15	impedance_F13	Dysglycaemia85_F15	2554 (434/2120)	0.93	[0.83-1.05]	0.24	0.64 [0.61-0.67]	Mixte
F24	impedance_F11	InsulinResistance_F24	936 (231/705)	0.91	[0.79-1.06]	0.24	0.54 [0.49-0.58]	Male
F18	WaistHeight_F7	Prediabetes_F18	1180 (124/1056)	1.11	[0.93-1.32]	0.24	0.51 [0.46-0.57]	Male
F24	bmi_F7	Dysglycaemia_F24	951 (354/597)	0.93	[0.81-1.06]	0.25	0.57 [0.53-0.6]	Male
F24	HealthAwareScore_F13	Dysglycaemia85_F24	902 (216/686)	1.09	[0.94-1.27]	0.25	0.55 [0.51-0.6]	Male
F18	HealthAwareScore_F7	Prediabetes_F18	1103 (107/996)	0.89	[0.72-1.09]	0.25	0.47 [0.41-0.53]	Male
F15	MPVAsedentary_F11	Dysglycaemia85_F15	2306 (398/1908)	0.94	[0.84-1.05]	0.25	0.63 [0.61-0.66]	Mixte
F18	IncomeQuintile_F18	InsulinResistance_F18	1098 (165/933)	0.92	[0.8-1.06]	0.25	0.53 [0.49-0.58]	Male
F18	IncomeQuintile_F7	InsulinResistance85_F18	2233 (313/1920)	0.94	[0.85-1.04]	0.25	0.53 [0.5-0.57]	Mixte
F24	T_Townsend_F24	InsulinResistance85_F24	1920 (260/1660)	1.05	[0.96-1.15]	0.25	0.52 [0.49-0.56]	Mixte
F24	bmi_Mom	Prediabetes_F24	723 (117/606)	1.12	[0.92-1.35]	0.25	0.59 [0.53-0.65]	Female
F24	VegetarianDietScore_32weeksPREG_Mom	InsulinResistance85_F24	1363 (187/1176)	0.91	[0.77-1.07]	0.25	0.55 [0.5-0.59]	Female
F18	T2D_Ped	InsulinResistance_F18	2634 (433/2201)	1.06	[0.96-1.18]	0.25	0.52 [0.49-0.55]	Mixte
F24	FG_Ad	InsulinResistance_F24	1487 (398/1089)	1.07	[0.95-1.2]	0.25	0.51 [0.48-0.54]	Female
F15	BMI_Ped	InsulinResistance85_F15	2824 (383/2441)	1.06	[0.96-1.19]	0.25	0.55 [0.52-0.57]	Mixte
F24	WaistHeight_F7	Prediabetes_F24	949 (351/598)	0.92	[0.81-1.06]	0.25	0.52 [0.48-0.56]	Male
F18	zPuberty	InsulinResistance_F18	1208 (186/1022)	0.91	[0.78-1.07]	0.26	0.52 [0.48-0.57]	Male
F15	BirthWeight_F0	Dysglycaemia_F15	1286 (204/1082)	1.09	[0.94-1.27]	0.26	0.51 [0.47-0.56]	Male
F24	BirthWeight_F0	Dysglycaemia_F24	1396 (242/1154)	0.92	[0.8-1.06]	0.26	0.62 [0.58-0.65]	Female
F18	FreqDrinkSweetFruitJuice_F11	Dysglycaemia85_F18	2242 (333/1909)	1.06	[0.96-1.19]	0.26	0.67 [0.64-0.7]	Mixte
F24	FreqDrinkSweetFruitJuice_F11	InsulinResistance_F24	841 (204/637)	1.09	[0.94-1.26]	0.26	0.55 [0.5-0.59]	Male
F24	FreqDrinkSweetFruitJuice_F9	Prediabetes_F24	895 (327/568)	0.91	[0.78-1.07]	0.26	0.59 [0.55-0.62]	Male
F15	ProcessedDietScore_F13	Dysglycaemia85_F15	1236 (301/935)	0.93	[0.82-1.06]	0.26	0.52 [0.48-0.56]	Male
F24	MPVAsedentary_F11	Dysglycaemia_F24	1149 (205/944)	0.92	[0.79-1.07]	0.26	0.61 [0.57-0.65]	Female
F15	IncomeQuintile_F15	Dysglycaemia_F15	1165 (188/977)	0.93	[0.81-1.06]	0.26	0.53 [0.48-0.57]	Male
F15	TobaccoSmokedREG_PrePREG_Mom	InsulinResistance_F15	2652 (916/1736)	1.12	[0.92-1.35]	0.26	0.56 [0.54-0.59]	Mixte
F18	VegetarianDietScore_32weeksPREG_Mom	Dysglycaemia_F18	1193 (133/1060)	1.1	[0.93-1.31]	0.26	0.54 [0.49-0.6]	Male
F24	ProcessedDietScore_32weeksPREG_Mom	Dysglycaemia85_F24	1366 (144/1222)	1.1	[0.93-1.31]	0.26	0.62 [0.57-0.67]	Female
F15	ConfectionaryDietScore_32weeksPREG_Mom	InsulinResistance85_F15	2577 (342/2235)	0.93	[0.83-1.05]	0.26	0.55 [0.52-0.58]	Mixte
F24	ConfectionaryDietScore_32weeksPREG_Mom	InsulinResistance85_F24	1364 (187/1177)	0.91	[0.78-1.07]	0.26	0.54 [0.5-0.59]	Female
F18	HbA1c_Ad	Dysglycaemia85_F18	1394 (106/1288)	1.12	[0.92-1.37]	0.26	0.56 [0.5-0.62]	Female
F15	BMI_Ped	InsulinResistance85_F15	1466 (222/1244)	0.92	[0.8-1.06]	0.26	0.52 [0.48-0.56]	Female
F7	T2D_Ad_2	InsulinResistance85_F7	775 (117/658)	1.12	[0.92-1.37]	0.26	0.55 [0.49-0.61]	Mixte
F15	FI_Ped	Prediabetes_F15	1356 (215/1141)	1.09	[0.94-1.26]	0.26	0.53 [0.48-0.57]	Male
F18	WaistHeight_F7	Dysglycaemia_F18	1185 (129/1056)	1.1	[0.93-1.31]	0.26	0.51 [0.46-0.57]	Male
F18	impedance_F13	Dysglycaemia85_F18	2351 (363/1988)	0.93	[0.81-1.06]	0.26	0.68 [0.65-0.7]	Mixte
F24	impedance_F9	Dysglycaemia85_F24	1308 (140/1168)	0.9	[0.75-1.08]	0.26	0.62 [0.57-0.67]	Female
F24	sex	InsulinResistance_F24	2528 (656/1872)	1.11	[0.92-1.33]	0.27	0.51 [0.49-0.54]	Mixte
F15	HealthAwareScore_F7	Dysglycaemia85_F15	2382 (408/1974)	0.94	[0.84-1.05]	0.27	0.63 [0.6-0.66]	Mixte
F18	IncomeQuintile_F15	InsulinResistance_F18	1098 (165/933)	0.93	[0.8-1.06]	0.27	0.53 [0.49-0.58]	Male
F24	T_Townsend_F24	InsulinResistance85_F24	1199 (161/1038)	1.07	[0.95-1.19]	0.27	0.53 [0.48-0.58]	Female
F15	PhysicalActivity_PREG_Mom	Dysglycaemia85_F15	2498 (427/2071)	0.88	[0.7-1.1]	0.27	0.63 [0.6-0.65]	Mixte
F7	PhysicalActivity_PREG_Mom	Dysglycaemia85_F7	1506 (111/1395)	0.79	[0.53-1.19]	0.27	0.6 [0.55-0.65]	Mixte
F15	TobaccoSmokedREG_EndPREG_Mom	Dysglycaemia_F15	2655 (284/2371)	0.8	[0.53-1.19]	0.27	0.63 [0.6-0.66]	Mixte
F15	TobaccoSmokedREG_PrePREG_Mom	InsulinResistance_F15	1275 (373/902)	0.85	[0.64-1.14]	0.27	0.52 [0.48-0.55]	Male
F7	TobaccoSmokedREG_1to3mtnsPREG_Mom	InsulinResistance_F7	766 (101/665)	1.35	[0.79-2.31]	0.27	0.55 [0.49-0.61]	Mixte
F24	TobaccoSmokedREG_PrePREG_Mom	InsulinResistance85_F24	991 (150/841)	1.26	[0.84-1.89]	0.27	0.53 [0.48-0.58]	Male
F15	ProcessedDietScore_32weeksPREG_Mom	InsulinResistance85_F15	1338 (199/1139)	1.09	[0.94-1.26]	0.27	0.54 [0.5-0.59]	Female
F18	HbA1c_Ad	InsulinResistance_F18	1274 (201/1073)	1.09	[0.94-1.27]	0.27	0.52 [0.48-0.57]	Male
F7	T2D_Ped	InsulinResistance_F7	775 (103/672)	1.12	[0.91-1.39]	0.27	0.55 [0.49-0.61]	Mixte
F15	T2D_Ped	InsulinResistance85_F15	2824 (383/2441)	1.06	[0.95-1.18]	0.27	0.54 [0.51-0.57]	Mixte
F15	impedance_F15	Dysglycaemia85_F15	1449 (153/1296)	0.91	[0.77-1.08]	0.27	0.53 [0.49-0.58]	Female
F24	WaistHeight_F7	Prediabetes_F24	1309 (220/1089)	1.08	[0.94-1.25]	0.27	0.52 [0.48-0.56]	Female
F24	bmi_F9	Dysglycaemia85_F24	948 (227/721)	0.92	[0.79-1.07]	0.28	0.56 [0.52-0.6]	Male
F24	BirthWeight_F0	Prediabetes_F24	1386 (232/1154)	0.93	[0.8-1.07]	0.28	0.61 [0.57-0.65]	Female
F24	bmi_F13	Prediabetes_F24	903 (330/573)	0.93	[0.81-1.06]	0.28	0.58 [0.54-0.61]	Male
F24	FreqDrinkSweetFruitJuice_F9	Dysglycaemia_F24	899 (331/568)	0.92	[0.78-1.07]	0.28	0.59 [0.55-0.62]	Male
F18	HealthAwareScore_F7	InsulinResistance_F18	1088 (173/915)	0.91	[0.77-1.08]	0.28	0.53 [0.48-0.58]	Female
F15	ProcessedDietScore_F13	InsulinResistance85_F15	1235 (142/1093)	0.91	[0.76-1.08]	0.28	0.53 [0.48-0.58]	Male
F15	MPVAmvpa_F11	Dysglycaemia85_F15	1093 (271/822)	0.93	[0.81-1.07]	0.28	0.52 [0.48-0.56]	Male
F24	MPVAsedentary_F13	Dysglycaemia85_F24	1693 (270/1423)	1.08	[0.94-1.23]	0.28	0.66 [0.63-0.69]	Mixte
F15	MPVAsedentary_F15	InsulinResistance_F15	751 (297/454)	1.08	[0.94-1.26]	0.28	0.53 [0.49-0.57]	Female
F15	MPVAmvpa_F15	InsulinResistance85_F15	750 (118/632)	0.89	[0.72-1.1]	0.28	0.53 [0.47-0.58]	Female
F24	T_Townsend_F11	Dysglycaemia_F24	1165 (198/967)	0.94	[0.83-1.05]	0.28	0.6 [0.56-0.64]	Female
F24	T_Townsend_F11	Prediabetes_F24	1158 (191/967)	0.94	[0.83-1.05]	0.28	0.6 [0.55-0.64]	Female
F24	LengthPREG_Mom	Dysglycaemia_F24	997 (365/632)	1.08	[0.94-1.23]	0.28	0.57 [0.54-0.61]	Male
F18	AgeDelivery_Mom	InsulinResistance85_F18	1215 (161/1054)	0.91	[0.77-1.08]	0.28	0.53 [0.48-0.58]	Male
F15	ProcessedDietScore_32weeksPREG_Mom	InsulinResistance_F15	1338 (524/814)	1.06	[0.95-1.18]	0.28	0.52 [0.49-0.55]	Female
F15	FI_Ped	Dysglycaemia_F15	1359 (218/1141)	1.08	[0.94-1.25]	0.28	0.52 [0.48-0.57]	Male
F24	FI_Ad	Dysglycaemia85_F24	1041 (249/792)	1.08	[0.94-1.25]	0.28	0.55 [0.51-0.59]	Male
F24	BMI_Ped	Dysglycaemia85_F24	2528 (405/2123)	1.06	[0.95-1.18]	0.28	0.66 [0.63-0.69]	Mixte
F24	RG_Ad	InsulinResistance_F24	2528 (656/1872)	1.05	[0.96-1.15]	0.28	0.52 [0.49-0.54]	Mixte
F24	T2D_Ad_1	InsulinResistance_F24	1487 (398/1089)	1.06	[0.95-1.19]	0.28	0.51 [0.48-0.55]	Female
F24	WaistHeight_F7	Dysglycaemia_F24	1318 (229/1089)	1.08	[0.94-1.24]	0.28	0.52 [0.48-0.56]	Female
F24	FatPercentage_F13	Prediabetes_F24	900 (329/571)	0.93	[0.81-1.06]	0.28	0.52 [0.48-0.56]	Male
F24	WaistHeight_F24	Prediabetes_F24	1026 (373/653)	1.07	[0.95-1.22]	0.28	0.51 [0.48-0.55]	Male
F7	BirthWeight_F0	InsulinResistance85_F7	772 (116/656)	1.12	[0.91-1.37]	0.29	0.55 [0.49-0.61]	Mixte
F24	FreqDrinkSweetFruitJuice_F11	InsulinResistance85_F24	2113 (298/1815)	1.06	[0.95-1.19]	0.29	0.53 [0.5-0.57]	Mixte
F15	ProcessedDietScore_F13	InsulinResistance85_F15	1316 (197/1119)	1.09	[0.93-1.27]	0.29	0.53 [0.49-0.58]	Female
F15	HealthAwareScore_F7	Prediabetes_F15	2377 (257/2120)	0.93	[0.82-1.06]	0.29	0.64 [0.6-0.67]	Mixte
F15	T_Townsend_F11	Prediabetes_F15	945 (147/798)	0.93	[0.81-1.07]	0.29	0.53 [0.48-0.58]	Male
F24	LengthPREG_Mom	Prediabetes_F24	993 (361/632)	1.07	[0.94-1.22]	0.29	0.57 [0.54-0.61]	Male
F24	TobaccoSmokedREG_PrePREG_Mom	Prediabetes_F24	1392 (233/1159)	1.2	[0.86-1.67]	0.29	0.61 [0.57-0.65]	Female
F15	ConfectionaryDietScore_32weeksPREG_Mom	Dysglycaemia85_F15	2580 (430/2150)	0.94	[0.85-1.05]	0.29	0.63 [0.6-0.66]	Mixte
F24	VegetarianDietScore_32weeksPREG_Mom	InsulinResistance_F24	1363 (358/1005)	0.94	[0.83-1.06]	0.29	0.53 [0.49-0.56]	Female
F15	ProcessedDietScore_32weeksPREG_Mom	Prediabetes_F15	2575 (267/2308)	0.93	[0.82-1.06]	0.29	0.63 [0.6-0.67]	Mixte
F18	FI_Ped	Dysglycaemia85_F18	1301 (311/990)	1.07	[0.94-1.22]	0.29	0.53 [0.5-0.57]	Male
F18	T2D_Ped	InsulinResistance85_F18	1360 (205/1155)	1.08	[0.93-1.26]	0.29	0.54 [0.49-0.58]	Female
F24	WaistHeight_F9	Dysglycaemia85_F24	1310 (140/1170)	1.1	[0.93-1.3]	0.29	0.54 [0.49-0.59]	Female
F15	zPuberty	InsulinResistance85_F15	1292 (151/1141)	0.91	[0.77-1.09]	0.3	0.53 [0.48-0.58]	Male
F24	bmi_F13	Dysglycaemia_F24	908 (335/573)	0.93	[0.81-1.07]	0.3	0.58 [0.54-0.61]	Male
F18	BirthWeight_F0	InsulinResistance_F18	1277 (219/1058)	0.93	[0.8-1.07]	0.3	0.54 [0.5-0.58]	Female
F24	bmi_F9	Prediabetes_F24	944 (349/595)	0.93	[0.82-1.07]	0.3	0.58 [0.54-0.61]	Male
F15	HealthAwareScore_F7	Dysglycaemia_F15	2382 (262/2120)	0.93	[0.82-1.06]	0.3	0.64 [0.6-0.67]	Mixte
F24	MPVAmvpa_F13	Dysglycaemia_F24	1685 (424/1261)	0.94	[0.84-1.06]	0.3	0.66 [0.64-0.69]	Mixte
F24	MPVAsedentary_F15	Dysglycaemia_F24	648 (119/529)	1.11	[0.91-1.36]	0.3	0.59 [0.53-0.64]	Female
F15	MPVAmvpa_F11	Dysglycaemia85_F15	2302 (398/1904)	0.94	[0.84-1.06]	0.3	0.63 [0.6-0.66]	Mixte
F18	MPVAsedentary_F13	InsulinResistance_F18	862 (135/727)	1.1	[0.92-1.32]	0.3	0.53 [0.48-0.59]	Male
F24	T_Townsend_F11	InsulinResistance85_F24	1905 (263/1642)	0.95	[0.86-1.05]	0.3	0.53 [0.49-0.57]	Mixte
F24	TobaccoSmokedREG_1to3mtnsPREG_Mom	Dysglycaemia85_F24	1402 (149/1253)	1.27	[0.81-1.99]	0.3	0.62 [0.58-0.67]	Female
F24	TobaccoSmokedREG_1to3mtnsPREG_Mom	InsulinResistance_F24	1402 (372/1030)	1.19	[0.86-1.64]	0.3	0.52 [0.49-0.56]	Female
F15	TobaccoSmokedREG_1to3mtnsPREG_Mom	InsulinResistance85_F15	1275 (150/1125)	0.77	[0.47-1.26]	0.3	0.52 [0.47-0.57]	Male
F15	TobaccoSmokedREG_PrePREG_Mom	InsulinResistance85_F15	1275 (150/1125)	0.8	[0.53-1.22]	0.3	0.52 [0.47-0.57]	Male
F15	ConfectionaryDietScore_32weeksPREG_Mom	InsulinResistance_F15	1239 (357/882)	0.94	[0.83-1.06]	0.3	0.53 [0.5-0.57]	Male
F18	FG_Ped_1	InsulinResistance85_F18	1274 (175/1099)	1.09	[0.93-1.28]	0.3	0.52 [0.47-0.57]	Male
F18	RG_Ad	InsulinResistance85_F18	1274 (175/1099)	1.09	[0.93-1.28]	0.3	0.48 [0.44-0.53]	Male
F18	T2D_Ad_2	InsulinResistance85_F18	1360 (205/1155)	1.08	[0.93-1.26]	0.3	0.54 [0.49-0.58]	Female
F24	WaistHeight_F13	Prediabetes_F24	2130 (535/1595)	1.05	[0.95-1.16]	0.3	0.64 [0.61-0.67]	Mixte
F18	BirthWeight_F0	Dysglycaemia_F18	1232 (141/1091)	1.1	[0.92-1.31]	0.31	0.53 [0.48-0.58]	Male
F24	BirthHeight_F0	InsulinResistance_F24	668 (177/491)	1.09	[0.92-1.3]	0.31	0.54 [0.49-0.59]	Male
F18	T_Townsend_F15	InsulinResistance85_F18	1213 (156/1057)	0.94	[0.82-1.06]	0.31	0.54 [0.49-0.59]	Mixte
F24	T_Townsend_F11	InsulinResistance85_F24	740 (106/634)	0.92	[0.78-1.08]	0.31	0.53 [0.47-0.59]	Male
F24	LengthPREG_Mom	Dysglycaemia85_F24	997 (237/760)	1.08	[0.93-1.25]	0.31	0.55 [0.51-0.59]	Male
F24	PhysicalActivity_PREG_Mom	InsulinResistance_F24	2260 (578/1682)	0.9	[0.74-1.1]	0.31	0.52 [0.49-0.54]	Mixte
F15	ProcessedDietScore_32weeksPREG_Mom	Dysglycaemia_F15	2580 (272/2308)	0.93	[0.82-1.06]	0.31	0.63 [0.6-0.67]	Mixte
F24	FG_Ped_1	InsulinResistance_F24	1041 (258/783)	1.08	[0.93-1.24]	0.31	0.53 [0.49-0.57]	Male
F24	BMI_Ped	Prediabetes_F24	1035 (377/658)	1.07	[0.94-1.21]	0.31	0.57 [0.54-0.61]	Male
F24	FatPercentage_F13	Dysglycaemia_F24	905 (334/571)	0.93	[0.81-1.07]	0.31	0.52 [0.48-0.55]	Male
F18	impedance_F15	Prediabetes_F18	2286 (147/2139)	0.89	[0.72-1.11]	0.31	0.67 [0.63-0.71]	Mixte
F18	BirthWeight_F0	InsulinResistance85_F18	2484 (357/2127)	0.95	[0.85-1.06]	0.32	0.53 [0.49-0.56]	Mixte
F18	FreqDrinkSweetFruitJuice_F11	InsulinResistance_F18	1163 (192/971)	1.07	[0.93-1.24]	0.32	0.54 [0.49-0.58]	Female
F18	HealthAwareScore_F7	Dysglycaemia_F18	1107 (111/996)	0.9	[0.74-1.1]	0.32	0.47 [0.42-0.53]	Male
F24	MPVAmvpa_F13	Dysglycaemia85_F24	991 (100/891)	0.89	[0.71-1.12]	0.32	0.6 [0.54-0.66]	Female
F18	IncomeQuintile_F7	InsulinResistance_F18	1135 (185/950)	0.94	[0.82-1.07]	0.32	0.55 [0.5-0.6]	Female
F15	T_Townsend_F15	InsulinResistance85_F15	1298 (173/1125)	0.94	[0.83-1.06]	0.32	0.56 [0.52-0.61]	Mixte
F24	T_Townsend_F7	Prediabetes_F24	1135 (191/944)	0.94	[0.84-1.06]	0.32	0.59 [0.55-0.64]	Female
F18	AgeDelivery_Mom	Dysglycaemia_F18	1241 (141/1100)	0.91	[0.77-1.09]	0.32	0.53 [0.49-0.58]	Male
F15	TobaccoSmokedREG_EndPREG_Mom	Dysglycaemia85_F15	1379 (143/1236)	1.28	[0.78-2.1]	0.32	0.52 [0.47-0.57]	Female
F18	VegetarianDietScore_32weeksPREG_Mom	InsulinResistance_F18	1240 (211/1029)	0.93	[0.79-1.08]	0.32	0.54 [0.49-0.58]	Female
F18	VegetarianDietScore_32weeksPREG_Mom	InsulinResistance85_F18	1240 (188/1052)	0.92	[0.78-1.08]	0.32	0.54 [0.49-0.59]	Female
F24	ProcessedDietScore_32weeksPREG_Mom	Prediabetes_F24	2316 (581/1735)	1.05	[0.95-1.16]	0.32	0.67 [0.65-0.7]	Mixte
F24	FI_Ped	Dysglycaemia_F24	1487 (255/1232)	0.93	[0.81-1.07]	0.32	0.62 [0.58-0.65]	Female
F15	BMI_Ped	Dysglycaemia85_F15	1468 (153/1315)	1.09	[0.92-1.29]	0.32	0.52 [0.48-0.57]	Female
F24	FG_Ped_1	InsulinResistance85_F24	1487 (207/1280)	0.93	[0.8-1.07]	0.32	0.53 [0.48-0.57]	Female
F24	bmi_F9	Dysglycaemia_F24	948 (353/595)	0.94	[0.82-1.07]	0.33	0.58 [0.54-0.61]	Male
F7	BirthWeight_F0	Dysglycaemia85_F7	1615 (125/1490)	1.1	[0.91-1.32]	0.33	0.6 [0.55-0.65]	Mixte
F18	bmi_F7	Prediabetes_F18	2405 (159/2246)	1.08	[0.92-1.27]	0.33	0.68 [0.64-0.72]	Mixte
F24	ProcessedDietScore_F13	InsulinResistance_F24	902 (222/680)	0.93	[0.8-1.08]	0.33	0.52 [0.47-0.56]	Male
F24	T_Townsend_F24	Dysglycaemia85_F24	1920 (271/1649)	1.05	[0.96-1.14]	0.33	0.67 [0.63-0.7]	Mixte
F15	AgeDelivery_Mom	Dysglycaemia_F15	2696 (291/2405)	0.94	[0.83-1.06]	0.33	0.64 [0.6-0.67]	Mixte
F15	PhysicalActivity_PREG_Mom	Dysglycaemia_F15	2498 (273/2225)	0.87	[0.67-1.15]	0.33	0.64 [0.6-0.67]	Mixte
F15	LengthPREG_Mom	InsulinResistance_F15	1293 (379/914)	1.06	[0.94-1.2]	0.33	0.53 [0.5-0.57]	Male
F7	TobaccoSmokedREG_PrePREG_Mom	InsulinResistance85_F7	766 (115/651)	1.25	[0.8-1.95]	0.33	0.54 [0.48-0.59]	Mixte
F18	VegetarianDietScore_32weeksPREG_Mom	Dysglycaemia_F18	2464 (177/2287)	1.08	[0.93-1.25]	0.33	0.67 [0.63-0.71]	Mixte
F18	T2D_Ped	InsulinResistance85_F18	2634 (380/2254)	1.05	[0.95-1.18]	0.33	0.53 [0.5-0.56]	Mixte
F24	FI_Ad	InsulinResistance85_F24	1041 (158/883)	1.09	[0.92-1.29]	0.33	0.52 [0.47-0.57]	Male
F7	BMI_Ad	InsulinResistance85_F7	775 (117/658)	1.1	[0.9-1.35]	0.33	0.55 [0.49-0.6]	Mixte
F24	FI_Ped	Prediabetes_F24	1477 (245/1232)	0.93	[0.81-1.07]	0.33	0.61 [0.57-0.65]	Female
F18	impedance_F18	Dysglycaemia_F18	2610 (190/2420)	0.92	[0.78-1.09]	0.33	0.67 [0.63-0.7]	Mixte
F18	sex	InsulinResistance85_F18	2634 (380/2254)	1.11	[0.89-1.38]	0.34	0.53 [0.5-0.56]	Mixte
F24	bmi_F9	Dysglycaemia_F24	2257 (581/1676)	1.05	[0.95-1.16]	0.34	0.67 [0.65-0.7]	Mixte
F15	TVwatching_4yrs	InsulinResistance_F15	1160 (339/821)	1.06	[0.94-1.21]	0.34	0.53 [0.5-0.57]	Male
F24	MPVAsedentary_F11	Prediabetes_F24	1140 (196/944)	0.93	[0.79-1.08]	0.34	0.6 [0.56-0.65]	Female
F15	T_Townsend_F15	InsulinResistance85_F15	802 (121/681)	0.93	[0.8-1.08]	0.34	0.53 [0.48-0.59]	Female
F18	T_Townsend_F7	InsulinResistance85_F18	1975 (267/1708)	0.95	[0.87-1.05]	0.34	0.53 [0.5-0.57]	Mixte
F7	AgeDelivery_Mom	Dysglycaemia85_F7	1627 (125/1502)	0.91	[0.76-1.1]	0.34	0.6 [0.55-0.65]	Mixte
F15	BMI_Ad	Dysglycaemia_F15	2827 (309/2518)	1.06	[0.94-1.2]	0.34	0.64 [0.6-0.67]	Mixte
F15	FG_Ped_1	InsulinResistance_F15	1466 (574/892)	0.95	[0.86-1.06]	0.34	0.51 [0.48-0.54]	Female
F15	BMI_Ad	Prediabetes_F15	1356 (215/1141)	1.07	[0.93-1.24]	0.34	0.52 [0.48-0.57]	Male
F18	impedance_F9	Dysglycaemia_F18	1190 (130/1060)	0.91	[0.76-1.1]	0.34	0.54 [0.49-0.6]	Male
F18	impedance_F18	Prediabetes_F18	1264 (137/1127)	0.92	[0.77-1.09]	0.34	0.54 [0.49-0.6]	Male
F24	bmi_F18	Dysglycaemia85_F24	833 (193/640)	1.08	[0.92-1.27]	0.35	0.54 [0.49-0.58]	Male
F18	MPVAsedentary_F11	Dysglycaemia_F18	2146 (143/2003)	0.92	[0.78-1.09]	0.35	0.66 [0.62-0.71]	Mixte
F24	MPVAsedentary_F11	Dysglycaemia85_F24	801 (188/613)	0.93	[0.78-1.09]	0.35	0.54 [0.5-0.59]	Male
F15	MPVAsedentary_F15	Prediabetes_F15	1357 (140/1217)	0.92	[0.77-1.1]	0.35	0.64 [0.59-0.69]	Mixte
F24	MPVAmvpa_F15	Prediabetes_F24	1063 (260/803)	1.07	[0.93-1.23]	0.35	0.64 [0.6-0.68]	Mixte
F24	T_Townsend_F15	InsulinResistance85_F24	803 (105/698)	0.93	[0.79-1.08]	0.35	0.47 [0.41-0.53]	Female
F18	AgeDelivery_Mom	Dysglycaemia85_F18	1241 (298/943)	0.94	[0.82-1.07]	0.35	0.53 [0.49-0.57]	Male
F24	PhysicalActivity_PREG_Mom	Dysglycaemia85_F24	1318 (133/1185)	1.21	[0.81-1.8]	0.35	0.62 [0.57-0.67]	Female
F15	LengthPREG_Mom	InsulinResistance85_F15	1293 (152/1141)	1.09	[0.91-1.3]	0.35	0.53 [0.48-0.58]	Male
F15	Month_StopBreastFeeding	InsulinResistance_F15	587 (232/355)	0.96	[0.89-1.04]	0.35	0.54 [0.49-0.58]	Female
F15	BMI_Ad	Dysglycaemia_F15	1359 (218/1141)	1.07	[0.93-1.24]	0.35	0.52 [0.48-0.56]	Male
F18	FG_Ped_2	InsulinResistance_F18	1360 (232/1128)	0.93	[0.81-1.08]	0.35	0.53 [0.49-0.58]	Female
F15	BMI_Ad	Prediabetes_F15	2822 (304/2518)	1.06	[0.94-1.2]	0.35	0.64 [0.6-0.67]	Mixte
F18	BMI_Ad	Prediabetes_F18	1296 (142/1154)	1.09	[0.91-1.29]	0.35	0.54 [0.49-0.59]	Male
F24	impedance_F9	Dysglycaemia85_F24	2252 (366/1886)	0.94	[0.84-1.07]	0.35	0.66 [0.63-0.69]	Mixte
F15	bmi_F7	Dysglycaemia85_F15	2566 (435/2131)	1.05	[0.95-1.17]	0.36	0.62 [0.59-0.65]	Mixte
F18	bmi_F7	Dysglycaemia85_F18	2414 (361/2053)	1.05	[0.94-1.18]	0.36	0.68 [0.65-0.71]	Mixte
F24	FreqDrinkSweetFruitJuice_F11	Dysglycaemia_F24	841 (302/539)	0.94	[0.82-1.07]	0.36	0.58 [0.55-0.62]	Male
F18	HealthAwareScore_F13	InsulinResistance_F18	1173 (191/982)	0.93	[0.8-1.09]	0.36	0.53 [0.48-0.57]	Female
F18	HealthAwareScore_F7	Prediabetes_F18	2217 (136/2081)	0.92	[0.77-1.1]	0.36	0.67 [0.62-0.71]	Mixte
F24	MPVAmvpa_F13	Dysglycaemia_F24	991 (169/822)	0.92	[0.77-1.1]	0.36	0.6 [0.56-0.65]	Female
F24	TVwatching_4yrs	Prediabetes_F24	901 (329/572)	1.07	[0.93-1.22]	0.36	0.57 [0.53-0.6]	Male
F24	TVwatching_4yrs	Prediabetes_F24	1238 (206/1032)	1.07	[0.92-1.25]	0.36	0.62 [0.58-0.66]	Female
F15	T_Townsend_F11	InsulinResistance_F15	2130 (737/1393)	0.97	[0.9-1.04]	0.36	0.55 [0.53-0.58]	Mixte
F15	T_Townsend_F15	InsulinResistance_F15	1298 (454/844)	0.96	[0.88-1.05]	0.36	0.56 [0.53-0.59]	Mixte
F15	IncomeQuintile_F15	Prediabetes_F15	1162 (185/977)	0.94	[0.82-1.07]	0.36	0.52 [0.47-0.57]	Male
F24	bmi_Mom	Dysglycaemia_F24	726 (120/606)	1.09	[0.9-1.32]	0.36	0.58 [0.53-0.64]	Female
F24	PhysicalActivity_PREG_Mom	Dysglycaemia85_F24	942 (228/714)	1.16	[0.84-1.61]	0.36	0.55 [0.51-0.59]	Male
F24	BMI_Ped	Dysglycaemia_F24	1041 (383/658)	1.06	[0.93-1.2]	0.36	0.57 [0.54-0.61]	Male
F18	BMI_Ped	Dysglycaemia85_F18	2695 (417/2278)	1.05	[0.94-1.17]	0.36	0.68 [0.65-0.7]	Mixte
F24	FI_Ped	Dysglycaemia85_F24	1041 (249/792)	1.07	[0.93-1.23]	0.36	0.55 [0.51-0.59]	Male
F24	WaistHeight_F15	Dysglycaemia_F24	693 (254/439)	0.93	[0.79-1.09]	0.36	0.49 [0.45-0.54]	Male
F24	ProcessedDietScore_F13	Dysglycaemia85_F24	2145 (347/1798)	0.95	[0.84-1.07]	0.37	0.66 [0.63-0.69]	Mixte
F24	MPVAsedentary_F13	Dysglycaemia_F24	996 (169/827)	1.08	[0.91-1.28]	0.37	0.61 [0.56-0.65]	Female
F24	TVwatching_4yrs	Dysglycaemia_F24	1246 (214/1032)	1.07	[0.92-1.24]	0.37	0.62 [0.58-0.66]	Female
F18	MPVAsedentary_F13	Dysglycaemia85_F18	1848 (288/1560)	1.06	[0.93-1.21]	0.37	0.68 [0.65-0.71]	Mixte
F24	MPVAsedentary_F13	InsulinResistance_F24	1693 (452/1241)	1.05	[0.94-1.17]	0.37	0.53 [0.5-0.56]	Mixte
F18	MPVAmvpa_F13	InsulinResistance85_F18	860 (115/745)	0.91	[0.74-1.12]	0.37	0.53 [0.47-0.59]	Male
F18	MPVAsedentary_F11	Prediabetes_F18	2141 (138/2003)	0.92	[0.77-1.1]	0.37	0.67 [0.62-0.71]	Mixte
F15	T_Townsend_F11	Dysglycaemia85_F15	947 (219/728)	0.95	[0.84-1.07]	0.37	0.52 [0.48-0.56]	Male
F24	LengthPREG_Mom	InsulinResistance_F24	2414 (624/1790)	1.04	[0.95-1.15]	0.37	0.52 [0.49-0.55]	Mixte
F24	PhysicalActivity_PREG_Mom	InsulinResistance85_F24	2260 (324/1936)	0.89	[0.7-1.14]	0.37	0.53 [0.5-0.56]	Mixte
F15	PhysicalActivity_PREG_Mom	Prediabetes_F15	2493 (268/2225)	0.88	[0.67-1.16]	0.37	0.64 [0.6-0.67]	Mixte
F24	ConfectionaryDietScore_32weeksPREG_Mom	InsulinResistance_F24	2329 (597/1732)	0.96	[0.87-1.05]	0.37	0.52 [0.49-0.55]	Mixte
F18	FI_Ad	Dysglycaemia_F18	1301 (147/1154)	1.08	[0.91-1.29]	0.37	0.53 [0.48-0.58]	Male
F18	BMI_Ad	Dysglycaemia85_F18	1394 (106/1288)	0.91	[0.75-1.11]	0.37	0.56 [0.5-0.62]	Female
F18	T2D_Ad_1	Dysglycaemia85_F18	1394 (106/1288)	1.09	[0.9-1.34]	0.37	0.56 [0.5-0.62]	Female
F24	FG_Ped_2	InsulinResistance_F24	1487 (398/1089)	1.05	[0.94-1.18]	0.37	0.51 [0.48-0.55]	Female
F24	WaistHeight_F15	Dysglycaemia_F24	1707 (423/1284)	1.05	[0.94-1.19]	0.37	0.64 [0.61-0.67]	Mixte
F24	FatPercentage_F13	Dysglycaemia85_F24	2144 (347/1797)	1.08	[0.91-1.27]	0.37	0.63 [0.6-0.66]	Mixte
F24	FatPercentage_F13	Dysglycaemia85_F24	1239 (131/1108)	1.08	[0.91-1.29]	0.37	0.52 [0.47-0.57]	Female
F7	impedance_F7	Dysglycaemia85_F7	1658 (124/1534)	0.91	[0.75-1.11]	0.37	0.62 [0.57-0.66]	Mixte
F18	sex	InsulinResistance_F18	2634 (433/2201)	1.1	[0.89-1.35]	0.38	0.52 [0.49-0.55]	Mixte
F24	bmi_F15	Dysglycaemia_F24	2057 (519/1538)	1.05	[0.95-1.16]	0.38	0.67 [0.64-0.69]	Mixte
F24	bmi_F15	Prediabetes_F24	2047 (509/1538)	1.05	[0.94-1.16]	0.38	0.67 [0.64-0.7]	Mixte
F24	bmi_F9	Prediabetes_F24	2244 (568/1676)	1.05	[0.95-1.15]	0.38	0.68 [0.65-0.7]	Mixte
F24	FreqDrinkSweetFruitJuice_F11	Prediabetes_F24	839 (300/539)	0.94	[0.82-1.08]	0.38	0.58 [0.54-0.62]	Male
F24	MPVAmvpa_F15	Dysglycaemia_F24	1068 (265/803)	1.06	[0.92-1.23]	0.38	0.64 [0.6-0.68]	Mixte
F7	TVwatching_4yrs	Dysglycaemia85_F7	1433 (116/1317)	0.92	[0.75-1.11]	0.38	0.6 [0.55-0.65]	Mixte
F24	MPVAsedentary_F13	Prediabetes_F24	694 (253/441)	1.07	[0.92-1.25]	0.38	0.56 [0.51-0.6]	Male
F24	T_Townsend_F7	Dysglycaemia85_F24	1143 (119/1024)	0.94	[0.81-1.08]	0.38	0.6 [0.54-0.65]	Female
F18	T_Townsend_F11	InsulinResistance_F18	1975 (290/1685)	0.96	[0.87-1.05]	0.38	0.52 [0.48-0.56]	Mixte
F24	TobaccoSmokedREG_PrePREG_Mom	Dysglycaemia_F24	1402 (243/1159)	1.16	[0.83-1.61]	0.38	0.61 [0.58-0.65]	Female
F15	ProcessedDietScore_32weeksPREG_Mom	InsulinResistance_F15	1239 (357/882)	0.95	[0.84-1.07]	0.38	0.48 [0.44-0.51]	Male
F7	FI_Ad	InsulinResistance85_F7	775 (117/658)	1.09	[0.9-1.33]	0.38	0.54 [0.49-0.6]	Mixte
F18	FI_Ad	Prediabetes_F18	1296 (142/1154)	1.08	[0.91-1.29]	0.38	0.54 [0.49-0.59]	Male
F18	impedance_F9	Prediabetes_F18	1187 (127/1060)	0.92	[0.76-1.11]	0.38	0.54 [0.49-0.6]	Male
F15	BirthHeight_F0	InsulinResistance_F15	1795 (627/1168)	1.05	[0.95-1.16]	0.39	0.57 [0.54-0.6]	Mixte
F24	BirthWeight_F0	InsulinResistance_F24	2384 (618/1766)	0.96	[0.88-1.05]	0.39	0.52 [0.49-0.55]	Mixte
F15	HealthAwareScore_F7	Dysglycaemia85_F15	1215 (129/1086)	1.08	[0.9-1.3]	0.39	0.52 [0.47-0.58]	Female
F15	MPVAmvpa_F15	Dysglycaemia85_F15	1360 (231/1129)	0.94	[0.81-1.09]	0.39	0.62 [0.58-0.66]	Mixte
F24	MPVAsedentary_F13	InsulinResistance85_F24	697 (103/594)	0.91	[0.74-1.13]	0.39	0.53 [0.46-0.59]	Male
F24	MPVAmvpa_F13	Prediabetes_F24	1675 (414/1261)	0.95	[0.84-1.07]	0.39	0.67 [0.64-0.7]	Mixte
F15	IncomeQuintile_F15	InsulinResistance_F15	1164 (353/811)	0.95	[0.86-1.06]	0.39	0.52 [0.49-0.56]	Male
F18	AgeDelivery_Mom	Prediabetes_F18	1236 (136/1100)	0.92	[0.77-1.11]	0.39	0.53 [0.48-0.58]	Male
F24	PhysicalActivity_PREG_Mom	Prediabetes_F24	1310 (218/1092)	1.15	[0.83-1.59]	0.39	0.61 [0.57-0.65]	Female
F15	TobaccoSmokedREG_EndPREG_Mom	InsulinResistance85_F15	1275 (150/1125)	0.79	[0.46-1.36]	0.39	0.52 [0.47-0.57]	Male
F15	VegetarianDietScore_32weeksPREG_Mom	InsulinResistance_F15	2574 (882/1692)	0.96	[0.89-1.05]	0.39	0.56 [0.54-0.59]	Mixte
F15	BMI_Ped	Dysglycaemia85_F15	2827 (479/2348)	1.05	[0.95-1.16]	0.39	0.63 [0.6-0.65]	Mixte
F18	FI_Ad	Dysglycaemia85_F18	2695 (417/2278)	1.05	[0.94-1.17]	0.39	0.67 [0.64-0.7]	Mixte
F24	FG_Ad	InsulinResistance_F24	1041 (258/783)	1.06	[0.92-1.22]	0.39	0.52 [0.48-0.56]	Male
F18	impedance_F7	Dysglycaemia_F18	1153 (127/1026)	0.92	[0.77-1.11]	0.39	0.54 [0.48-0.59]	Male
F24	WaistHeight_F15	Prediabetes_F24	691 (252/439)	0.93	[0.8-1.09]	0.39	0.49 [0.45-0.54]	Male
F15	zPuberty	InsulinResistance_F15	1292 (383/909)	1.05	[0.93-1.19]	0.4	0.52 [0.49-0.56]	Male
F24	sex	InsulinResistance85_F24	2528 (365/2163)	0.91	[0.73-1.14]	0.4	0.52 [0.49-0.55]	Mixte
F24	FreqDrinkSweetFruitJuice_F11	InsulinResistance_F24	1272 (334/938)	1.05	[0.94-1.18]	0.4	0.52 [0.49-0.56]	Female
F24	MPVAsedentary_F13	Dysglycaemia_F24	697 (256/441)	1.07	[0.91-1.25]	0.4	0.55 [0.51-0.6]	Male
F24	TVwatching_4yrs	Dysglycaemia_F24	903 (331/572)	1.06	[0.93-1.21]	0.4	0.57 [0.53-0.6]	Male
F24	MPVAsedentary_F13	Dysglycaemia85_F24	697 (170/527)	1.08	[0.91-1.28]	0.4	0.54 [0.49-0.58]	Male
F24	MPVAsedentary_F13	InsulinResistance85_F24	996 (142/854)	1.08	[0.9-1.29]	0.4	0.55 [0.51-0.6]	Female
F24	MPVAsedentary_F13	Prediabetes_F24	989 (162/827)	1.08	[0.91-1.27]	0.4	0.6 [0.56-0.65]	Female
F24	T_Townsend_F7	Dysglycaemia_F24	794 (286/508)	1.05	[0.94-1.18]	0.4	0.57 [0.53-0.61]	Male
F24	T_Townsend_F15	Dysglycaemia85_F24	1209 (163/1046)	0.94	[0.83-1.08]	0.4	0.65 [0.6-0.69]	Mixte
F18	T_Townsend_F11	InsulinResistance_F18	1080 (155/925)	0.95	[0.83-1.08]	0.4	0.52 [0.47-0.57]	Female
F7	IncomeQuintile_F7	InsulinResistance85_F7	698 (100/598)	0.93	[0.78-1.1]	0.4	0.54 [0.48-0.61]	Mixte
F24	TobaccoSmokedREG_PrePREG_Mom	Dysglycaemia85_F24	2393 (384/2009)	1.12	[0.86-1.46]	0.4	0.66 [0.63-0.69]	Mixte
F24	ProcessedDietScore_32weeksPREG_Mom	Dysglycaemia_F24	2330 (595/1735)	1.04	[0.95-1.15]	0.4	0.67 [0.65-0.7]	Mixte
F18	VegetarianDietScore_32weeksPREG_Mom	Dysglycaemia85_F18	2464 (372/2092)	1.05	[0.94-1.17]	0.4	0.68 [0.65-0.71]	Mixte
F18	FG_Ad	InsulinResistance85_F18	1274 (175/1099)	1.07	[0.91-1.26]	0.4	0.49 [0.45-0.54]	Male
F18	RG_Ad	InsulinResistance85_F18	1360 (205/1155)	0.94	[0.81-1.09]	0.4	0.54 [0.5-0.58]	Female
F24	FG_Ad	InsulinResistance85_F24	1041 (158/883)	1.08	[0.91-1.28]	0.4	0.51 [0.46-0.56]	Male
F7	HbA1c_Ad	InsulinResistance85_F7	775 (117/658)	0.92	[0.75-1.12]	0.4	0.55 [0.49-0.6]	Mixte
F15	FI_Ped	Prediabetes_F15	2822 (304/2518)	1.05	[0.93-1.19]	0.4	0.63 [0.6-0.67]	Mixte
F15	impedance_F15	Dysglycaemia_F15	1343 (217/1126)	0.94	[0.81-1.09]	0.4	0.53 [0.48-0.57]	Male
F24	WaistHeight_F11	Dysglycaemia85_F24	2238 (358/1880)	1.05	[0.94-1.17]	0.4	0.63 [0.6-0.66]	Mixte
F15	BirthWeight_F0	Dysglycaemia85_F15	1377 (143/1234)	1.08	[0.9-1.28]	0.41	0.52 [0.47-0.57]	Female
F24	FreqDrinkSweetFruitJuice_F9	Prediabetes_F24	1247 (210/1037)	1.07	[0.91-1.27]	0.41	0.61 [0.57-0.65]	Female
F24	ProcessedDietScore_F13	InsulinResistance_F24	2145 (554/1591)	0.96	[0.87-1.06]	0.41	0.52 [0.49-0.55]	Mixte
F15	MPVAsedentary_F13	Dysglycaemia_F15	2018 (217/1801)	1.06	[0.92-1.23]	0.41	0.65 [0.62-0.69]	Mixte
F15	MPVAsedentary_F15	Dysglycaemia_F15	1361 (144/1217)	0.93	[0.78-1.1]	0.41	0.64 [0.59-0.69]	Mixte
F15	MPVAsedentary_F13	Dysglycaemia85_F15	2018 (339/1679)	1.05	[0.93-1.19]	0.41	0.64 [0.61-0.67]	Mixte
F15	T_Townsend_F15	InsulinResistance_F15	802 (313/489)	0.96	[0.86-1.07]	0.41	0.51 [0.47-0.55]	Female
F15	IncomeQuintile_F7	InsulinResistance85_F15	1164 (137/1027)	0.94	[0.81-1.09]	0.41	0.53 [0.47-0.58]	Male
F24	TobaccoSmokedREG_PrePREG_Mom	Dysglycaemia85_F24	991 (235/756)	1.16	[0.82-1.65]	0.41	0.55 [0.51-0.59]	Male
F24	TobaccoSmokedREG_EndPREG_Mom	InsulinResistance85_F24	1402 (196/1206)	1.2	[0.78-1.84]	0.41	0.53 [0.49-0.58]	Female
F18	BMI_Ad	Dysglycaemia_F18	1301 (147/1154)	1.07	[0.9-1.28]	0.41	0.54 [0.48-0.59]	Male
F18	FI_Ad	Dysglycaemia85_F18	1301 (311/990)	1.05	[0.93-1.2]	0.41	0.53 [0.49-0.57]	Male
F24	BMI_Ped	Dysglycaemia85_F24	1487 (156/1331)	1.07	[0.91-1.27]	0.41	0.61 [0.57-0.66]	Female
F15	T2D_Ad_2	InsulinResistance85_F15	1466 (222/1244)	1.06	[0.92-1.23]	0.41	0.51 [0.47-0.56]	Female
F24	FreqDrinkSweetFruitJuice_F11	Dysglycaemia85_F24	2113 (326/1787)	0.95	[0.85-1.07]	0.42	0.65 [0.62-0.69]	Mixte
F18	ProcessedDietScore_F13	Prediabetes_F18	2342 (158/2184)	0.93	[0.79-1.1]	0.42	0.68 [0.64-0.72]	Mixte
F24	MPVAsedentary_F15	Dysglycaemia85_F24	421 (102/319)	0.91	[0.73-1.14]	0.42	0.55 [0.49-0.61]	Male
F24	MPVAsedentary_F13	InsulinResistance_F24	996 (273/723)	1.06	[0.92-1.22]	0.42	0.52 [0.49-0.56]	Female
F24	IncomeQuintile_F7	Prediabetes_F24	2107 (516/1591)	1.04	[0.95-1.13]	0.42	0.68 [0.65-0.7]	Mixte
F24	T_Townsend_F7	Prediabetes_F24	793 (285/508)	1.05	[0.93-1.17]	0.42	0.57 [0.53-0.61]	Male
F24	PhysicalActivity_PREG_Mom	InsulinResistance85_F24	1318 (181/1137)	0.87	[0.63-1.22]	0.42	0.53 [0.48-0.57]	Female
F24	TobaccoSmokedREG_EndPREG_Mom	Prediabetes_F24	987 (358/629)	0.84	[0.54-1.29]	0.42	0.57 [0.54-0.61]	Male
F15	VegetarianDietScore_32weeksPREG_Mom	Dysglycaemia85_F15	2577 (429/2148)	1.04	[0.94-1.16]	0.42	0.63 [0.6-0.66]	Mixte
F15	FI_Ped	Dysglycaemia_F15	2827 (309/2518)	1.05	[0.93-1.18]	0.42	0.63 [0.6-0.67]	Mixte
F7	BMI_Ad	Dysglycaemia85_F7	1690 (125/1565)	1.08	[0.9-1.29]	0.42	0.62 [0.57-0.67]	Mixte
F18	FG_Ped_2	InsulinResistance_F18	1274 (201/1073)	1.06	[0.92-1.24]	0.42	0.51 [0.47-0.56]	Male
F18	T2D_Ped	Prediabetes_F18	2686 (188/2498)	1.06	[0.92-1.24]	0.42	0.67 [0.63-0.71]	Mixte
F24	impedance_F7	Dysglycaemia85_F24	924 (225/699)	1.06	[0.92-1.24]	0.42	0.55 [0.51-0.59]	Male
F18	zPuberty	InsulinResistance85_F18	1208 (161/1047)	0.94	[0.79-1.11]	0.43	0.52 [0.47-0.57]	Male
F18	HealthAwareScore_F7	Dysglycaemia85_F18	1107 (246/861)	0.94	[0.82-1.09]	0.43	0.53 [0.48-0.57]	Male
F18	MPVAsedentary_F11	Dysglycaemia85_F18	2146 (323/1823)	0.95	[0.84-1.08]	0.43	0.66 [0.63-0.69]	Mixte
F18	MPVAsedentary_F11	InsulinResistance_F18	2097 (337/1760)	1.05	[0.93-1.18]	0.43	0.52 [0.48-0.55]	Mixte
F24	MPVAsedentary_F15	Prediabetes_F24	644 (115/529)	1.09	[0.89-1.33]	0.43	0.58 [0.53-0.64]	Female
F24	T_Townsend_F7	Dysglycaemia_F24	1143 (199/944)	0.95	[0.85-1.07]	0.43	0.59 [0.55-0.64]	Female
F24	IncomeQuintile_F18	InsulinResistance_F24	1227 (312/915)	0.96	[0.86-1.07]	0.43	0.52 [0.49-0.56]	Female
F15	TobaccoSmokedREG_PrePREG_Mom	Dysglycaemia85_F15	2655 (446/2209)	0.9	[0.71-1.16]	0.43	0.63 [0.6-0.65]	Mixte
F24	TobaccoSmokedREG_1to3mtnsPREG_Mom	Prediabetes_F24	987 (358/629)	0.86	[0.59-1.25]	0.43	0.57 [0.54-0.61]	Male
F15	ConfectionaryDietScore_32weeksPREG_Mom	InsulinResistance_F15	1338 (524/814)	1.04	[0.94-1.17]	0.43	0.51 [0.48-0.54]	Female
F18	ConfectionaryDietScore_32weeksPREG_Mom	InsulinResistance_F18	1169 (178/991)	0.94	[0.79-1.1]	0.43	0.51 [0.47-0.56]	Male
F24	ConfectionaryDietScore_32weeksPREG_Mom	InsulinResistance_F24	1364 (360/1004)	0.95	[0.84-1.08]	0.43	0.52 [0.49-0.56]	Female
F18	HbA1c_Ad	InsulinResistance_F18	1360 (232/1128)	1.06	[0.92-1.22]	0.43	0.53 [0.49-0.57]	Female
F7	BMI_Ad	InsulinResistance_F7	775 (103/672)	1.09	[0.88-1.34]	0.43	0.54 [0.48-0.6]	Mixte
F15	impedance_F9	Prediabetes_F15	1243 (195/1048)	0.94	[0.81-1.1]	0.43	0.52 [0.47-0.56]	Male
F24	WaistHeight_F15	Prediabetes_F24	1697 (413/1284)	1.05	[0.93-1.18]	0.43	0.64 [0.61-0.67]	Mixte
F24	zPuberty	Dysglycaemia85_F24	915 (216/699)	1.06	[0.91-1.24]	0.44	0.55 [0.51-0.59]	Male
F24	BirthHeight_F0	InsulinResistance_F24	930 (250/680)	1.06	[0.92-1.22]	0.44	0.52 [0.48-0.56]	Female
F15	BirthHeight_F0	Prediabetes_F15	866 (145/721)	1.07	[0.9-1.29]	0.44	0.52 [0.47-0.57]	Male
F24	FreqDrinkSweetFruitJuice_F11	Dysglycaemia85_F24	841 (194/647)	0.94	[0.81-1.1]	0.44	0.56 [0.52-0.6]	Male
F15	FreqDrinkSweetFruitJuice_F11	InsulinResistance_F15	2407 (836/1571)	1.03	[0.95-1.11]	0.44	0.56 [0.53-0.58]	Mixte
F15	HealthAwareScore_F13	InsulinResistance_F15	1235 (360/875)	0.95	[0.84-1.08]	0.44	0.53 [0.49-0.56]	Male
F15	MPVAsedentary_F13	InsulinResistance85_F15	2015 (274/1741)	1.05	[0.92-1.2]	0.44	0.55 [0.52-0.59]	Mixte
F15	T_Townsend_F7	InsulinResistance85_F15	988 (121/867)	0.94	[0.81-1.09]	0.44	0.52 [0.47-0.58]	Male
F15	LengthPREG_Mom	Dysglycaemia_F15	1294 (206/1088)	1.06	[0.91-1.24]	0.44	0.53 [0.49-0.57]	Male
F18	PhysicalActivity_PREG_Mom	InsulinResistance_F18	1140 (180/960)	0.88	[0.63-1.22]	0.44	0.52 [0.47-0.56]	Male
F24	LengthPREG_Mom	InsulinResistance_F24	997 (245/752)	1.06	[0.91-1.23]	0.44	0.52 [0.48-0.56]	Male
F24	LengthPREG_Mom	InsulinResistance85_F24	1417 (199/1218)	1.06	[0.91-1.24]	0.44	0.53 [0.48-0.57]	Female
F15	AgeDelivery_Mom	Prediabetes_F15	2691 (286/2405)	0.95	[0.84-1.08]	0.44	0.64 [0.6-0.67]	Mixte
F15	LengthPREG_Mom	Prediabetes_F15	1291 (203/1088)	1.06	[0.91-1.24]	0.44	0.54 [0.49-0.58]	Male
F7	TobaccoSmokedREG_1to3mtnsPREG_Mom	Dysglycaemia85_F7	1603 (121/1482)	1.2	[0.75-1.92]	0.44	0.61 [0.56-0.66]	Mixte
F24	VegetarianDietScore_32weeksPREG_Mom	Dysglycaemia85_F24	1363 (144/1219)	1.07	[0.9-1.26]	0.44	0.63 [0.58-0.67]	Female
F18	T2D_Ad_1	InsulinResistance_F18	1360 (232/1128)	0.95	[0.82-1.09]	0.44	0.53 [0.49-0.57]	Female
F15	impedance_F7	Dysglycaemia85_F15	1278 (133/1145)	0.93	[0.78-1.12]	0.44	0.53 [0.48-0.58]	Female
F15	impedance_F15	Prediabetes_F15	1340 (214/1126)	0.94	[0.81-1.09]	0.44	0.52 [0.48-0.57]	Male
F7	BirthHeight_F0	Dysglycaemia85_F7	1297 (108/1189)	1.08	[0.88-1.32]	0.45	0.59 [0.53-0.64]	Mixte
F15	ProcessedDietScore_F13	InsulinResistance_F15	2551 (870/1681)	1.03	[0.95-1.12]	0.45	0.56 [0.54-0.59]	Mixte
F24	MPVAmvpa_F15	InsulinResistance_F24	648 (188/460)	0.94	[0.79-1.11]	0.45	0.53 [0.48-0.57]	Female
F24	IncomeQuintile_F7	Dysglycaemia_F24	2120 (529/1591)	1.03	[0.95-1.13]	0.45	0.68 [0.65-0.7]	Mixte
F24	IncomeQuintile_F24	InsulinResistance_F24	1227 (312/915)	0.96	[0.86-1.07]	0.45	0.52 [0.49-0.56]	Female
F18	AgeDelivery_Mom	Dysglycaemia85_F18	2572 (396/2176)	0.96	[0.86-1.07]	0.45	0.68 [0.65-0.7]	Mixte
F24	PhysicalActivity_PREG_Mom	Prediabetes_F24	2248 (567/1681)	1.09	[0.88-1.34]	0.45	0.68 [0.65-0.7]	Mixte
F7	TobaccoSmokedREG_EndPREG_Mom	Dysglycaemia85_F7	1603 (121/1482)	1.22	[0.73-2.05]	0.45	0.61 [0.56-0.66]	Mixte
F15	VegetarianDietScore_32weeksPREG_Mom	Dysglycaemia85_F15	1239 (292/947)	1.05	[0.92-1.2]	0.45	0.53 [0.49-0.57]	Male
F18	ConfectionaryDietScore_32weeksPREG_Mom	InsulinResistance85_F18	1169 (154/1015)	0.93	[0.78-1.11]	0.45	0.51 [0.46-0.56]	Male
F15	FG_Ped_1	InsulinResistance85_F15	1358 (161/1197)	1.07	[0.9-1.26]	0.45	0.53 [0.48-0.57]	Male
F18	zPuberty	Dysglycaemia85_F18	1232 (290/942)	1.05	[0.92-1.2]	0.46	0.52 [0.48-0.56]	Male
F24	BirthWeight_F0	Dysglycaemia85_F24	1396 (148/1248)	0.94	[0.79-1.11]	0.46	0.62 [0.57-0.67]	Female
F24	bmi_F7	Dysglycaemia85_F24	2270 (370/1900)	0.96	[0.85-1.07]	0.46	0.66 [0.63-0.69]	Mixte
F15	FreqDrinkSweetFruitJuice_F9	Prediabetes_F15	2435 (264/2171)	1.05	[0.92-1.21]	0.46	0.64 [0.61-0.67]	Mixte
F24	HealthAwareScore_F13	Dysglycaemia_F24	2145 (551/1594)	1.04	[0.94-1.15]	0.46	0.67 [0.64-0.69]	Mixte
F18	HealthAwareScore_F13	InsulinResistance85_F18	1173 (168/1005)	0.94	[0.8-1.11]	0.46	0.53 [0.48-0.57]	Female
F24	T_Townsend_F15	InsulinResistance_F24	1209 (321/888)	0.96	[0.87-1.06]	0.46	0.52 [0.49-0.56]	Mixte
F15	LengthPREG_Mom	Dysglycaemia85_F15	2694 (455/2239)	1.04	[0.94-1.15]	0.46	0.62 [0.59-0.65]	Mixte
F7	PhysicalActivity_PREG_Mom	InsulinResistance85_F7	720 (108/612)	1.19	[0.75-1.87]	0.46	0.55 [0.5-0.61]	Mixte
F24	LengthPREG_Mom	Prediabetes_F24	1407 (236/1171)	1.06	[0.91-1.22]	0.46	0.61 [0.57-0.65]	Female
F15	T2D_Ad_2	Dysglycaemia_F15	1359 (218/1141)	1.06	[0.91-1.22]	0.46	0.52 [0.48-0.57]	Male
F24	FI_Ped	Dysglycaemia85_F24	1487 (156/1331)	0.94	[0.79-1.11]	0.46	0.62 [0.57-0.66]	Female
F15	impedance_F9	Dysglycaemia_F15	1245 (197/1048)	0.94	[0.81-1.1]	0.46	0.52 [0.47-0.56]	Male
F15	impedance_F15	Dysglycaemia85_F15	2792 (478/2314)	0.95	[0.84-1.08]	0.46	0.62 [0.6-0.65]	Mixte
F24	ProcessedDietScore_F13	Dysglycaemia85_F24	1243 (131/1112)	0.94	[0.78-1.12]	0.47	0.62 [0.57-0.67]	Female
F24	ProcessedDietScore_F13	InsulinResistance85_F24	902 (135/767)	0.94	[0.78-1.12]	0.47	0.52 [0.47-0.58]	Male
F15	MPVAsedentary_F13	Prediabetes_F15	2015 (214/1801)	1.05	[0.91-1.22]	0.47	0.65 [0.61-0.68]	Mixte
F18	Month_StopBreastFeeding	Dysglycaemia85_F18	558 (147/411)	0.93	[0.77-1.13]	0.47	0.52 [0.47-0.58]	Male
F15	T2D_Ped	Dysglycaemia_F15	1359 (218/1141)	1.05	[0.91-1.22]	0.47	0.49 [0.45-0.53]	Male
F24	HbA1c_Ad	InsulinResistance_F24	2528 (656/1872)	1.03	[0.95-1.13]	0.47	0.52 [0.49-0.54]	Mixte
F15	T2D_Ad_2	Prediabetes_F15	1356 (215/1141)	1.05	[0.91-1.22]	0.47	0.53 [0.49-0.57]	Male
F15	T2D_Ped	Prediabetes_F15	1356 (215/1141)	1.06	[0.91-1.22]	0.47	0.52 [0.47-0.56]	Male
F24	WaistHeight_F9	Dysglycaemia85_F24	2258 (367/1891)	0.96	[0.85-1.08]	0.47	0.62 [0.59-0.65]	Mixte
F24	bmi_F15	Dysglycaemia85_F24	2057 (326/1731)	1.04	[0.93-1.18]	0.48	0.66 [0.63-0.69]	Mixte
F15	IncomeQuintile_F15	InsulinResistance85_F15	1164 (137/1027)	0.95	[0.81-1.1]	0.48	0.51 [0.46-0.57]	Male
F24	LengthPREG_Mom	Dysglycaemia_F24	1417 (246/1171)	1.05	[0.91-1.21]	0.48	0.62 [0.58-0.65]	Female
F15	AgeDelivery_Mom	Dysglycaemia85_F15	1401 (146/1255)	0.94	[0.79-1.12]	0.48	0.52 [0.47-0.57]	Female
F7	LengthPREG_Mom	InsulinResistance85_F7	774 (117/657)	1.07	[0.88-1.32]	0.48	0.54 [0.48-0.59]	Mixte
F15	Month_StopBreastFeeding	Dysglycaemia85_F15	593 (148/445)	1.04	[0.94-1.14]	0.48	0.52 [0.46-0.57]	Male
F24	TobaccoSmokedREG_EndPREG_Mom	InsulinResistance_F24	1402 (372/1030)	1.13	[0.8-1.6]	0.48	0.51 [0.48-0.55]	Female
F15	BirthWeight_F0	InsulinResistance_F15	2660 (918/1742)	1.03	[0.95-1.12]	0.49	0.56 [0.54-0.58]	Mixte
F15	FreqDrinkSweetFruitJuice_F11	Dysglycaemia85_F15	2409 (404/2005)	0.97	[0.87-1.07]	0.49	0.63 [0.6-0.66]	Mixte
F24	TVwatching_4yrs	Dysglycaemia85_F24	903 (212/691)	0.95	[0.81-1.11]	0.49	0.55 [0.51-0.6]	Male
F15	MPVAsedentary_F11	InsulinResistance_F15	1209 (463/746)	0.96	[0.85-1.08]	0.49	0.51 [0.48-0.55]	Female
F24	MPVAmvpa_F13	Prediabetes_F24	984 (162/822)	0.94	[0.79-1.12]	0.49	0.6 [0.55-0.64]	Female
F24	TobaccoSmokedREG_PrePREG_Mom	Dysglycaemia_F24	2393 (605/1788)	1.08	[0.86-1.36]	0.49	0.67 [0.65-0.69]	Mixte
F18	ConfectionaryDietScore_32weeksPREG_Mom	Dysglycaemia85_F18	2470 (373/2097)	0.96	[0.86-1.08]	0.49	0.68 [0.65-0.71]	Mixte
F24	BMI_Ped	Dysglycaemia85_F24	1041 (249/792)	1.05	[0.91-1.21]	0.49	0.55 [0.51-0.59]	Male
F7	FI_Ped	Dysglycaemia85_F7	1690 (125/1565)	1.07	[0.89-1.28]	0.49	0.62 [0.57-0.67]	Mixte
F18	FI_Ped	InsulinResistance_F18	2634 (433/2201)	1.04	[0.94-1.15]	0.49	0.52 [0.49-0.55]	Mixte
F15	FI_Ped	InsulinResistance85_F15	1358 (161/1197)	1.06	[0.9-1.25]	0.49	0.49 [0.44-0.54]	Male
F18	impedance_F11	Dysglycaemia85_F18	1194 (282/912)	0.95	[0.83-1.09]	0.49	0.54 [0.5-0.58]	Male
F24	FatPercentage_F15	Dysglycaemia85_F24	867 (203/664)	0.95	[0.81-1.11]	0.49	0.51 [0.47-0.56]	Male
F15	zPuberty	InsulinResistance85_F15	1410 (212/1198)	0.95	[0.82-1.1]	0.5	0.48 [0.44-0.52]	Female
F18	bmi_F7	Dysglycaemia85_F18	1188 (276/912)	1.05	[0.92-1.2]	0.5	0.53 [0.49-0.57]	Male
F24	FreqDrinkSweetFruitJuice_F11	Dysglycaemia_F24	2113 (518/1595)	0.97	[0.88-1.07]	0.5	0.67 [0.64-0.7]	Mixte
F18	HealthAwareScore_F7	Dysglycaemia_F18	2225 (144/2081)	0.94	[0.79-1.12]	0.5	0.66 [0.61-0.7]	Mixte
F24	IncomeQuintile_F15	InsulinResistance85_F24	2120 (295/1825)	0.96	[0.87-1.07]	0.5	0.53 [0.49-0.56]	Mixte
F24	IncomeQuintile_F7	Prediabetes_F24	1217 (196/1021)	1.05	[0.92-1.19]	0.5	0.62 [0.58-0.66]	Female
F15	LengthPREG_Mom	InsulinResistance85_F15	1398 (212/1186)	0.95	[0.83-1.1]	0.5	0.54 [0.49-0.58]	Female
F24	Month_StopBreastFeeding	Dysglycaemia_F24	451 (175/276)	0.97	[0.88-1.07]	0.5	0.55 [0.5-0.6]	Male
F15	TobaccoSmokedREG_1to3mtnsPREG_Mom	Dysglycaemia85_F15	1379 (143/1236)	1.17	[0.74-1.85]	0.5	0.51 [0.46-0.57]	Female
F24	TobaccoSmokedREG_1to3mtnsPREG_Mom	Dysglycaemia85_F24	2393 (384/2009)	1.11	[0.82-1.51]	0.5	0.66 [0.63-0.69]	Mixte
F15	TobaccoSmokedREG_1to3mtnsPREG_Mom	InsulinResistance_F15	2652 (916/1736)	1.08	[0.87-1.34]	0.5	0.56 [0.54-0.58]	Mixte
F18	ConfectionaryDietScore_32weeksPREG_Mom	Dysglycaemia85_F18	1195 (282/913)	0.95	[0.83-1.09]	0.5	0.53 [0.49-0.57]	Male
F18	BMI_Ped	Dysglycaemia85_F18	1301 (311/990)	1.04	[0.92-1.19]	0.5	0.54 [0.5-0.57]	Male
F7	HbA1c_Ad	InsulinResistance_F7	775 (103/672)	0.93	[0.76-1.15]	0.5	0.54 [0.49-0.6]	Mixte
F7	T2D_Ad_2	InsulinResistance_F7	775 (103/672)	1.08	[0.87-1.33]	0.5	0.54 [0.48-0.61]	Mixte
F18	FG_Ped_1	InsulinResistance85_F18	1360 (205/1155)	0.95	[0.82-1.1]	0.5	0.54 [0.49-0.58]	Female
F15	FreqDrinkSweetFruitJuice_F11	InsulinResistance_F15	1130 (338/792)	1.04	[0.93-1.16]	0.51	0.52 [0.48-0.56]	Male
F15	FreqDrinkSweetFruitJuice_F9	InsulinResistance85_F15	1260 (194/1066)	1.06	[0.89-1.26]	0.51	0.52 [0.48-0.57]	Female
F24	HealthAwareScore_F7	Prediabetes_F24	885 (324/561)	0.95	[0.83-1.1]	0.51	0.56 [0.53-0.6]	Male
F24	MPVAsedentary_F15	Prediabetes_F24	420 (146/274)	0.93	[0.76-1.14]	0.51	0.55 [0.49-0.6]	Male
F24	IncomeQuintile_F7	Dysglycaemia_F24	1227 (206/1021)	1.04	[0.92-1.18]	0.51	0.63 [0.58-0.67]	Female
F15	PhysicalActivity_PREG_Mom	Dysglycaemia_F15	1210 (195/1015)	0.9	[0.64-1.24]	0.51	0.52 [0.47-0.56]	Male
F15	LengthPREG_Mom	Dysglycaemia85_F15	1400 (146/1254)	0.95	[0.8-1.12]	0.51	0.53 [0.48-0.58]	Female
F7	AgeDelivery_Mom	InsulinResistance85_F7	774 (117/657)	0.94	[0.77-1.14]	0.51	0.54 [0.48-0.6]	Mixte
F18	TobaccoSmokedREG_EndPREG_Mom	Dysglycaemia_F18	2545 (185/2360)	1.16	[0.74-1.83]	0.51	0.67 [0.63-0.7]	Mixte
F18	TobaccoSmokedREG_EndPREG_Mom	Prediabetes_F18	2537 (177/2360)	1.17	[0.73-1.85]	0.51	0.67 [0.63-0.71]	Mixte
F24	TobaccoSmokedREG_PrePREG_Mom	Prediabetes_F24	2379 (591/1788)	1.08	[0.86-1.36]	0.51	0.67 [0.65-0.7]	Mixte
F24	ProcessedDietScore_32weeksPREG_Mom	Dysglycaemia85_F24	964 (229/735)	0.95	[0.82-1.11]	0.51	0.54 [0.5-0.59]	Male
F7	ConfectionaryDietScore_32weeksPREG_Mom	Dysglycaemia85_F7	1532 (115/1417)	0.94	[0.77-1.14]	0.51	0.59 [0.54-0.64]	Mixte
F24	FG_Ped_1	InsulinResistance_F24	2528 (656/1872)	1.03	[0.94-1.13]	0.51	0.52 [0.49-0.54]	Mixte
F15	BirthHeight_F0	Dysglycaemia_F15	868 (147/721)	1.06	[0.89-1.27]	0.52	0.53 [0.48-0.58]	Male
F15	BirthHeight_F0	Dysglycaemia85_F15	868 (220/648)	1.05	[0.9-1.23]	0.52	0.52 [0.48-0.57]	Male
F18	BirthHeight_F0	InsulinResistance_F18	856 (146/710)	0.94	[0.79-1.13]	0.52	0.53 [0.47-0.58]	Female
F24	BirthHeight_F0	InsulinResistance85_F24	1598 (236/1362)	1.05	[0.91-1.21]	0.52	0.53 [0.49-0.57]	Mixte
F15	FreqDrinkSweetFruitJuice_F9	Dysglycaemia_F15	2438 (267/2171)	1.05	[0.91-1.21]	0.52	0.64 [0.6-0.67]	Mixte
F15	HealthAwareScore_F13	InsulinResistance85_F15	1235 (142/1093)	0.94	[0.79-1.13]	0.52	0.52 [0.47-0.58]	Male
F24	HealthAwareScore_F13	Prediabetes_F24	2130 (536/1594)	1.03	[0.93-1.14]	0.52	0.67 [0.64-0.7]	Mixte
F24	T_Townsend_F11	Dysglycaemia_F24	1905 (460/1445)	0.97	[0.89-1.06]	0.52	0.66 [0.64-0.69]	Mixte
F24	T_Townsend_F11	Prediabetes_F24	1896 (451/1445)	0.97	[0.89-1.06]	0.52	0.67 [0.64-0.69]	Mixte
F24	T_Townsend_F15	Prediabetes_F24	1203 (268/935)	0.96	[0.86-1.08]	0.52	0.66 [0.62-0.7]	Mixte
F24	PhysicalActivity_PREG_Mom	Dysglycaemia_F24	2260 (579/1681)	1.07	[0.87-1.32]	0.52	0.67 [0.65-0.7]	Mixte
F15	PhysicalActivity_PREG_Mom	Prediabetes_F15	1207 (192/1015)	0.9	[0.64-1.25]	0.52	0.52 [0.47-0.56]	Male
F15	TobaccoSmokedREG_EndPREG_Mom	Dysglycaemia85_F15	2655 (446/2209)	0.9	[0.65-1.24]	0.52	0.62 [0.6-0.65]	Mixte
F7	TobaccoSmokedREG_PrePREG_Mom	InsulinResistance_F7	766 (101/665)	1.17	[0.73-1.88]	0.52	0.53 [0.47-0.59]	Mixte
F18	TobaccoSmokedREG_EndPREG_Mom	InsulinResistance85_F18	1206 (160/1046)	1.18	[0.71-1.96]	0.52	0.53 [0.48-0.58]	Male
F15	VegetarianDietScore_32weeksPREG_Mom	InsulinResistance_F15	1336 (524/812)	0.96	[0.86-1.08]	0.52	0.49 [0.46-0.52]	Female
F15	ProcessedDietScore_32weeksPREG_Mom	InsulinResistance85_F15	2577 (343/2234)	1.04	[0.93-1.16]	0.52	0.55 [0.51-0.58]	Mixte
F24	zPuberty	Prediabetes_F24	912 (331/581)	0.96	[0.84-1.1]	0.53	0.57 [0.53-0.61]	Male
F24	bmi_F15	Dysglycaemia_F24	868 (315/553)	0.96	[0.83-1.1]	0.53	0.57 [0.53-0.61]	Male
F24	bmi_F18	Dysglycaemia_F24	833 (303/530)	1.05	[0.91-1.21]	0.53	0.55 [0.51-0.59]	Male
F15	bmi_F11	Dysglycaemia85_F15	1360 (141/1219)	0.94	[0.79-1.13]	0.53	0.52 [0.47-0.58]	Female
F24	bmi_F15	Prediabetes_F24	866 (313/553)	0.96	[0.83-1.1]	0.53	0.57 [0.53-0.61]	Male
F18	FreqDrinkSweetFruitJuice_F11	InsulinResistance85_F18	1163 (170/993)	1.05	[0.9-1.22]	0.53	0.53 [0.49-0.58]	Female
F24	HealthAwareScore_F7	Dysglycaemia_F24	887 (326/561)	0.96	[0.83-1.1]	0.53	0.56 [0.53-0.6]	Male
F24	HealthAwareScore_F13	Prediabetes_F24	897 (328/569)	1.04	[0.91-1.2]	0.53	0.57 [0.53-0.61]	Male
F24	MPVAmvpa_F15	Dysglycaemia85_F24	420 (101/319)	0.93	[0.74-1.17]	0.53	0.55 [0.49-0.61]	Male
F24	MPVAsedentary_F13	Dysglycaemia85_F24	996 (100/896)	1.07	[0.87-1.32]	0.53	0.6 [0.54-0.66]	Female
F15	MPVAsedentary_F15	InsulinResistance85_F15	1359 (187/1172)	1.05	[0.9-1.23]	0.53	0.55 [0.51-0.6]	Mixte
F24	MPVAsedentary_F15	InsulinResistance85_F24	648 (103/545)	1.07	[0.87-1.32]	0.53	0.52 [0.46-0.58]	Female
F15	MPVAsedentary_F13	Prediabetes_F15	953 (157/796)	0.95	[0.8-1.12]	0.53	0.52 [0.47-0.57]	Male
F24	T_Townsend_F15	Dysglycaemia_F24	1209 (274/935)	0.97	[0.86-1.08]	0.53	0.66 [0.62-0.7]	Mixte
F18	IncomeQuintile_F7	InsulinResistance_F18	1098 (165/933)	0.96	[0.83-1.1]	0.53	0.52 [0.47-0.57]	Male
F24	IncomeQuintile_F15	InsulinResistance_F24	1227 (312/915)	0.97	[0.87-1.08]	0.53	0.52 [0.48-0.56]	Female
F24	T_Townsend_F15	Prediabetes_F24	405 (140/265)	0.95	[0.8-1.12]	0.53	0.56 [0.5-0.62]	Male
F24	Month_StopBreastFeeding	Prediabetes_F24	449 (173/276)	0.97	[0.88-1.07]	0.53	0.55 [0.5-0.61]	Male
F18	ProcessedDietScore_32weeksPREG_Mom	Dysglycaemia85_F18	2468 (373/2095)	0.96	[0.86-1.08]	0.53	0.68 [0.65-0.71]	Mixte
F18	VegetarianDietScore_32weeksPREG_Mom	Prediabetes_F18	1189 (129/1060)	1.06	[0.89-1.27]	0.53	0.54 [0.49-0.59]	Male
F15	BMI_Ped	Dysglycaemia_F15	2827 (309/2518)	1.04	[0.92-1.17]	0.53	0.63 [0.6-0.66]	Mixte
F18	T2D_Ped	Dysglycaemia_F18	2695 (197/2498)	1.05	[0.91-1.21]	0.53	0.67 [0.63-0.7]	Mixte
F18	FI_Ped	Dysglycaemia85_F18	2695 (417/2278)	1.03	[0.93-1.15]	0.53	0.67 [0.64-0.7]	Mixte
F18	HbA1c_Ad	InsulinResistance85_F18	1360 (205/1155)	1.05	[0.9-1.22]	0.53	0.53 [0.49-0.58]	Female
F18	bmi_F7	Dysglycaemia_F18	1188 (130/1058)	1.06	[0.88-1.27]	0.54	0.53 [0.47-0.58]	Male
F18	BirthWeight_F0	InsulinResistance_F18	2484 (406/2078)	0.97	[0.87-1.08]	0.54	0.52 [0.49-0.55]	Mixte
F24	BirthHeight_F0	InsulinResistance85_F24	668 (104/564)	1.07	[0.86-1.32]	0.54	0.53 [0.48-0.59]	Male
F24	HealthAwareScore_F13	Dysglycaemia_F24	902 (333/569)	1.04	[0.91-1.2]	0.54	0.57 [0.53-0.61]	Male
F15	HealthAwareScore_F13	Dysglycaemia85_F15	1318 (134/1184)	1.06	[0.88-1.27]	0.54	0.51 [0.46-0.57]	Female
F24	T_Townsend_F15	Dysglycaemia_F24	406 (141/265)	0.95	[0.8-1.12]	0.54	0.56 [0.5-0.62]	Male
F18	T_Townsend_F11	InsulinResistance85_F18	1975 (251/1724)	0.97	[0.87-1.07]	0.54	0.51 [0.47-0.55]	Mixte
F15	VegetarianDietScore_32weeksPREG_Mom	InsulinResistance_F15	1238 (358/880)	0.96	[0.85-1.09]	0.54	0.52 [0.49-0.56]	Male
F24	ConfectionaryDietScore_32weeksPREG_Mom	InsulinResistance85_F24	965 (147/818)	0.94	[0.79-1.13]	0.54	0.52 [0.47-0.56]	Male
F18	BMI_Ped	Dysglycaemia85_F18	1394 (106/1288)	1.06	[0.87-1.3]	0.54	0.56 [0.5-0.62]	Female
[truncated: 612 more rows]

## Sheet: S6a-Model2-Continuous
Supplementary table 6a. Results from linear regressions in Model 2, including significant, non-collinear environmental factors, adjusted for sex, age, and the top five PCs. The model formula includes all considered environmental factors.
Visit	Phenotype	N	R2%	Sex	Nb Factors + Significant Env Factors + PCA
F18	Fasting Glucose_F18	1296	0.786	Male	2+age_yrs_F18+PCA
F7	HOMA-IR_F7	410	0.837	Male	2+age_yrs_F7+PCA
F18	Fasting Glucose_F18	1391	0.879	Female	2+age_yrs_F18+PCA
F15	Fasting Glucose_F15	1291	1.092	Male	3+age_yrs_F15+zPuberty+PCA
F18	Fasting Insulin_F18	1104	1.181	Male	3+age_yrs_F18+TVwatching_4yrs+PCA
F15	Fasting Glucose_F15	1411	1.228	Female	3+age_yrs_F15+zPuberty+PCA
F7	HOMA-IR_F7	359	1.279	Female	2+age_yrs_F7+PCA
F7	Fasting Insulin_F7	357	1.358	Female	2+age_yrs_F7+PCA
F7	PG Insulin_F7	328	1.452	Female	2+age_yrs_F7+PCA
F9	HbA1c_F9	784	1.454	Male	2+age_yrs_F9+PCA
F18	HOMA-IR_F18	1100	1.605	Male	3+age_yrs_F18+TVwatching_4yrs+PCA
F7	Fasting Glucose_F7	360	1.609	Female	2+age_yrs_F7+PCA
F15	HOMA-IR_F15	973	1.871	Female	4+age_yrs_F15+HealthAwareScore_F13+IncomeQuintile__F7+PCA
F7	PG Glucose_F7	336	1.909	Female	2+age_yrs_F7+PCA
F18	HOMA-IR_F18	1295	2.093	Female	3+age_yrs_F18+AgeDelivery_Mom+PCA
F18	HOMA-IR_F18	1910	2.112	Mixte	6+sex+age_yrs_F18+HealthAwareScore_F7+TVwatching_4yrs+AgeDelivery_Mom+PCA
F7	PG Insulin_F7	388	2.428	Male	2+age_yrs_F7+PCA
F9	HbA1c_F9	777	2.514	Female	2+age_yrs_F9+PCA
F7	HOMA-IR_F7	682	2.567	Mixte	4+sex+age_yrs_F7+HealthAwareScore_F7+PCA
F7	PG Glucose_F7	390	2.795	Male	2+age_yrs_F7+PCA
F15	Fasting Insulin_F15	808	3.009	Female	6+age_yrs_F15+HealthAwareScore_F13+MPVAmvpa_F11+TVwatching_4yrs+IncomeQuintile__F7+PCA
F18	Fasting Insulin_F18	1121	3.094	Female	4+age_yrs_F18+zPuberty+HealthAwareScore_F13+PCA
F24	Fasting Glucose_F24	1037	3.133	Male	2+age_yrs_F24+PCA
F24	HOMA-IR_F24	812	3.472	Male	4+age_yrs_F24+zPuberty+TVwatching_4yrs+PCA
F7	Fasting Insulin_F7	319	3.809	Male	3+age_yrs_F7+zPuberty+PCA
F9	HbA1c_F9	661	3.972	Mixte	4+sex+age_yrs_F9+Month_StopBreastFeeding+PCA
F18	Fasting Insulin_F18	1582	4.17	Mixte	8+sex+age_yrs_F18+zPuberty+FreqDrinkSweetFruitJuice_F11+MPVAmvpa_F11+TVwatching_4yrs+AgeDelivery_Mom+PCA
F15	HOMA-IR_F15	841	4.292	Male	4+age_yrs_F15+MPVAmvpa_F11+MPVAmvpa_F13+PCA
F24	HOMA-IR_F24	811	4.359	Female	7+age_yrs_F24+zPuberty+MPVAmvpa_F13+TVwatching_4yrs+AgeDelivery_Mom+ProcessedDietScore_32weeksPREG_Mom+PCA
F15	Fasting Insulin_F15	841	4.409	Male	4+age_yrs_F15+MPVAmvpa_F11+MPVAmvpa_F13+PCA
F7	PG Glucose_F7	725	4.478	Mixte	4+sex+age_yrs_F7+LengthPREG_Mom+PCA
F24	Fasting Insulin_F24	808	4.742	Female	7+age_yrs_F24+zPuberty+MPVAmvpa_F13+TVwatching_4yrs+AgeDelivery_Mom+ProcessedDietScore_32weeksPREG_Mom+PCA
F7	PG Insulin_F7	716	5.03	Mixte	3+sex+age_yrs_F7+PCA
F7	Fasting Glucose_F7	366	5.142	Male	3+age_yrs_F7+HealthAwareScore_F7+PCA
F15	HOMA-IR_F15	886	5.437	Mixte	8+sex+age_yrs_F15+HealthAwareScore_F7+MPVAmvpa_F11+MPVAmvpa_F13+MPVAmvpa_F15+IncomeQuintile__F7+PCA
F7	Fasting Insulin_F7	577	6.364	Mixte	5+sex+age_yrs_F7+zPuberty+HealthAwareScore_F7+PCA
F24	HOMA-IR_F24	637	6.402	Mixte	9+sex+age_yrs_F24+zPuberty+HealthAwareScore_F7+MPVAmvpa_F11+TVwatching_4yrs+AgeDelivery_Mom+Month_StopBreastFeeding+PCA
F15	Fasting Glucose_F15	2702	6.51	Mixte	4+sex+age_yrs_F15+zPuberty+PCA
F7	Fasting Glucose_F7	683	6.523	Mixte	4+sex+age_yrs_F7+HealthAwareScore_F7+PCA
F15	Fasting Insulin_F15	886	6.851	Mixte	8+sex+age_yrs_F15+HealthAwareScore_F7+MPVAmvpa_F11+MPVAmvpa_F13+MPVAmvpa_F15+IncomeQuintile__F7+PCA
F24	Fasting Glucose_F24	1358	7.603	Female	3+age_yrs_F24+ConfectionaryDietScore_32weeksPREG_Mom+PCA
F24	Fasting Insulin_F24	616	7.623	Mixte	10+sex+age_yrs_F24+zPuberty+HealthAwareScore_F7+MPVAmvpa_F11+TVwatching_4yrs+AgeDelivery_Mom+Month_StopBreastFeeding+ProcessedDietScore_32weeksPREG_Mom+PCA
F18	Fasting Glucose_F18	2687	10.214	Mixte	3+sex+age_yrs_F18+PCA
F24	Fasting Insulin_F24	341	11.396	Male	7+age_yrs_F24+zPuberty+TVwatching_4yrs+IncomeQuintile__F24+AgeDelivery_Mom+Month_StopBreastFeeding+PCA
F24	Fasting Glucose_F24	2321	12.312	Mixte	4+sex+age_yrs_F24+ConfectionaryDietScore_32weeksPREG_Mom+PCA
Visit : Age or time point at which the outcome (phenotype) was measured.
Phenotype : Outcome variable
N : Total sample size included in the analysis
R2% : Proportion of variance in the outcome explained by the full model.
Sex : Indicates whether the analysis was performed in the full cohort or stratified by sex.
Nb Factors + Significant Env Factors + PCA : Number of factors/covariates included in the model (with all PCA components counted as one), followed by a list of all covariates included

## Sheet: S6b-Model2-Binary 
Supplementary table 6b. Results from logistic regressions in Model 2, including significant, non-collinear environmental factors, adjusted for sex, age, and the top five PCs. The model formula includes all considered environmental factors.
Visit	Phenotype	N (Cas/Ctl)	AUROC [95CI]	Sex	Nb Factors + Significant Env Factors + PCA
F7	InsulinResistance_F7	775 (103/672)	0.56 [0.49-0.62]	Mixte	3+sex+age_yrs_F7+PCA
F7	InsulinResistance85_F7	688 (107/581)	0.63 [0.57-0.69]	Mixte	4+sex+age_yrs_F7+HealthAwareScore_F7+PCA
F7	Dysglycaemia85_F7	1486 (105/1381)	0.68 [0.63-0.74]	Mixte	4+sex+age_yrs_F7+HealthAwareScore_F7+PCA
F15	Dysglycaemia_F15	2705 (295/2410)	0.64 [0.61-0.67]	Mixte	3+sex+age_yrs_F15+PCA
F15	Dysglycaemia85_F15	2074 (335/1739)	0.66 [0.63-0.69]	Mixte	4+sex+age_yrs_F15+T_Townsend_F7+PCA
F15	InsulinResistance_F15	1601 (556/1045)	0.59 [0.56-0.62]	Mixte	6+sex+age_yrs_F15+MPVAmvpa_F11+MPVAmvpa_F13+IncomeQuintile__F7+PCA
F15	Prediabetes_F15	2700 (290/2410)	0.64 [0.61-0.67]	Mixte	3+sex+age_yrs_F15+PCA
F15	InsulinResistance85_F15	1776 (243/1533)	0.63 [0.6-0.67]	Mixte	6+sex+age_yrs_F15+HealthAwareScore_F13+MPVAmvpa_F11+MPVAmvpa_F13+PCA
F15	InsulinResistance_F15	1466 (574/892)	0.55 [0.52-0.58]	Female	2+age_yrs_F15+PCA
F15	InsulinResistance85_F15	1134 (171/963)	0.63 [0.58-0.67]	Female	4+age_yrs_F15+HealthAwareScore_F13+MPVAmvpa_F11+PCA
F15	Dysglycaemia85_F15	1144 (116/1028)	0.62 [0.57-0.67]	Female	3+age_yrs_F15+T_Townsend_F7+PCA
F15	Dysglycaemia_F15	1219 (195/1024)	0.59 [0.55-0.64]	Male	4+age_yrs_F15+zPuberty+TobaccoSmokedREG_1to3mtnsPREG_Mom+PCA
F15	Dysglycaemia85_F15	1293 (313/980)	0.55 [0.52-0.59]	Male	3+age_yrs_F15+zPuberty+PCA
F15	Prediabetes_F15	1216 (192/1024)	0.6 [0.55-0.64]	Male	4+age_yrs_F15+zPuberty+TobaccoSmokedREG_1to3mtnsPREG_Mom+PCA
F15	InsulinResistance_F15	842 (242/600)	0.6 [0.56-0.64]	Male	4+age_yrs_F15+MPVAmvpa_F11+MPVAmvpa_F13+PCA
F15	InsulinResistance85_F15	1092 (131/961)	0.64 [0.59-0.69]	Male	3+age_yrs_F15+MPVAmvpa_F11+PCA
F18	Dysglycaemia_F18	1877 (122/1755)	0.73 [0.68-0.78]	Mixte	5+sex+age_yrs_F18+TVwatching_4yrs+T_Townsend_F7+PCA
F18	Dysglycaemia85_F18	1848 (266/1582)	0.71 [0.68-0.74]	Mixte	5+sex+age_yrs_F18+IncomeQuintile__F15+T_Townsend_F7+PCA
F18	InsulinResistance_F18	2133 (335/1798)	0.56 [0.53-0.6]	Mixte	4+age_yrs_F18+zPuberty+TVwatching_4yrs+PCA
F18	Prediabetes_F18	1723 (108/1615)	0.76 [0.71-0.81]	Mixte	6+sex+age_yrs_F18+TVwatching_4yrs+IncomeQuintile__F18+T_Townsend_F7+PCA
F18	InsulinResistance85_F18	1915 (249/1666)	0.59 [0.55-0.63]	Mixte	5+sex+age_yrs_F18+HealthAwareScore_F7+TVwatching_4yrs+PCA
F18	InsulinResistance_F18	1360 (232/1128)	0.56 [0.51-0.6]	Female	2+age_yrs_F18+PCA
F18	InsulinResistance85_F18	1360 (205/1155)	0.56 [0.51-0.6]	Female	2+age_yrs_F18+PCA
F18	Dysglycaemia85_F18	893 (207/686)	0.62 [0.57-0.66]	Male	4+age_yrs_F18+IncomeQuintile__F15+T_Townsend_F7+PCA
F18	InsulinResistance_F18	1274 (201/1073)	0.54 [0.49-0.58]	Male	2+age_yrs_F18+PCA
F18	InsulinResistance85_F18	1274 (175/1099)	0.54 [0.49-0.58]	Male	2+age_yrs_F18+PCA
F24	Dysglycaemia_F24	2528 (638/1890)	0.68 [0.65-0.7]	Mixte	3+sex+age_yrs_F24+PCA
F24	Dysglycaemia85_F24	2528 (405/2123)	0.66 [0.64-0.69]	Mixte	3+sex+age_yrs_F24+PCA
F24	InsulinResistance_F24	1745 (436/1309)	0.61 [0.58-0.64]	Mixte	6+age_yrs_F24+zPuberty+HealthAwareScore_F7+TVwatching_4yrs+AgeDelivery_Mom+PCA
F24	InsulinResistance85_F24	1451 (208/1243)	0.65 [0.61-0.69]	Mixte	7+age_yrs_F24+zPuberty+HealthAwareScore_F7+MPVAmvpa_F11+TVwatching_4yrs+AgeDelivery_Mom+PCA
F24	Prediabetes_F24	2512 (622/1890)	0.68 [0.65-0.7]	Mixte	3+sex+age_yrs_F24+PCA
F24	InsulinResistance_F24	834 (229/605)	0.63 [0.59-0.67]	Female	6+age_yrs_F24+zPuberty+MPVAmvpa_F13+TVwatching_4yrs+AgeDelivery_Mom+PCA
F24	InsulinResistance85_F24	909 (136/773)	0.66 [0.61-0.71]	Female	5+age_yrs_F24+zPuberty+MPVAmvpa_F13+AgeDelivery_Mom+PCA
F24	Dysglycaemia_F24	1364 (238/1126)	0.63 [0.59-0.67]	Female	3+age_yrs_F24+ConfectionaryDietScore_32weeksPREG_Mom+PCA
F24	Dysglycaemia85_F24	1487 (156/1331)	0.62 [0.57-0.67]	Female	2+age_yrs_F24+PCA
F24	Prediabetes_F24	1477 (245/1232)	0.61 [0.57-0.65]	Female	2+age_yrs_F24+PCA
F24	InsulinResistance_F24	746 (178/568)	0.68 [0.63-0.72]	Male	7+age_yrs_F24+zPuberty+TVwatching_4yrs+IncomeQuintile__F24+AgeDelivery_Mom+TobaccoSmokedREG_EndPREG_Mom+PCA
F24	InsulinResistance85_F24	881 (131/750)	0.63 [0.58-0.68]	Male	4+age_yrs_F24+zPuberty+AgeDelivery_Mom+PCA
Visit : Age or time point at which the outcome (phenotype) was measured.
Phenotype : Outcome variable
N : Total sample size included in the analysis
AUROC [95CI] : Area under the curve and its 95% confidence interval
Sex : Indicates whether the analysis was performed in the full cohort or stratified by sex.
Nb Factors + Significant Env Factors + PCA : Number of factors/covariates included in the model (with all PCA components counted as one), followed by a list of all covariates included

[truncated: 14 more sheets: S7a-Model3-Continuous, S7b-Model3-Binary, S8a-Model1-LMM, S8b-Model1-GEE, S9a-Model3-LMM, S9b-Model3-GEE, S10-TvsP - PRS, S11-TvsP - PRS + Env, S12a-Interaction-Binary, S12b-Interaction-Continuous , S13a-LMM pPRS , S13b-GEE pPRS, S13c-TvsP - pPRS, S14 - Software]
